# Supplementary material for: Targeting Myadm to Intervene Pulmonary Hypertension on Rats Before Pregnancy Alleviates the Effect on Their Offspring’s Cardiac-Cerebral Systems
Source: Front Pharmacol. 2022 Jan 18;12:791370. doi: 10.3389/fphar.2021.791370 (PMC8804385; doi:10.3389/fphar.2021.791370)
Supplement: Supplementary file 1 [file Table2.XLSX]

## Sheet: raw data
!Series_title	Molecular markers of predictive value associated with low birth weight
!Series_geo_accession	GSE24818
!Series_status	Public on Oct 21 2011
!Series_submission_date	Oct 20 2010
!Series_last_update_date	Jan 23 2019
!Series_summary	Sub-optimal fetal development is associated with an increased risk of developing cardiovascular disease, type 2 diabetes (T2D) and adiposity later in life. However, definitions of intrauterine growth restriction (IUGR) and small for gestational age (SGA) are based on simple statistical approaches that may misclassify infants with a normal developmental profile and vice versa. We used an unbiased …
!Series_overall_design	RNA from umbilical cord tissue from full term neonates was extracted and hybridized. Separation into 2 distinct groups, independent of birth weight, but based solely on gene expression levels was analysed by Genespring. After appropriate statistical analysis, one group was keenly associated with a higher birth weight (22 samples) while the other was associated with a lower birth-weight (18 sample…
!Series_type	Expression profiling by array
!Series_contributor	Emilia,,Tng
!Series_contributor	Peter,D,Gluckman
!Series_contributor	Siew,K,Goh
!Series_contributor	Yiong,H,Chan
!Series_contributor	Kenneth,,Kwek
!Series_contributor	Yap,S,Chong
!Series_contributor	Allan,M,Sheppard
!Series_sample_id	GSM610886 GSM610887 GSM610888 GSM610889 GSM610890 GSM610891 GSM610892 GSM610893 GSM610894 GSM610895 GSM610896 GSM610897 GSM610898 GSM610899 GSM610900 GSM610901 GSM610902 GSM610903 GSM610904 GSM610905 GSM610906 GSM610907 GSM610908 GSM610909 GSM610910 GSM610911 GSM610912 GSM610913 GSM610914 GSM610915 GSM610916 GSM610917 GSM610918 GSM610919 GSM610920 GSM610921 GSM610922 GSM610923 GSM610924 GSM610925
!Series_contact_name	Emilia ,,Tng
!Series_contact_institute	Singapore Institute for Clinical Sciences
!Series_contact_address	30 Medical Drive
!Series_contact_city	Singapore
!Series_contact_zip/postal_code	117609
!Series_contact_country	Singapore
!Series_supplementary_file	ftp://ftp.ncbi.nlm.nih.gov/geo/series/GSE24nnn/GSE24818/suppl/GSE24818_RAW.tar
!Series_platform_id	GPL6480
!Series_platform_taxid	9606
!Series_sample_taxid	9606
!Series_relation	BioProject: https://www.ncbi.nlm.nih.gov/bioproject/PRJNA132197
!Sample_title	umbilical_cord_normal_multip_female_sample_11	umbilical_cord_normal_multip_female_sample_14	umbilical_cord_normal_primip_female_sample_1	umbilical_cord_LBW_primip_female_sample_2	umbilical_cord_normal_multip_female_sample_12	umbilical_cord_LBW_multip_female_sample_1	umbilical_cord_normal_primip_female_sample_3	umbilical_cord_normal_primip_female_sample_7	umbilical_cord_normal_primip_female_sample_12	umbilical_cord_LBW_primip_female_sample_4	umbilical_cord_normal_primip_female_sample_13	umbilical_cord_normal_primip_female_sample_8	umbilical_cord_normal_primip_female_sample_15	umbilical_cord_LBW_primip_female_sample_3	umbilical_cord_normal_multip_female_sample_13	umbilical_cord_LBW_primip_female_sample_1	umbilical_cord_normal_primip_female_sample_5	umbilical_cord_LBW_primip_male_sample_3	umbilical_cord_normal_primip_male_sample_17	umbilical_cord_normal_primip_male_sample_21	umbilical_cord_normal_primip_male_sample_16	umbilical_cord_normal_multip_female_sample_19	umbilical_cord_normal_multip_male_sample_5	umbilical_cord_normal_multip_male_sample_8	umbilical_cord_normal_multip_male_sample_15	umbilical_cord_normal_multip_male_sample_7	umbilical_cord_LBW_multip_male_sample_4	umbilical_cord_LBW_multip_female_sample_3	umbilical_cord_LBW_primip_female_sample_6	umbilical_cord_LBW_multip_male_sample_2	umbilical_cord_LBW_primip_male_sample_4	umbilical_cord_LBW_multip_female_sample_5	umbilical_cord_LBW_multip_male_sample_3	umbilical_cord_LBW_primip_male_sample_2a	umbilical_cord_LBW_primip_male_sample_2b	umbilical_cord_LBW_primip_male_sample_2c	umbilical_cord_LBW_primip_male_sample_1	umbilical_cord_LBW_multip_male_sample_1	umbilical_cord_normal_primip_male_sample_22	umbilical_cord_normal_primip_male_sample_24
!Sample_geo_accession	GSM610886	GSM610887	GSM610888	GSM610889	GSM610890	GSM610891	GSM610892	GSM610893	GSM610894	GSM610895	GSM610896	GSM610897	GSM610898	GSM610899	GSM610900	GSM610901	GSM610902	GSM610903	GSM610904	GSM610905	GSM610906	GSM610907	GSM610908	GSM610909	GSM610910	GSM610911	GSM610912	GSM610913	GSM610914	GSM610915	GSM610916	GSM610917	GSM610918	GSM610919	GSM610920	GSM610921	GSM610922	GSM610923	GSM610924	GSM610925
!Sample_status	Public on Oct 21 2011	Public on Oct 21 2011	Public on Oct 21 2011	Public on Oct 21 2011	Public on Oct 21 2011	Public on Oct 21 2011	Public on Oct 21 2011	Public on Oct 21 2011	Public on Oct 21 2011	Public on Oct 21 2011	Public on Oct 21 2011	Public on Oct 21 2011	Public on Oct 21 2011	Public on Oct 21 2011	Public on Oct 21 2011	Public on Oct 21 2011	Public on Oct 21 2011	Public on Oct 21 2011	Public on Oct 21 2011	Public on Oct 21 2011	Public on Oct 21 2011	Public on Oct 21 2011	Public on Oct 21 2011	Public on Oct 21 2011	Public on Oct 21 2011	Public on Oct 21 2011	Public on Oct 21 2011	Public on Oct 21 2011	Public on Oct 21 2011	Public on Oct 21 2011	Public on Oct 21 2011	Public on Oct 21 2011	Public on Oct 21 2011	Public on Oct 21 2011	Public on Oct 21 2011	Public on Oct 21 2011	Public on Oct 21 2011	Public on Oct 21 2011	Public on Oct 21 2011	Public on Oct 21 2011
!Sample_submission_date	Oct 20 2010	Oct 20 2010	Oct 20 2010	Oct 20 2010	Oct 20 2010	Oct 20 2010	Oct 20 2010	Oct 20 2010	Oct 20 2010	Oct 20 2010	Oct 20 2010	Oct 20 2010	Oct 20 2010	Oct 20 2010	Oct 20 2010	Oct 20 2010	Oct 20 2010	Oct 20 2010	Oct 20 2010	Oct 20 2010	Oct 20 2010	Oct 20 2010	Oct 20 2010	Oct 20 2010	Oct 20 2010	Oct 20 2010	Oct 20 2010	Oct 20 2010	Oct 20 2010	Oct 20 2010	Oct 20 2010	Oct 20 2010	Oct 20 2010	Oct 20 2010	Oct 20 2010	Oct 20 2010	Oct 20 2010	Oct 20 2010	Oct 20 2010	Oct 20 2010
!Sample_last_update_date	Oct 21 2011	Oct 21 2011	Oct 21 2011	Oct 21 2011	Oct 21 2011	Oct 21 2011	Oct 21 2011	Oct 21 2011	Oct 21 2011	Oct 21 2011	Oct 21 2011	Oct 21 2011	Oct 21 2011	Oct 21 2011	Oct 21 2011	Oct 21 2011	Oct 21 2011	Oct 21 2011	Oct 21 2011	Oct 21 2011	Oct 21 2011	Oct 21 2011	Oct 21 2011	Oct 21 2011	Oct 21 2011	Oct 21 2011	Oct 21 2011	Oct 21 2011	Oct 21 2011	Oct 21 2011	Oct 21 2011	Oct 21 2011	Oct 21 2011	Oct 21 2011	Oct 21 2011	Oct 21 2011	Oct 21 2011	Oct 21 2011	Oct 21 2011	Oct 21 2011
!Sample_type	RNA	RNA	RNA	RNA	RNA	RNA	RNA	RNA	RNA	RNA	RNA	RNA	RNA	RNA	RNA	RNA	RNA	RNA	RNA	RNA	RNA	RNA	RNA	RNA	RNA	RNA	RNA	RNA	RNA	RNA	RNA	RNA	RNA	RNA	RNA	RNA	RNA	RNA	RNA	RNA
!Sample_channel_count	1	1	1	1	1	1	1	1	1	1	1	1	1	1	1	1	1	1	1	1	1	1	1	1	1	1	1	1	1	1	1	1	1	1	1	1	1	1	1	1
!Sample_source_name_ch1	Umbilical Cord, normal birth weight	Umbilical Cord, normal birth weight	Umbilical Cord, normal birth weight	Umbilical Cord, low birth weight	Umbilical Cord, normal birth weight	Umbilical Cord, low birth weight	Umbilical Cord, normal birth weight	Umbilical Cord, normal birth weight	Umbilical Cord, normal birth weight	Umbilical Cord, low birth weight	Umbilical Cord, normal birth weight	Umbilical Cord, normal birth weight	Umbilical Cord, normal birth weight	Umbilical Cord, low birth weight	Umbilical Cord, normal birth weight	Umbilical Cord, low birth weight	Umbilical Cord, normal birth weight	Umbilical Cord, low birth weight	Umbilical Cord, normal birth weight	Umbilical Cord, normal birth weight	Umbilical Cord, normal birth weight	Umbilical Cord, normal birth weight	Umbilical Cord, normal birth weight	Umbilical Cord, normal birth weight	Umbilical Cord, normal birth weight	Umbilical Cord, normal birth weight	Umbilical Cord, low birth weight	Umbilical Cord, low birth weight	Umbilical Cord, low birth weight	Umbilical Cord, low birth weight	Umbilical Cord, low birth weight	Umbilical Cord, low birth weight	Umbilical Cord, low birth weight	Umbilical Cord, low birth weight	Umbilical Cord, low birth weight	Umbilical Cord, low birth weight	Umbilical Cord, low birth weight	Umbilical Cord, low birth weight	Umbilical Cord, normal birth weight	Umbilical Cord, normal birth weight
!Sample_organism_ch1	Homo sapiens	Homo sapiens	Homo sapiens	Homo sapiens	Homo sapiens	Homo sapiens	Homo sapiens	Homo sapiens	Homo sapiens	Homo sapiens	Homo sapiens	Homo sapiens	Homo sapiens	Homo sapiens	Homo sapiens	Homo sapiens	Homo sapiens	Homo sapiens	Homo sapiens	Homo sapiens	Homo sapiens	Homo sapiens	Homo sapiens	Homo sapiens	Homo sapiens	Homo sapiens	Homo sapiens	Homo sapiens	Homo sapiens	Homo sapiens	Homo sapiens	Homo sapiens	Homo sapiens	Homo sapiens	Homo sapiens	Homo sapiens	Homo sapiens	Homo sapiens	Homo sapiens	Homo sapiens
!Sample_characteristics_ch1	births: multiparous	births: multiparous	births: primiparous	births: primiparous	births: multiparous	births: multiparous	births: primiparous	births: primiparous	births: primiparous	births: primiparous	births: primiparous	births: primiparous	births: primiparous	births: primiparous	births: multiparous	births: primiparous	births: primiparous	births: primiparous	births: primiparous	births: primiparous	births: primiparous	births: multiparous	births: multiparous	births: multiparous	births: multiparous	births: multiparous	births: multiparous	births: multiparous	births: primiparous	births: multiparous	births: primiparous	births: multiparous	births: multiparous	births: primiparous	births: primiparous	births: primiparous	births: primiparous	births: multiparous	births: primiparous	births: primiparous
!Sample_characteristics_ch1	tissue: umbilical cord	tissue: umbilical cord	tissue: umbilical cord	tissue: umbilical cord	tissue: umbilical cord	tissue: umbilical cord	tissue: umbilical cord	tissue: umbilical cord	tissue: umbilical cord	tissue: umbilical cord	tissue: umbilical cord	tissue: umbilical cord	tissue: umbilical cord	tissue: umbilical cord	tissue: umbilical cord	tissue: umbilical cord	tissue: umbilical cord	tissue: umbilical cord	tissue: umbilical cord	tissue: umbilical cord	tissue: umbilical cord	tissue: umbilical cord	tissue: umbilical cord	tissue: umbilical cord	tissue: umbilical cord	tissue: umbilical cord	tissue: umbilical cord	tissue: umbilical cord	tissue: umbilical cord	tissue: umbilical cord	tissue: umbilical cord	tissue: umbilical cord	tissue: umbilical cord	tissue: umbilical cord	tissue: umbilical cord	tissue: umbilical cord	tissue: umbilical cord	tissue: umbilical cord	tissue: umbilical cord	tissue: umbilical cord
!Sample_characteristics_ch1	gender: female	gender: female	gender: female	gender: female	gender: female	gender: female	gender: female	gender: female	gender: female	gender: female	gender: female	gender: female	gender: female	gender: female	gender: female	gender: female	gender: female	gender: male	gender: male	gender: male	gender: male	gender: female	gender: male	gender: male	gender: male	gender: male	gender: male	gender: female	gender: female	gender: male	gender: male	gender: female	gender: male	gender: male	gender: male	gender: male	gender: male	gender: male	gender: male	gender: male
!Sample_characteristics_ch1	age: 0yr (neonate)	age: 0yr (neonate)	age: 0yr (neonate)	age: 0yr (neonate)	age: 0yr (neonate)	age: 0yr (neonate)	age: 0yr (neonate)	age: 0yr (neonate)	age: 0yr (neonate)	age: 0yr (neonate)	age: 0yr (neonate)	age: 0yr (neonate)	age: 0yr (neonate)	age: 0yr (neonate)	age: 0yr (neonate)	age: 0yr (neonate)	age: 0yr (neonate)	age: 0yr (neonate)	age: 0yr (neonate)	age: 0yr (neonate)	age: 0yr (neonate)	age: 0yr (neonate)	age: 0yr (neonate)	age: 0yr (neonate)	age: 0yr (neonate)	age: 0yr (neonate)	age: 0yr (neonate)	age: 0yr (neonate)	age: 0yr (neonate)	age: 0yr (neonate)	age: 0yr (neonate)	age: 0yr (neonate)	age: 0yr (neonate)	age: 0yr (neonate)	age: 0yr (neonate)	age: 0yr (neonate)	age: 0yr (neonate)	age: 0yr (neonate)	age: 0yr (neonate)	age: 0yr (neonate)
!Sample_molecule_ch1	total RNA	total RNA	total RNA	total RNA	total RNA	total RNA	total RNA	total RNA	total RNA	total RNA	total RNA	total RNA	total RNA	total RNA	total RNA	total RNA	total RNA	total RNA	total RNA	total RNA	total RNA	total RNA	total RNA	total RNA	total RNA	total RNA	total RNA	total RNA	total RNA	total RNA	total RNA	total RNA	total RNA	total RNA	total RNA	total RNA	total RNA	total RNA	total RNA	total RNA
!Sample_extract_protocol_ch1	Umbilical cord tissue was first placed in sterile Dispomix tubes and homogenized for 30 s in Trizol using the Dispomix (Medic Tools, AG, Switzerland). RNA was subsequently purified by Trizol, followed by precipitation with isopropanol. The RNA pellet was washed in 70% (v/v) ethanol, air-dried and resuspended in RNase-free water. The isolated RNA was then purified using the RNeasy Mini Kit (Qia…	Umbilical cord tissue was first placed in sterile Dispomix tubes and homogenized for 30 s in Trizol using the Dispomix (Medic Tools, AG, Switzerland). RNA was subsequently purified by Trizol, followed by precipitation with isopropanol. The RNA pellet was washed in 70% (v/v) ethanol, air-dried and resuspended in RNase-free water. The isolated RNA was then purified using the RNeasy Mini Kit (Qia…	Umbilical cord tissue was first placed in sterile Dispomix tubes and homogenized for 30 s in Trizol using the Dispomix (Medic Tools, AG, Switzerland). RNA was subsequently purified by Trizol, followed by precipitation with isopropanol. The RNA pellet was washed in 70% (v/v) ethanol, air-dried and resuspended in RNase-free water. The isolated RNA was then purified using the RNeasy Mini Kit (Qia…	Umbilical cord tissue was first placed in sterile Dispomix tubes and homogenized for 30 s in Trizol using the Dispomix (Medic Tools, AG, Switzerland). RNA was subsequently purified by Trizol, followed by precipitation with isopropanol. The RNA pellet was washed in 70% (v/v) ethanol, air-dried and resuspended in RNase-free water. The isolated RNA was then purified using the RNeasy Mini Kit (Qia…	Umbilical cord tissue was first placed in sterile Dispomix tubes and homogenized for 30 s in Trizol using the Dispomix (Medic Tools, AG, Switzerland). RNA was subsequently purified by Trizol, followed by precipitation with isopropanol. The RNA pellet was washed in 70% (v/v) ethanol, air-dried and resuspended in RNase-free water. The isolated RNA was then purified using the RNeasy Mini Kit (Qia…	Umbilical cord tissue was first placed in sterile Dispomix tubes and homogenized for 30 s in Trizol using the Dispomix (Medic Tools, AG, Switzerland). RNA was subsequently purified by Trizol, followed by precipitation with isopropanol. The RNA pellet was washed in 70% (v/v) ethanol, air-dried and resuspended in RNase-free water. The isolated RNA was then purified using the RNeasy Mini Kit (Qia…	Umbilical cord tissue was first placed in sterile Dispomix tubes and homogenized for 30 s in Trizol using the Dispomix (Medic Tools, AG, Switzerland). RNA was subsequently purified by Trizol, followed by precipitation with isopropanol. The RNA pellet was washed in 70% (v/v) ethanol, air-dried and resuspended in RNase-free water. The isolated RNA was then purified using the RNeasy Mini Kit (Qia…	Umbilical cord tissue was first placed in sterile Dispomix tubes and homogenized for 30 s in Trizol using the Dispomix (Medic Tools, AG, Switzerland). RNA was subsequently purified by Trizol, followed by precipitation with isopropanol. The RNA pellet was washed in 70% (v/v) ethanol, air-dried and resuspended in RNase-free water. The isolated RNA was then purified using the RNeasy Mini Kit (Qia…	Umbilical cord tissue was first placed in sterile Dispomix tubes and homogenized for 30 s in Trizol using the Dispomix (Medic Tools, AG, Switzerland). RNA was subsequently purified by Trizol, followed by precipitation with isopropanol. The RNA pellet was washed in 70% (v/v) ethanol, air-dried and resuspended in RNase-free water. The isolated RNA was then purified using the RNeasy Mini Kit (Qia…	Umbilical cord tissue was first placed in sterile Dispomix tubes and homogenized for 30 s in Trizol using the Dispomix (Medic Tools, AG, Switzerland). RNA was subsequently purified by Trizol, followed by precipitation with isopropanol. The RNA pellet was washed in 70% (v/v) ethanol, air-dried and resuspended in RNase-free water. The isolated RNA was then purified using the RNeasy Mini Kit (Qia…	Umbilical cord tissue was first placed in sterile Dispomix tubes and homogenized for 30 s in Trizol using the Dispomix (Medic Tools, AG, Switzerland). RNA was subsequently purified by Trizol, followed by precipitation with isopropanol. The RNA pellet was washed in 70% (v/v) ethanol, air-dried and resuspended in RNase-free water. The isolated RNA was then purified using the RNeasy Mini Kit (Qia…	Umbilical cord tissue was first placed in sterile Dispomix tubes and homogenized for 30 s in Trizol using the Dispomix (Medic Tools, AG, Switzerland). RNA was subsequently purified by Trizol, followed by precipitation with isopropanol. The RNA pellet was washed in 70% (v/v) ethanol, air-dried and resuspended in RNase-free water. The isolated RNA was then purified using the RNeasy Mini Kit (Qia…	Umbilical cord tissue was first placed in sterile Dispomix tubes and homogenized for 30 s in Trizol using the Dispomix (Medic Tools, AG, Switzerland). RNA was subsequently purified by Trizol, followed by precipitation with isopropanol. The RNA pellet was washed in 70% (v/v) ethanol, air-dried and resuspended in RNase-free water. The isolated RNA was then purified using the RNeasy Mini Kit (Qia…	Umbilical cord tissue was first placed in sterile Dispomix tubes and homogenized for 30 s in Trizol using the Dispomix (Medic Tools, AG, Switzerland). RNA was subsequently purified by Trizol, followed by precipitation with isopropanol. The RNA pellet was washed in 70% (v/v) ethanol, air-dried and resuspended in RNase-free water. The isolated RNA was then purified using the RNeasy Mini Kit (Qia…	Umbilical cord tissue was first placed in sterile Dispomix tubes and homogenized for 30 s in Trizol using the Dispomix (Medic Tools, AG, Switzerland). RNA was subsequently purified by Trizol, followed by precipitation with isopropanol. The RNA pellet was washed in 70% (v/v) ethanol, air-dried and resuspended in RNase-free water. The isolated RNA was then purified using the RNeasy Mini Kit (Qia…	Umbilical cord tissue was first placed in sterile Dispomix tubes and homogenized for 30 s in Trizol using the Dispomix (Medic Tools, AG, Switzerland). RNA was subsequently purified by Trizol, followed by precipitation with isopropanol. The RNA pellet was washed in 70% (v/v) ethanol, air-dried and resuspended in RNase-free water. The isolated RNA was then purified using the RNeasy Mini Kit (Qia…	Umbilical cord tissue was first placed in sterile Dispomix tubes and homogenized for 30 s in Trizol using the Dispomix (Medic Tools, AG, Switzerland). RNA was subsequently purified by Trizol, followed by precipitation with isopropanol. The RNA pellet was washed in 70% (v/v) ethanol, air-dried and resuspended in RNase-free water. The isolated RNA was then purified using the RNeasy Mini Kit (Qia…	Umbilical cord tissue was first placed in sterile Dispomix tubes and homogenized for 30 s in Trizol using the Dispomix (Medic Tools, AG, Switzerland). RNA was subsequently purified by Trizol, followed by precipitation with isopropanol. The RNA pellet was washed in 70% (v/v) ethanol, air-dried and resuspended in RNase-free water. The isolated RNA was then purified using the RNeasy Mini Kit (Qia…	Umbilical cord tissue was first placed in sterile Dispomix tubes and homogenized for 30 s in Trizol using the Dispomix (Medic Tools, AG, Switzerland). RNA was subsequently purified by Trizol, followed by precipitation with isopropanol. The RNA pellet was washed in 70% (v/v) ethanol, air-dried and resuspended in RNase-free water. The isolated RNA was then purified using the RNeasy Mini Kit (Qia…	Umbilical cord tissue was first placed in sterile Dispomix tubes and homogenized for 30 s in Trizol using the Dispomix (Medic Tools, AG, Switzerland). RNA was subsequently purified by Trizol, followed by precipitation with isopropanol. The RNA pellet was washed in 70% (v/v) ethanol, air-dried and resuspended in RNase-free water. The isolated RNA was then purified using the RNeasy Mini Kit (Qia…	Umbilical cord tissue was first placed in sterile Dispomix tubes and homogenized for 30 s in Trizol using the Dispomix (Medic Tools, AG, Switzerland). RNA was subsequently purified by Trizol, followed by precipitation with isopropanol. The RNA pellet was washed in 70% (v/v) ethanol, air-dried and resuspended in RNase-free water. The isolated RNA was then purified using the RNeasy Mini Kit (Qia…	Umbilical cord tissue was first placed in sterile Dispomix tubes and homogenized for 30 s in Trizol using the Dispomix (Medic Tools, AG, Switzerland). RNA was subsequently purified by Trizol, followed by precipitation with isopropanol. The RNA pellet was washed in 70% (v/v) ethanol, air-dried and resuspended in RNase-free water. The isolated RNA was then purified using the RNeasy Mini Kit (Qia…	Umbilical cord tissue was first placed in sterile Dispomix tubes and homogenized for 30 s in Trizol using the Dispomix (Medic Tools, AG, Switzerland). RNA was subsequently purified by Trizol, followed by precipitation with isopropanol. The RNA pellet was washed in 70% (v/v) ethanol, air-dried and resuspended in RNase-free water. The isolated RNA was then purified using the RNeasy Mini Kit (Qia…	Umbilical cord tissue was first placed in sterile Dispomix tubes and homogenized for 30 s in Trizol using the Dispomix (Medic Tools, AG, Switzerland). RNA was subsequently purified by Trizol, followed by precipitation with isopropanol. The RNA pellet was washed in 70% (v/v) ethanol, air-dried and resuspended in RNase-free water. The isolated RNA was then purified using the RNeasy Mini Kit (Qia…	Umbilical cord tissue was first placed in sterile Dispomix tubes and homogenized for 30 s in Trizol using the Dispomix (Medic Tools, AG, Switzerland). RNA was subsequently purified by Trizol, followed by precipitation with isopropanol. The RNA pellet was washed in 70% (v/v) ethanol, air-dried and resuspended in RNase-free water. The isolated RNA was then purified using the RNeasy Mini Kit (Qia…	Umbilical cord tissue was first placed in sterile Dispomix tubes and homogenized for 30 s in Trizol using the Dispomix (Medic Tools, AG, Switzerland). RNA was subsequently purified by Trizol, followed by precipitation with isopropanol. The RNA pellet was washed in 70% (v/v) ethanol, air-dried and resuspended in RNase-free water. The isolated RNA was then purified using the RNeasy Mini Kit (Qia…	Umbilical cord tissue was first placed in sterile Dispomix tubes and homogenized for 30 s in Trizol using the Dispomix (Medic Tools, AG, Switzerland). RNA was subsequently purified by Trizol, followed by precipitation with isopropanol. The RNA pellet was washed in 70% (v/v) ethanol, air-dried and resuspended in RNase-free water. The isolated RNA was then purified using the RNeasy Mini Kit (Qia…	Umbilical cord tissue was first placed in sterile Dispomix tubes and homogenized for 30 s in Trizol using the Dispomix (Medic Tools, AG, Switzerland). RNA was subsequently purified by Trizol, followed by precipitation with isopropanol. The RNA pellet was washed in 70% (v/v) ethanol, air-dried and resuspended in RNase-free water. The isolated RNA was then purified using the RNeasy Mini Kit (Qia…	Umbilical cord tissue was first placed in sterile Dispomix tubes and homogenized for 30 s in Trizol using the Dispomix (Medic Tools, AG, Switzerland). RNA was subsequently purified by Trizol, followed by precipitation with isopropanol. The RNA pellet was washed in 70% (v/v) ethanol, air-dried and resuspended in RNase-free water. The isolated RNA was then purified using the RNeasy Mini Kit (Qia…	Umbilical cord tissue was first placed in sterile Dispomix tubes and homogenized for 30 s in Trizol using the Dispomix (Medic Tools, AG, Switzerland). RNA was subsequently purified by Trizol, followed by precipitation with isopropanol. The RNA pellet was washed in 70% (v/v) ethanol, air-dried and resuspended in RNase-free water. The isolated RNA was then purified using the RNeasy Mini Kit (Qia…	Umbilical cord tissue was first placed in sterile Dispomix tubes and homogenized for 30 s in Trizol using the Dispomix (Medic Tools, AG, Switzerland). RNA was subsequently purified by Trizol, followed by precipitation with isopropanol. The RNA pellet was washed in 70% (v/v) ethanol, air-dried and resuspended in RNase-free water. The isolated RNA was then purified using the RNeasy Mini Kit (Qia…	Umbilical cord tissue was first placed in sterile Dispomix tubes and homogenized for 30 s in Trizol using the Dispomix (Medic Tools, AG, Switzerland). RNA was subsequently purified by Trizol, followed by precipitation with isopropanol. The RNA pellet was washed in 70% (v/v) ethanol, air-dried and resuspended in RNase-free water. The isolated RNA was then purified using the RNeasy Mini Kit (Qia…	Umbilical cord tissue was first placed in sterile Dispomix tubes and homogenized for 30 s in Trizol using the Dispomix (Medic Tools, AG, Switzerland). RNA was subsequently purified by Trizol, followed by precipitation with isopropanol. The RNA pellet was washed in 70% (v/v) ethanol, air-dried and resuspended in RNase-free water. The isolated RNA was then purified using the RNeasy Mini Kit (Qia…	Umbilical cord tissue was first placed in sterile Dispomix tubes and homogenized for 30 s in Trizol using the Dispomix (Medic Tools, AG, Switzerland). RNA was subsequently purified by Trizol, followed by precipitation with isopropanol. The RNA pellet was washed in 70% (v/v) ethanol, air-dried and resuspended in RNase-free water. The isolated RNA was then purified using the RNeasy Mini Kit (Qia…	Umbilical cord tissue was first placed in sterile Dispomix tubes and homogenized for 30 s in Trizol using the Dispomix (Medic Tools, AG, Switzerland). RNA was subsequently purified by Trizol, followed by precipitation with isopropanol. The RNA pellet was washed in 70% (v/v) ethanol, air-dried and resuspended in RNase-free water. The isolated RNA was then purified using the RNeasy Mini Kit (Qia…	Umbilical cord tissue was first placed in sterile Dispomix tubes and homogenized for 30 s in Trizol using the Dispomix (Medic Tools, AG, Switzerland). RNA was subsequently purified by Trizol, followed by precipitation with isopropanol. The RNA pellet was washed in 70% (v/v) ethanol, air-dried and resuspended in RNase-free water. The isolated RNA was then purified using the RNeasy Mini Kit (Qia…	Umbilical cord tissue was first placed in sterile Dispomix tubes and homogenized for 30 s in Trizol using the Dispomix (Medic Tools, AG, Switzerland). RNA was subsequently purified by Trizol, followed by precipitation with isopropanol. The RNA pellet was washed in 70% (v/v) ethanol, air-dried and resuspended in RNase-free water. The isolated RNA was then purified using the RNeasy Mini Kit (Qia…	Umbilical cord tissue was first placed in sterile Dispomix tubes and homogenized for 30 s in Trizol using the Dispomix (Medic Tools, AG, Switzerland). RNA was subsequently purified by Trizol, followed by precipitation with isopropanol. The RNA pellet was washed in 70% (v/v) ethanol, air-dried and resuspended in RNase-free water. The isolated RNA was then purified using the RNeasy Mini Kit (Qia…	Umbilical cord tissue was first placed in sterile Dispomix tubes and homogenized for 30 s in Trizol using the Dispomix (Medic Tools, AG, Switzerland). RNA was subsequently purified by Trizol, followed by precipitation with isopropanol. The RNA pellet was washed in 70% (v/v) ethanol, air-dried and resuspended in RNase-free water. The isolated RNA was then purified using the RNeasy Mini Kit (Qia…	Umbilical cord tissue was first placed in sterile Dispomix tubes and homogenized for 30 s in Trizol using the Dispomix (Medic Tools, AG, Switzerland). RNA was subsequently purified by Trizol, followed by precipitation with isopropanol. The RNA pellet was washed in 70% (v/v) ethanol, air-dried and resuspended in RNase-free water. The isolated RNA was then purified using the RNeasy Mini Kit (Qia…
!Sample_label_ch1	Cy3	Cy3	Cy3	Cy3	Cy3	Cy3	Cy3	Cy3	Cy3	Cy3	Cy3	Cy3	Cy3	Cy3	Cy3	Cy3	Cy3	Cy3	Cy3	Cy3	Cy3	Cy3	Cy3	Cy3	Cy3	Cy3	Cy3	Cy3	Cy3	Cy3	Cy3	Cy3	Cy3	Cy3	Cy3	Cy3	Cy3	Cy3	Cy3	Cy3
!Sample_label_protocol_ch1	Cyanine-3 (Cy3) labeled cRNA was prepared from 0.5 ug RNA using the One-Color Low RNA Input Linear Amplification PLUS kit (Agilent) according to the manufacturer's instructions, followed by RNAeasy column purification (QIAGEN, Valencia, CA). Dye incorporation and cRNA yield were checked with the NanoDrop ND-1000 Spectrophotometer.	Cyanine-3 (Cy3) labeled cRNA was prepared from 0.5 ug RNA using the One-Color Low RNA Input Linear Amplification PLUS kit (Agilent) according to the manufacturer's instructions, followed by RNAeasy column purification (QIAGEN, Valencia, CA). Dye incorporation and cRNA yield were checked with the NanoDrop ND-1000 Spectrophotometer.	Cyanine-3 (Cy3) labeled cRNA was prepared from 0.5 ug RNA using the One-Color Low RNA Input Linear Amplification PLUS kit (Agilent) according to the manufacturer's instructions, followed by RNAeasy column purification (QIAGEN, Valencia, CA). Dye incorporation and cRNA yield were checked with the NanoDrop ND-1000 Spectrophotometer.	Cyanine-3 (Cy3) labeled cRNA was prepared from 0.5 ug RNA using the One-Color Low RNA Input Linear Amplification PLUS kit (Agilent) according to the manufacturer's instructions, followed by RNAeasy column purification (QIAGEN, Valencia, CA). Dye incorporation and cRNA yield were checked with the NanoDrop ND-1000 Spectrophotometer.	Cyanine-3 (Cy3) labeled cRNA was prepared from 0.5 ug RNA using the One-Color Low RNA Input Linear Amplification PLUS kit (Agilent) according to the manufacturer's instructions, followed by RNAeasy column purification (QIAGEN, Valencia, CA). Dye incorporation and cRNA yield were checked with the NanoDrop ND-1000 Spectrophotometer.	Cyanine-3 (Cy3) labeled cRNA was prepared from 0.5 ug RNA using the One-Color Low RNA Input Linear Amplification PLUS kit (Agilent) according to the manufacturer's instructions, followed by RNAeasy column purification (QIAGEN, Valencia, CA). Dye incorporation and cRNA yield were checked with the NanoDrop ND-1000 Spectrophotometer.	Cyanine-3 (Cy3) labeled cRNA was prepared from 0.5 ug RNA using the One-Color Low RNA Input Linear Amplification PLUS kit (Agilent) according to the manufacturer's instructions, followed by RNAeasy column purification (QIAGEN, Valencia, CA). Dye incorporation and cRNA yield were checked with the NanoDrop ND-1000 Spectrophotometer.	Cyanine-3 (Cy3) labeled cRNA was prepared from 0.5 ug RNA using the One-Color Low RNA Input Linear Amplification PLUS kit (Agilent) according to the manufacturer's instructions, followed by RNAeasy column purification (QIAGEN, Valencia, CA). Dye incorporation and cRNA yield were checked with the NanoDrop ND-1000 Spectrophotometer.	Cyanine-3 (Cy3) labeled cRNA was prepared from 0.5 ug RNA using the One-Color Low RNA Input Linear Amplification PLUS kit (Agilent) according to the manufacturer's instructions, followed by RNAeasy column purification (QIAGEN, Valencia, CA). Dye incorporation and cRNA yield were checked with the NanoDrop ND-1000 Spectrophotometer.	Cyanine-3 (Cy3) labeled cRNA was prepared from 0.5 ug RNA using the One-Color Low RNA Input Linear Amplification PLUS kit (Agilent) according to the manufacturer's instructions, followed by RNAeasy column purification (QIAGEN, Valencia, CA). Dye incorporation and cRNA yield were checked with the NanoDrop ND-1000 Spectrophotometer.	Cyanine-3 (Cy3) labeled cRNA was prepared from 0.5 ug RNA using the One-Color Low RNA Input Linear Amplification PLUS kit (Agilent) according to the manufacturer's instructions, followed by RNAeasy column purification (QIAGEN, Valencia, CA). Dye incorporation and cRNA yield were checked with the NanoDrop ND-1000 Spectrophotometer.	Cyanine-3 (Cy3) labeled cRNA was prepared from 0.5 ug RNA using the One-Color Low RNA Input Linear Amplification PLUS kit (Agilent) according to the manufacturer's instructions, followed by RNAeasy column purification (QIAGEN, Valencia, CA). Dye incorporation and cRNA yield were checked with the NanoDrop ND-1000 Spectrophotometer.	Cyanine-3 (Cy3) labeled cRNA was prepared from 0.5 ug RNA using the One-Color Low RNA Input Linear Amplification PLUS kit (Agilent) according to the manufacturer's instructions, followed by RNAeasy column purification (QIAGEN, Valencia, CA). Dye incorporation and cRNA yield were checked with the NanoDrop ND-1000 Spectrophotometer.	Cyanine-3 (Cy3) labeled cRNA was prepared from 0.5 ug RNA using the One-Color Low RNA Input Linear Amplification PLUS kit (Agilent) according to the manufacturer's instructions, followed by RNAeasy column purification (QIAGEN, Valencia, CA). Dye incorporation and cRNA yield were checked with the NanoDrop ND-1000 Spectrophotometer.	Cyanine-3 (Cy3) labeled cRNA was prepared from 0.5 ug RNA using the One-Color Low RNA Input Linear Amplification PLUS kit (Agilent) according to the manufacturer's instructions, followed by RNAeasy column purification (QIAGEN, Valencia, CA). Dye incorporation and cRNA yield were checked with the NanoDrop ND-1000 Spectrophotometer.	Cyanine-3 (Cy3) labeled cRNA was prepared from 0.5 ug RNA using the One-Color Low RNA Input Linear Amplification PLUS kit (Agilent) according to the manufacturer's instructions, followed by RNAeasy column purification (QIAGEN, Valencia, CA). Dye incorporation and cRNA yield were checked with the NanoDrop ND-1000 Spectrophotometer.	Cyanine-3 (Cy3) labeled cRNA was prepared from 0.5 ug RNA using the One-Color Low RNA Input Linear Amplification PLUS kit (Agilent) according to the manufacturer's instructions, followed by RNAeasy column purification (QIAGEN, Valencia, CA). Dye incorporation and cRNA yield were checked with the NanoDrop ND-1000 Spectrophotometer.	Cyanine-3 (Cy3) labeled cRNA was prepared from 0.5 ug RNA using the One-Color Low RNA Input Linear Amplification PLUS kit (Agilent) according to the manufacturer's instructions, followed by RNAeasy column purification (QIAGEN, Valencia, CA). Dye incorporation and cRNA yield were checked with the NanoDrop ND-1000 Spectrophotometer.	Cyanine-3 (Cy3) labeled cRNA was prepared from 0.5 ug RNA using the One-Color Low RNA Input Linear Amplification PLUS kit (Agilent) according to the manufacturer's instructions, followed by RNAeasy column purification (QIAGEN, Valencia, CA). Dye incorporation and cRNA yield were checked with the NanoDrop ND-1000 Spectrophotometer.	Cyanine-3 (Cy3) labeled cRNA was prepared from 0.5 ug RNA using the One-Color Low RNA Input Linear Amplification PLUS kit (Agilent) according to the manufacturer's instructions, followed by RNAeasy column purification (QIAGEN, Valencia, CA). Dye incorporation and cRNA yield were checked with the NanoDrop ND-1000 Spectrophotometer.	Cyanine-3 (Cy3) labeled cRNA was prepared from 0.5 ug RNA using the One-Color Low RNA Input Linear Amplification PLUS kit (Agilent) according to the manufacturer's instructions, followed by RNAeasy column purification (QIAGEN, Valencia, CA). Dye incorporation and cRNA yield were checked with the NanoDrop ND-1000 Spectrophotometer.	Cyanine-3 (Cy3) labeled cRNA was prepared from 0.5 ug RNA using the One-Color Low RNA Input Linear Amplification PLUS kit (Agilent) according to the manufacturer's instructions, followed by RNAeasy column purification (QIAGEN, Valencia, CA). Dye incorporation and cRNA yield were checked with the NanoDrop ND-1000 Spectrophotometer.	Cyanine-3 (Cy3) labeled cRNA was prepared from 0.5 ug RNA using the One-Color Low RNA Input Linear Amplification PLUS kit (Agilent) according to the manufacturer's instructions, followed by RNAeasy column purification (QIAGEN, Valencia, CA). Dye incorporation and cRNA yield were checked with the NanoDrop ND-1000 Spectrophotometer.	Cyanine-3 (Cy3) labeled cRNA was prepared from 0.5 ug RNA using the One-Color Low RNA Input Linear Amplification PLUS kit (Agilent) according to the manufacturer's instructions, followed by RNAeasy column purification (QIAGEN, Valencia, CA). Dye incorporation and cRNA yield were checked with the NanoDrop ND-1000 Spectrophotometer.	Cyanine-3 (Cy3) labeled cRNA was prepared from 0.5 ug RNA using the One-Color Low RNA Input Linear Amplification PLUS kit (Agilent) according to the manufacturer's instructions, followed by RNAeasy column purification (QIAGEN, Valencia, CA). Dye incorporation and cRNA yield were checked with the NanoDrop ND-1000 Spectrophotometer.	Cyanine-3 (Cy3) labeled cRNA was prepared from 0.5 ug RNA using the One-Color Low RNA Input Linear Amplification PLUS kit (Agilent) according to the manufacturer's instructions, followed by RNAeasy column purification (QIAGEN, Valencia, CA). Dye incorporation and cRNA yield were checked with the NanoDrop ND-1000 Spectrophotometer.	Cyanine-3 (Cy3) labeled cRNA was prepared from 0.5 ug RNA using the One-Color Low RNA Input Linear Amplification PLUS kit (Agilent) according to the manufacturer's instructions, followed by RNAeasy column purification (QIAGEN, Valencia, CA). Dye incorporation and cRNA yield were checked with the NanoDrop ND-1000 Spectrophotometer.	Cyanine-3 (Cy3) labeled cRNA was prepared from 0.5 ug RNA using the One-Color Low RNA Input Linear Amplification PLUS kit (Agilent) according to the manufacturer's instructions, followed by RNAeasy column purification (QIAGEN, Valencia, CA). Dye incorporation and cRNA yield were checked with the NanoDrop ND-1000 Spectrophotometer.	Cyanine-3 (Cy3) labeled cRNA was prepared from 0.5 ug RNA using the One-Color Low RNA Input Linear Amplification PLUS kit (Agilent) according to the manufacturer's instructions, followed by RNAeasy column purification (QIAGEN, Valencia, CA). Dye incorporation and cRNA yield were checked with the NanoDrop ND-1000 Spectrophotometer.	Cyanine-3 (Cy3) labeled cRNA was prepared from 0.5 ug RNA using the One-Color Low RNA Input Linear Amplification PLUS kit (Agilent) according to the manufacturer's instructions, followed by RNAeasy column purification (QIAGEN, Valencia, CA). Dye incorporation and cRNA yield were checked with the NanoDrop ND-1000 Spectrophotometer.	Cyanine-3 (Cy3) labeled cRNA was prepared from 0.5 ug RNA using the One-Color Low RNA Input Linear Amplification PLUS kit (Agilent) according to the manufacturer's instructions, followed by RNAeasy column purification (QIAGEN, Valencia, CA). Dye incorporation and cRNA yield were checked with the NanoDrop ND-1000 Spectrophotometer.	Cyanine-3 (Cy3) labeled cRNA was prepared from 0.5 ug RNA using the One-Color Low RNA Input Linear Amplification PLUS kit (Agilent) according to the manufacturer's instructions, followed by RNAeasy column purification (QIAGEN, Valencia, CA). Dye incorporation and cRNA yield were checked with the NanoDrop ND-1000 Spectrophotometer.	Cyanine-3 (Cy3) labeled cRNA was prepared from 0.5 ug RNA using the One-Color Low RNA Input Linear Amplification PLUS kit (Agilent) according to the manufacturer's instructions, followed by RNAeasy column purification (QIAGEN, Valencia, CA). Dye incorporation and cRNA yield were checked with the NanoDrop ND-1000 Spectrophotometer.	Cyanine-3 (Cy3) labeled cRNA was prepared from 0.5 ug RNA using the One-Color Low RNA Input Linear Amplification PLUS kit (Agilent) according to the manufacturer's instructions, followed by RNAeasy column purification (QIAGEN, Valencia, CA). Dye incorporation and cRNA yield were checked with the NanoDrop ND-1000 Spectrophotometer.	Cyanine-3 (Cy3) labeled cRNA was prepared from 0.5 ug RNA using the One-Color Low RNA Input Linear Amplification PLUS kit (Agilent) according to the manufacturer's instructions, followed by RNAeasy column purification (QIAGEN, Valencia, CA). Dye incorporation and cRNA yield were checked with the NanoDrop ND-1000 Spectrophotometer.	Cyanine-3 (Cy3) labeled cRNA was prepared from 0.5 ug RNA using the One-Color Low RNA Input Linear Amplification PLUS kit (Agilent) according to the manufacturer's instructions, followed by RNAeasy column purification (QIAGEN, Valencia, CA). Dye incorporation and cRNA yield were checked with the NanoDrop ND-1000 Spectrophotometer.	Cyanine-3 (Cy3) labeled cRNA was prepared from 0.5 ug RNA using the One-Color Low RNA Input Linear Amplification PLUS kit (Agilent) according to the manufacturer's instructions, followed by RNAeasy column purification (QIAGEN, Valencia, CA). Dye incorporation and cRNA yield were checked with the NanoDrop ND-1000 Spectrophotometer.	Cyanine-3 (Cy3) labeled cRNA was prepared from 0.5 ug RNA using the One-Color Low RNA Input Linear Amplification PLUS kit (Agilent) according to the manufacturer's instructions, followed by RNAeasy column purification (QIAGEN, Valencia, CA). Dye incorporation and cRNA yield were checked with the NanoDrop ND-1000 Spectrophotometer.	Cyanine-3 (Cy3) labeled cRNA was prepared from 0.5 ug RNA using the One-Color Low RNA Input Linear Amplification PLUS kit (Agilent) according to the manufacturer's instructions, followed by RNAeasy column purification (QIAGEN, Valencia, CA). Dye incorporation and cRNA yield were checked with the NanoDrop ND-1000 Spectrophotometer.	Cyanine-3 (Cy3) labeled cRNA was prepared from 0.5 ug RNA using the One-Color Low RNA Input Linear Amplification PLUS kit (Agilent) according to the manufacturer's instructions, followed by RNAeasy column purification (QIAGEN, Valencia, CA). Dye incorporation and cRNA yield were checked with the NanoDrop ND-1000 Spectrophotometer.
!Sample_taxid_ch1	9606	9606	9606	9606	9606	9606	9606	9606	9606	9606	9606	9606	9606	9606	9606	9606	9606	9606	9606	9606	9606	9606	9606	9606	9606	9606	9606	9606	9606	9606	9606	9606	9606	9606	9606	9606	9606	9606	9606	9606
!Sample_hyb_protocol	1.5 ug of Cy3-labelled cRNA (specific activity >10.0 pmol Cy3/ug cRNA) was fragmented at 60°C for 30 minutes in a reaction volume of 250 ml containing 1x Agilent fragmentation buffer and 2x Agilent blocking agent following the manufacturers instructions. On completion of the fragmentation reaction, 250 ml of 2x Agilent hybridization buffer was added to the fragmentation mixture and hybridized to …	1.5 ug of Cy3-labelled cRNA (specific activity >10.0 pmol Cy3/ug cRNA) was fragmented at 60°C for 30 minutes in a reaction volume of 250 ml containing 1x Agilent fragmentation buffer and 2x Agilent blocking agent following the manufacturers instructions. On completion of the fragmentation reaction, 250 ml of 2x Agilent hybridization buffer was added to the fragmentation mixture and hybridized to …	1.5 ug of Cy3-labelled cRNA (specific activity >10.0 pmol Cy3/ug cRNA) was fragmented at 60°C for 30 minutes in a reaction volume of 250 ml containing 1x Agilent fragmentation buffer and 2x Agilent blocking agent following the manufacturers instructions. On completion of the fragmentation reaction, 250 ml of 2x Agilent hybridization buffer was added to the fragmentation mixture and hybridized to …	1.5 ug of Cy3-labelled cRNA (specific activity >10.0 pmol Cy3/ug cRNA) was fragmented at 60°C for 30 minutes in a reaction volume of 250 ml containing 1x Agilent fragmentation buffer and 2x Agilent blocking agent following the manufacturers instructions. On completion of the fragmentation reaction, 250 ml of 2x Agilent hybridization buffer was added to the fragmentation mixture and hybridized to …	1.5 ug of Cy3-labelled cRNA (specific activity >10.0 pmol Cy3/ug cRNA) was fragmented at 60°C for 30 minutes in a reaction volume of 250 ml containing 1x Agilent fragmentation buffer and 2x Agilent blocking agent following the manufacturers instructions. On completion of the fragmentation reaction, 250 ml of 2x Agilent hybridization buffer was added to the fragmentation mixture and hybridized to …	1.5 ug of Cy3-labelled cRNA (specific activity >10.0 pmol Cy3/ug cRNA) was fragmented at 60°C for 30 minutes in a reaction volume of 250 ml containing 1x Agilent fragmentation buffer and 2x Agilent blocking agent following the manufacturers instructions. On completion of the fragmentation reaction, 250 ml of 2x Agilent hybridization buffer was added to the fragmentation mixture and hybridized to …	1.5 ug of Cy3-labelled cRNA (specific activity >10.0 pmol Cy3/ug cRNA) was fragmented at 60°C for 30 minutes in a reaction volume of 250 ml containing 1x Agilent fragmentation buffer and 2x Agilent blocking agent following the manufacturers instructions. On completion of the fragmentation reaction, 250 ml of 2x Agilent hybridization buffer was added to the fragmentation mixture and hybridized to …	1.5 ug of Cy3-labelled cRNA (specific activity >10.0 pmol Cy3/ug cRNA) was fragmented at 60°C for 30 minutes in a reaction volume of 250 ml containing 1x Agilent fragmentation buffer and 2x Agilent blocking agent following the manufacturers instructions. On completion of the fragmentation reaction, 250 ml of 2x Agilent hybridization buffer was added to the fragmentation mixture and hybridized to …	1.5 ug of Cy3-labelled cRNA (specific activity >10.0 pmol Cy3/ug cRNA) was fragmented at 60°C for 30 minutes in a reaction volume of 250 ml containing 1x Agilent fragmentation buffer and 2x Agilent blocking agent following the manufacturers instructions. On completion of the fragmentation reaction, 250 ml of 2x Agilent hybridization buffer was added to the fragmentation mixture and hybridized to …	1.5 ug of Cy3-labelled cRNA (specific activity >10.0 pmol Cy3/ug cRNA) was fragmented at 60°C for 30 minutes in a reaction volume of 250 ml containing 1x Agilent fragmentation buffer and 2x Agilent blocking agent following the manufacturers instructions. On completion of the fragmentation reaction, 250 ml of 2x Agilent hybridization buffer was added to the fragmentation mixture and hybridized to …	1.5 ug of Cy3-labelled cRNA (specific activity >10.0 pmol Cy3/ug cRNA) was fragmented at 60°C for 30 minutes in a reaction volume of 250 ml containing 1x Agilent fragmentation buffer and 2x Agilent blocking agent following the manufacturers instructions. On completion of the fragmentation reaction, 250 ml of 2x Agilent hybridization buffer was added to the fragmentation mixture and hybridized to …	1.5 ug of Cy3-labelled cRNA (specific activity >10.0 pmol Cy3/ug cRNA) was fragmented at 60°C for 30 minutes in a reaction volume of 250 ml containing 1x Agilent fragmentation buffer and 2x Agilent blocking agent following the manufacturers instructions. On completion of the fragmentation reaction, 250 ml of 2x Agilent hybridization buffer was added to the fragmentation mixture and hybridized to …	1.5 ug of Cy3-labelled cRNA (specific activity >10.0 pmol Cy3/ug cRNA) was fragmented at 60°C for 30 minutes in a reaction volume of 250 ml containing 1x Agilent fragmentation buffer and 2x Agilent blocking agent following the manufacturers instructions. On completion of the fragmentation reaction, 250 ml of 2x Agilent hybridization buffer was added to the fragmentation mixture and hybridized to …	1.5 ug of Cy3-labelled cRNA (specific activity >10.0 pmol Cy3/ug cRNA) was fragmented at 60°C for 30 minutes in a reaction volume of 250 ml containing 1x Agilent fragmentation buffer and 2x Agilent blocking agent following the manufacturers instructions. On completion of the fragmentation reaction, 250 ml of 2x Agilent hybridization buffer was added to the fragmentation mixture and hybridized to …	1.5 ug of Cy3-labelled cRNA (specific activity >10.0 pmol Cy3/ug cRNA) was fragmented at 60°C for 30 minutes in a reaction volume of 250 ml containing 1x Agilent fragmentation buffer and 2x Agilent blocking agent following the manufacturers instructions. On completion of the fragmentation reaction, 250 ml of 2x Agilent hybridization buffer was added to the fragmentation mixture and hybridized to …	1.5 ug of Cy3-labelled cRNA (specific activity >10.0 pmol Cy3/ug cRNA) was fragmented at 60°C for 30 minutes in a reaction volume of 250 ml containing 1x Agilent fragmentation buffer and 2x Agilent blocking agent following the manufacturers instructions. On completion of the fragmentation reaction, 250 ml of 2x Agilent hybridization buffer was added to the fragmentation mixture and hybridized to …	1.5 ug of Cy3-labelled cRNA (specific activity >10.0 pmol Cy3/ug cRNA) was fragmented at 60°C for 30 minutes in a reaction volume of 250 ml containing 1x Agilent fragmentation buffer and 2x Agilent blocking agent following the manufacturers instructions. On completion of the fragmentation reaction, 250 ml of 2x Agilent hybridization buffer was added to the fragmentation mixture and hybridized to …	1.5 ug of Cy3-labelled cRNA (specific activity >10.0 pmol Cy3/ug cRNA) was fragmented at 60°C for 30 minutes in a reaction volume of 250 ml containing 1x Agilent fragmentation buffer and 2x Agilent blocking agent following the manufacturers instructions. On completion of the fragmentation reaction, 250 ml of 2x Agilent hybridization buffer was added to the fragmentation mixture and hybridized to …	1.5 ug of Cy3-labelled cRNA (specific activity >10.0 pmol Cy3/ug cRNA) was fragmented at 60°C for 30 minutes in a reaction volume of 250 ml containing 1x Agilent fragmentation buffer and 2x Agilent blocking agent following the manufacturers instructions. On completion of the fragmentation reaction, 250 ml of 2x Agilent hybridization buffer was added to the fragmentation mixture and hybridized to …	1.5 ug of Cy3-labelled cRNA (specific activity >10.0 pmol Cy3/ug cRNA) was fragmented at 60°C for 30 minutes in a reaction volume of 250 ml containing 1x Agilent fragmentation buffer and 2x Agilent blocking agent following the manufacturers instructions. On completion of the fragmentation reaction, 250 ml of 2x Agilent hybridization buffer was added to the fragmentation mixture and hybridized to …	1.5 ug of Cy3-labelled cRNA (specific activity >10.0 pmol Cy3/ug cRNA) was fragmented at 60°C for 30 minutes in a reaction volume of 250 ml containing 1x Agilent fragmentation buffer and 2x Agilent blocking agent following the manufacturers instructions. On completion of the fragmentation reaction, 250 ml of 2x Agilent hybridization buffer was added to the fragmentation mixture and hybridized to …	1.5 ug of Cy3-labelled cRNA (specific activity >10.0 pmol Cy3/ug cRNA) was fragmented at 60°C for 30 minutes in a reaction volume of 250 ml containing 1x Agilent fragmentation buffer and 2x Agilent blocking agent following the manufacturers instructions. On completion of the fragmentation reaction, 250 ml of 2x Agilent hybridization buffer was added to the fragmentation mixture and hybridized to …	1.5 ug of Cy3-labelled cRNA (specific activity >10.0 pmol Cy3/ug cRNA) was fragmented at 60°C for 30 minutes in a reaction volume of 250 ml containing 1x Agilent fragmentation buffer and 2x Agilent blocking agent following the manufacturers instructions. On completion of the fragmentation reaction, 250 ml of 2x Agilent hybridization buffer was added to the fragmentation mixture and hybridized to …	1.5 ug of Cy3-labelled cRNA (specific activity >10.0 pmol Cy3/ug cRNA) was fragmented at 60°C for 30 minutes in a reaction volume of 250 ml containing 1x Agilent fragmentation buffer and 2x Agilent blocking agent following the manufacturers instructions. On completion of the fragmentation reaction, 250 ml of 2x Agilent hybridization buffer was added to the fragmentation mixture and hybridized to …	1.5 ug of Cy3-labelled cRNA (specific activity >10.0 pmol Cy3/ug cRNA) was fragmented at 60°C for 30 minutes in a reaction volume of 250 ml containing 1x Agilent fragmentation buffer and 2x Agilent blocking agent following the manufacturers instructions. On completion of the fragmentation reaction, 250 ml of 2x Agilent hybridization buffer was added to the fragmentation mixture and hybridized to …	1.5 ug of Cy3-labelled cRNA (specific activity >10.0 pmol Cy3/ug cRNA) was fragmented at 60°C for 30 minutes in a reaction volume of 250 ml containing 1x Agilent fragmentation buffer and 2x Agilent blocking agent following the manufacturers instructions. On completion of the fragmentation reaction, 250 ml of 2x Agilent hybridization buffer was added to the fragmentation mixture and hybridized to …	1.5 ug of Cy3-labelled cRNA (specific activity >10.0 pmol Cy3/ug cRNA) was fragmented at 60°C for 30 minutes in a reaction volume of 250 ml containing 1x Agilent fragmentation buffer and 2x Agilent blocking agent following the manufacturers instructions. On completion of the fragmentation reaction, 250 ml of 2x Agilent hybridization buffer was added to the fragmentation mixture and hybridized to …	1.5 ug of Cy3-labelled cRNA (specific activity >10.0 pmol Cy3/ug cRNA) was fragmented at 60°C for 30 minutes in a reaction volume of 250 ml containing 1x Agilent fragmentation buffer and 2x Agilent blocking agent following the manufacturers instructions. On completion of the fragmentation reaction, 250 ml of 2x Agilent hybridization buffer was added to the fragmentation mixture and hybridized to …	1.5 ug of Cy3-labelled cRNA (specific activity >10.0 pmol Cy3/ug cRNA) was fragmented at 60°C for 30 minutes in a reaction volume of 250 ml containing 1x Agilent fragmentation buffer and 2x Agilent blocking agent following the manufacturers instructions. On completion of the fragmentation reaction, 250 ml of 2x Agilent hybridization buffer was added to the fragmentation mixture and hybridized to …	1.5 ug of Cy3-labelled cRNA (specific activity >10.0 pmol Cy3/ug cRNA) was fragmented at 60°C for 30 minutes in a reaction volume of 250 ml containing 1x Agilent fragmentation buffer and 2x Agilent blocking agent following the manufacturers instructions. On completion of the fragmentation reaction, 250 ml of 2x Agilent hybridization buffer was added to the fragmentation mixture and hybridized to …	1.5 ug of Cy3-labelled cRNA (specific activity >10.0 pmol Cy3/ug cRNA) was fragmented at 60°C for 30 minutes in a reaction volume of 250 ml containing 1x Agilent fragmentation buffer and 2x Agilent blocking agent following the manufacturers instructions. On completion of the fragmentation reaction, 250 ml of 2x Agilent hybridization buffer was added to the fragmentation mixture and hybridized to …	1.5 ug of Cy3-labelled cRNA (specific activity >10.0 pmol Cy3/ug cRNA) was fragmented at 60°C for 30 minutes in a reaction volume of 250 ml containing 1x Agilent fragmentation buffer and 2x Agilent blocking agent following the manufacturers instructions. On completion of the fragmentation reaction, 250 ml of 2x Agilent hybridization buffer was added to the fragmentation mixture and hybridized to …	1.5 ug of Cy3-labelled cRNA (specific activity >10.0 pmol Cy3/ug cRNA) was fragmented at 60°C for 30 minutes in a reaction volume of 250 ml containing 1x Agilent fragmentation buffer and 2x Agilent blocking agent following the manufacturers instructions. On completion of the fragmentation reaction, 250 ml of 2x Agilent hybridization buffer was added to the fragmentation mixture and hybridized to …	1.5 ug of Cy3-labelled cRNA (specific activity >10.0 pmol Cy3/ug cRNA) was fragmented at 60°C for 30 minutes in a reaction volume of 250 ml containing 1x Agilent fragmentation buffer and 2x Agilent blocking agent following the manufacturers instructions. On completion of the fragmentation reaction, 250 ml of 2x Agilent hybridization buffer was added to the fragmentation mixture and hybridized to …	1.5 ug of Cy3-labelled cRNA (specific activity >10.0 pmol Cy3/ug cRNA) was fragmented at 60°C for 30 minutes in a reaction volume of 250 ml containing 1x Agilent fragmentation buffer and 2x Agilent blocking agent following the manufacturers instructions. On completion of the fragmentation reaction, 250 ml of 2x Agilent hybridization buffer was added to the fragmentation mixture and hybridized to …	1.5 ug of Cy3-labelled cRNA (specific activity >10.0 pmol Cy3/ug cRNA) was fragmented at 60°C for 30 minutes in a reaction volume of 250 ml containing 1x Agilent fragmentation buffer and 2x Agilent blocking agent following the manufacturers instructions. On completion of the fragmentation reaction, 250 ml of 2x Agilent hybridization buffer was added to the fragmentation mixture and hybridized to …	1.5 ug of Cy3-labelled cRNA (specific activity >10.0 pmol Cy3/ug cRNA) was fragmented at 60°C for 30 minutes in a reaction volume of 250 ml containing 1x Agilent fragmentation buffer and 2x Agilent blocking agent following the manufacturers instructions. On completion of the fragmentation reaction, 250 ml of 2x Agilent hybridization buffer was added to the fragmentation mixture and hybridized to …	1.5 ug of Cy3-labelled cRNA (specific activity >10.0 pmol Cy3/ug cRNA) was fragmented at 60°C for 30 minutes in a reaction volume of 250 ml containing 1x Agilent fragmentation buffer and 2x Agilent blocking agent following the manufacturers instructions. On completion of the fragmentation reaction, 250 ml of 2x Agilent hybridization buffer was added to the fragmentation mixture and hybridized to …	1.5 ug of Cy3-labelled cRNA (specific activity >10.0 pmol Cy3/ug cRNA) was fragmented at 60°C for 30 minutes in a reaction volume of 250 ml containing 1x Agilent fragmentation buffer and 2x Agilent blocking agent following the manufacturers instructions. On completion of the fragmentation reaction, 250 ml of 2x Agilent hybridization buffer was added to the fragmentation mixture and hybridized to …	1.5 ug of Cy3-labelled cRNA (specific activity >10.0 pmol Cy3/ug cRNA) was fragmented at 60°C for 30 minutes in a reaction volume of 250 ml containing 1x Agilent fragmentation buffer and 2x Agilent blocking agent following the manufacturers instructions. On completion of the fragmentation reaction, 250 ml of 2x Agilent hybridization buffer was added to the fragmentation mixture and hybridized to …
!Sample_scan_protocol	Slides were scanned immediately after washing on the Agilent DNA Microarray Scanner (G2505B) using one color scan setting for 1x44k array slides (Scan Area 61x21.6 mm, Scan resolution 10um, Dye channel is set to Green and Green PMT is set to 100%).	Slides were scanned immediately after washing on the Agilent DNA Microarray Scanner (G2505B) using one color scan setting for 1x44k array slides (Scan Area 61x21.6 mm, Scan resolution 10um, Dye channel is set to Green and Green PMT is set to 100%).	Slides were scanned immediately after washing on the Agilent DNA Microarray Scanner (G2505B) using one color scan setting for 1x44k array slides (Scan Area 61x21.6 mm, Scan resolution 10um, Dye channel is set to Green and Green PMT is set to 100%).	Slides were scanned immediately after washing on the Agilent DNA Microarray Scanner (G2505B) using one color scan setting for 1x44k array slides (Scan Area 61x21.6 mm, Scan resolution 10um, Dye channel is set to Green and Green PMT is set to 100%).	Slides were scanned immediately after washing on the Agilent DNA Microarray Scanner (G2505B) using one color scan setting for 1x44k array slides (Scan Area 61x21.6 mm, Scan resolution 10um, Dye channel is set to Green and Green PMT is set to 100%).	Slides were scanned immediately after washing on the Agilent DNA Microarray Scanner (G2505B) using one color scan setting for 1x44k array slides (Scan Area 61x21.6 mm, Scan resolution 10um, Dye channel is set to Green and Green PMT is set to 100%).	Slides were scanned immediately after washing on the Agilent DNA Microarray Scanner (G2505B) using one color scan setting for 1x44k array slides (Scan Area 61x21.6 mm, Scan resolution 10um, Dye channel is set to Green and Green PMT is set to 100%).	Slides were scanned immediately after washing on the Agilent DNA Microarray Scanner (G2505B) using one color scan setting for 1x44k array slides (Scan Area 61x21.6 mm, Scan resolution 10um, Dye channel is set to Green and Green PMT is set to 100%).	Slides were scanned immediately after washing on the Agilent DNA Microarray Scanner (G2505B) using one color scan setting for 1x44k array slides (Scan Area 61x21.6 mm, Scan resolution 10um, Dye channel is set to Green and Green PMT is set to 100%).	Slides were scanned immediately after washing on the Agilent DNA Microarray Scanner (G2505B) using one color scan setting for 1x44k array slides (Scan Area 61x21.6 mm, Scan resolution 10um, Dye channel is set to Green and Green PMT is set to 100%).	Slides were scanned immediately after washing on the Agilent DNA Microarray Scanner (G2505B) using one color scan setting for 1x44k array slides (Scan Area 61x21.6 mm, Scan resolution 10um, Dye channel is set to Green and Green PMT is set to 100%).	Slides were scanned immediately after washing on the Agilent DNA Microarray Scanner (G2505B) using one color scan setting for 1x44k array slides (Scan Area 61x21.6 mm, Scan resolution 10um, Dye channel is set to Green and Green PMT is set to 100%).	Slides were scanned immediately after washing on the Agilent DNA Microarray Scanner (G2505B) using one color scan setting for 1x44k array slides (Scan Area 61x21.6 mm, Scan resolution 10um, Dye channel is set to Green and Green PMT is set to 100%).	Slides were scanned immediately after washing on the Agilent DNA Microarray Scanner (G2505B) using one color scan setting for 1x44k array slides (Scan Area 61x21.6 mm, Scan resolution 10um, Dye channel is set to Green and Green PMT is set to 100%).	Slides were scanned immediately after washing on the Agilent DNA Microarray Scanner (G2505B) using one color scan setting for 1x44k array slides (Scan Area 61x21.6 mm, Scan resolution 10um, Dye channel is set to Green and Green PMT is set to 100%).	Slides were scanned immediately after washing on the Agilent DNA Microarray Scanner (G2505B) using one color scan setting for 1x44k array slides (Scan Area 61x21.6 mm, Scan resolution 10um, Dye channel is set to Green and Green PMT is set to 100%).	Slides were scanned immediately after washing on the Agilent DNA Microarray Scanner (G2505B) using one color scan setting for 1x44k array slides (Scan Area 61x21.6 mm, Scan resolution 10um, Dye channel is set to Green and Green PMT is set to 100%).	Slides were scanned immediately after washing on the Agilent DNA Microarray Scanner (G2505B) using one color scan setting for 1x44k array slides (Scan Area 61x21.6 mm, Scan resolution 10um, Dye channel is set to Green and Green PMT is set to 100%).	Slides were scanned immediately after washing on the Agilent DNA Microarray Scanner (G2505B) using one color scan setting for 1x44k array slides (Scan Area 61x21.6 mm, Scan resolution 10um, Dye channel is set to Green and Green PMT is set to 100%).	Slides were scanned immediately after washing on the Agilent DNA Microarray Scanner (G2505B) using one color scan setting for 1x44k array slides (Scan Area 61x21.6 mm, Scan resolution 10um, Dye channel is set to Green and Green PMT is set to 100%).	Slides were scanned immediately after washing on the Agilent DNA Microarray Scanner (G2505B) using one color scan setting for 1x44k array slides (Scan Area 61x21.6 mm, Scan resolution 10um, Dye channel is set to Green and Green PMT is set to 100%).	Slides were scanned immediately after washing on the Agilent DNA Microarray Scanner (G2505B) using one color scan setting for 1x44k array slides (Scan Area 61x21.6 mm, Scan resolution 10um, Dye channel is set to Green and Green PMT is set to 100%).	Slides were scanned immediately after washing on the Agilent DNA Microarray Scanner (G2505B) using one color scan setting for 1x44k array slides (Scan Area 61x21.6 mm, Scan resolution 10um, Dye channel is set to Green and Green PMT is set to 100%).	Slides were scanned immediately after washing on the Agilent DNA Microarray Scanner (G2505B) using one color scan setting for 1x44k array slides (Scan Area 61x21.6 mm, Scan resolution 10um, Dye channel is set to Green and Green PMT is set to 100%).	Slides were scanned immediately after washing on the Agilent DNA Microarray Scanner (G2505B) using one color scan setting for 1x44k array slides (Scan Area 61x21.6 mm, Scan resolution 10um, Dye channel is set to Green and Green PMT is set to 100%).	Slides were scanned immediately after washing on the Agilent DNA Microarray Scanner (G2505B) using one color scan setting for 1x44k array slides (Scan Area 61x21.6 mm, Scan resolution 10um, Dye channel is set to Green and Green PMT is set to 100%).	Slides were scanned immediately after washing on the Agilent DNA Microarray Scanner (G2505B) using one color scan setting for 1x44k array slides (Scan Area 61x21.6 mm, Scan resolution 10um, Dye channel is set to Green and Green PMT is set to 100%).	Slides were scanned immediately after washing on the Agilent DNA Microarray Scanner (G2505B) using one color scan setting for 1x44k array slides (Scan Area 61x21.6 mm, Scan resolution 10um, Dye channel is set to Green and Green PMT is set to 100%).	Slides were scanned immediately after washing on the Agilent DNA Microarray Scanner (G2505B) using one color scan setting for 1x44k array slides (Scan Area 61x21.6 mm, Scan resolution 10um, Dye channel is set to Green and Green PMT is set to 100%).	Slides were scanned immediately after washing on the Agilent DNA Microarray Scanner (G2505B) using one color scan setting for 1x44k array slides (Scan Area 61x21.6 mm, Scan resolution 10um, Dye channel is set to Green and Green PMT is set to 100%).	Slides were scanned immediately after washing on the Agilent DNA Microarray Scanner (G2505B) using one color scan setting for 1x44k array slides (Scan Area 61x21.6 mm, Scan resolution 10um, Dye channel is set to Green and Green PMT is set to 100%).	Slides were scanned immediately after washing on the Agilent DNA Microarray Scanner (G2505B) using one color scan setting for 1x44k array slides (Scan Area 61x21.6 mm, Scan resolution 10um, Dye channel is set to Green and Green PMT is set to 100%).	Slides were scanned immediately after washing on the Agilent DNA Microarray Scanner (G2505B) using one color scan setting for 1x44k array slides (Scan Area 61x21.6 mm, Scan resolution 10um, Dye channel is set to Green and Green PMT is set to 100%).	Slides were scanned immediately after washing on the Agilent DNA Microarray Scanner (G2505B) using one color scan setting for 1x44k array slides (Scan Area 61x21.6 mm, Scan resolution 10um, Dye channel is set to Green and Green PMT is set to 100%).	Slides were scanned immediately after washing on the Agilent DNA Microarray Scanner (G2505B) using one color scan setting for 1x44k array slides (Scan Area 61x21.6 mm, Scan resolution 10um, Dye channel is set to Green and Green PMT is set to 100%).	Slides were scanned immediately after washing on the Agilent DNA Microarray Scanner (G2505B) using one color scan setting for 1x44k array slides (Scan Area 61x21.6 mm, Scan resolution 10um, Dye channel is set to Green and Green PMT is set to 100%).	Slides were scanned immediately after washing on the Agilent DNA Microarray Scanner (G2505B) using one color scan setting for 1x44k array slides (Scan Area 61x21.6 mm, Scan resolution 10um, Dye channel is set to Green and Green PMT is set to 100%).	Slides were scanned immediately after washing on the Agilent DNA Microarray Scanner (G2505B) using one color scan setting for 1x44k array slides (Scan Area 61x21.6 mm, Scan resolution 10um, Dye channel is set to Green and Green PMT is set to 100%).	Slides were scanned immediately after washing on the Agilent DNA Microarray Scanner (G2505B) using one color scan setting for 1x44k array slides (Scan Area 61x21.6 mm, Scan resolution 10um, Dye channel is set to Green and Green PMT is set to 100%).	Slides were scanned immediately after washing on the Agilent DNA Microarray Scanner (G2505B) using one color scan setting for 1x44k array slides (Scan Area 61x21.6 mm, Scan resolution 10um, Dye channel is set to Green and Green PMT is set to 100%).
!Sample_description	Gene expression in human umbilical cord (at birth)	Gene expression in human umbilical cord (at birth)	Gene expression in human umbilical cord (at birth)	Gene expression in human umbilical cord (at birth)	Gene expression in human umbilical cord (at birth)	Gene expression in human umbilical cord (at birth)	Gene expression in human umbilical cord (at birth)	Gene expression in human umbilical cord (at birth)	Gene expression in human umbilical cord (at birth)	Gene expression in human umbilical cord (at birth)	Gene expression in human umbilical cord (at birth)	Gene expression in human umbilical cord (at birth)	Gene expression in human umbilical cord (at birth)	Gene expression in human umbilical cord (at birth)	Gene expression in human umbilical cord (at birth)	Gene expression in human umbilical cord (at birth)	Gene expression in human umbilical cord (at birth)	Gene expression in human umbilical cord (at birth)	Gene expression in human umbilical cord (at birth)	Gene expression in human umbilical cord (at birth)	Gene expression in human umbilical cord (at birth)	Gene expression in human umbilical cord (at birth)	Gene expression in human umbilical cord (at birth)	Gene expression in human umbilical cord (at birth)	Gene expression in human umbilical cord (at birth)	Gene expression in human umbilical cord (at birth)	Gene expression in human umbilical cord (at birth)	Gene expression in human umbilical cord (at birth)	Gene expression in human umbilical cord (at birth)	Gene expression in human umbilical cord (at birth)	Gene expression in human umbilical cord (at birth)	Gene expression in human umbilical cord (at birth)	Gene expression in human umbilical cord (at birth)	Gene expression in human umbilical cord (at birth)	Gene expression in human umbilical cord (at birth)	Gene expression in human umbilical cord (at birth)	Gene expression in human umbilical cord (at birth)	Gene expression in human umbilical cord (at birth)	Gene expression in human umbilical cord (at birth)	Gene expression in human umbilical cord (at birth)
!Sample_data_processing	The scanned images were analyzed with Feature Extraction Software 9.1 (Agilent) using default parameters (protocol GE1-v1_91 and Grid: 012391_D_20060331) to obtain background subtracted and spatially detrended Processed Signal intensities. Features flagged in Feature Extraction as Feature Non-uniform outliers were excluded.	The scanned images were analyzed with Feature Extraction Software 9.1 (Agilent) using default parameters (protocol GE1-v1_91 and Grid: 012391_D_20060331) to obtain background subtracted and spatially detrended Processed Signal intensities. Features flagged in Feature Extraction as Feature Non-uniform outliers were excluded.	The scanned images were analyzed with Feature Extraction Software 9.1 (Agilent) using default parameters (protocol GE1-v1_91 and Grid: 012391_D_20060331) to obtain background subtracted and spatially detrended Processed Signal intensities. Features flagged in Feature Extraction as Feature Non-uniform outliers were excluded.	The scanned images were analyzed with Feature Extraction Software 9.1 (Agilent) using default parameters (protocol GE1-v1_91 and Grid: 012391_D_20060331) to obtain background subtracted and spatially detrended Processed Signal intensities. Features flagged in Feature Extraction as Feature Non-uniform outliers were excluded.	The scanned images were analyzed with Feature Extraction Software 9.1 (Agilent) using default parameters (protocol GE1-v1_91 and Grid: 012391_D_20060331) to obtain background subtracted and spatially detrended Processed Signal intensities. Features flagged in Feature Extraction as Feature Non-uniform outliers were excluded.	The scanned images were analyzed with Feature Extraction Software 9.1 (Agilent) using default parameters (protocol GE1-v1_91 and Grid: 012391_D_20060331) to obtain background subtracted and spatially detrended Processed Signal intensities. Features flagged in Feature Extraction as Feature Non-uniform outliers were excluded.	The scanned images were analyzed with Feature Extraction Software 9.1 (Agilent) using default parameters (protocol GE1-v1_91 and Grid: 012391_D_20060331) to obtain background subtracted and spatially detrended Processed Signal intensities. Features flagged in Feature Extraction as Feature Non-uniform outliers were excluded.	The scanned images were analyzed with Feature Extraction Software 9.1 (Agilent) using default parameters (protocol GE1-v1_91 and Grid: 012391_D_20060331) to obtain background subtracted and spatially detrended Processed Signal intensities. Features flagged in Feature Extraction as Feature Non-uniform outliers were excluded.	The scanned images were analyzed with Feature Extraction Software 9.1 (Agilent) using default parameters (protocol GE1-v1_91 and Grid: 012391_D_20060331) to obtain background subtracted and spatially detrended Processed Signal intensities. Features flagged in Feature Extraction as Feature Non-uniform outliers were excluded.	The scanned images were analyzed with Feature Extraction Software 9.1 (Agilent) using default parameters (protocol GE1-v1_91 and Grid: 012391_D_20060331) to obtain background subtracted and spatially detrended Processed Signal intensities. Features flagged in Feature Extraction as Feature Non-uniform outliers were excluded.	The scanned images were analyzed with Feature Extraction Software 9.1 (Agilent) using default parameters (protocol GE1-v1_91 and Grid: 012391_D_20060331) to obtain background subtracted and spatially detrended Processed Signal intensities. Features flagged in Feature Extraction as Feature Non-uniform outliers were excluded.	The scanned images were analyzed with Feature Extraction Software 9.1 (Agilent) using default parameters (protocol GE1-v1_91 and Grid: 012391_D_20060331) to obtain background subtracted and spatially detrended Processed Signal intensities. Features flagged in Feature Extraction as Feature Non-uniform outliers were excluded.	The scanned images were analyzed with Feature Extraction Software 9.1 (Agilent) using default parameters (protocol GE1-v1_91 and Grid: 012391_D_20060331) to obtain background subtracted and spatially detrended Processed Signal intensities. Features flagged in Feature Extraction as Feature Non-uniform outliers were excluded.	The scanned images were analyzed with Feature Extraction Software 9.1 (Agilent) using default parameters (protocol GE1-v1_91 and Grid: 012391_D_20060331) to obtain background subtracted and spatially detrended Processed Signal intensities. Features flagged in Feature Extraction as Feature Non-uniform outliers were excluded.	The scanned images were analyzed with Feature Extraction Software 9.1 (Agilent) using default parameters (protocol GE1-v1_91 and Grid: 012391_D_20060331) to obtain background subtracted and spatially detrended Processed Signal intensities. Features flagged in Feature Extraction as Feature Non-uniform outliers were excluded.	The scanned images were analyzed with Feature Extraction Software 9.1 (Agilent) using default parameters (protocol GE1-v1_91 and Grid: 012391_D_20060331) to obtain background subtracted and spatially detrended Processed Signal intensities. Features flagged in Feature Extraction as Feature Non-uniform outliers were excluded.	The scanned images were analyzed with Feature Extraction Software 9.1 (Agilent) using default parameters (protocol GE1-v1_91 and Grid: 012391_D_20060331) to obtain background subtracted and spatially detrended Processed Signal intensities. Features flagged in Feature Extraction as Feature Non-uniform outliers were excluded.	The scanned images were analyzed with Feature Extraction Software 9.1 (Agilent) using default parameters (protocol GE1-v1_91 and Grid: 012391_D_20060331) to obtain background subtracted and spatially detrended Processed Signal intensities. Features flagged in Feature Extraction as Feature Non-uniform outliers were excluded.	The scanned images were analyzed with Feature Extraction Software 9.1 (Agilent) using default parameters (protocol GE1-v1_91 and Grid: 012391_D_20060331) to obtain background subtracted and spatially detrended Processed Signal intensities. Features flagged in Feature Extraction as Feature Non-uniform outliers were excluded.	The scanned images were analyzed with Feature Extraction Software 9.1 (Agilent) using default parameters (protocol GE1-v1_91 and Grid: 012391_D_20060331) to obtain background subtracted and spatially detrended Processed Signal intensities. Features flagged in Feature Extraction as Feature Non-uniform outliers were excluded.	The scanned images were analyzed with Feature Extraction Software 9.1 (Agilent) using default parameters (protocol GE1-v1_91 and Grid: 012391_D_20060331) to obtain background subtracted and spatially detrended Processed Signal intensities. Features flagged in Feature Extraction as Feature Non-uniform outliers were excluded.	The scanned images were analyzed with Feature Extraction Software 9.1 (Agilent) using default parameters (protocol GE1-v1_91 and Grid: 012391_D_20060331) to obtain background subtracted and spatially detrended Processed Signal intensities. Features flagged in Feature Extraction as Feature Non-uniform outliers were excluded.	The scanned images were analyzed with Feature Extraction Software 9.1 (Agilent) using default parameters (protocol GE1-v1_91 and Grid: 012391_D_20060331) to obtain background subtracted and spatially detrended Processed Signal intensities. Features flagged in Feature Extraction as Feature Non-uniform outliers were excluded.	The scanned images were analyzed with Feature Extraction Software 9.1 (Agilent) using default parameters (protocol GE1-v1_91 and Grid: 012391_D_20060331) to obtain background subtracted and spatially detrended Processed Signal intensities. Features flagged in Feature Extraction as Feature Non-uniform outliers were excluded.	The scanned images were analyzed with Feature Extraction Software 9.1 (Agilent) using default parameters (protocol GE1-v1_91 and Grid: 012391_D_20060331) to obtain background subtracted and spatially detrended Processed Signal intensities. Features flagged in Feature Extraction as Feature Non-uniform outliers were excluded.	The scanned images were analyzed with Feature Extraction Software 9.1 (Agilent) using default parameters (protocol GE1-v1_91 and Grid: 012391_D_20060331) to obtain background subtracted and spatially detrended Processed Signal intensities. Features flagged in Feature Extraction as Feature Non-uniform outliers were excluded.	The scanned images were analyzed with Feature Extraction Software 9.1 (Agilent) using default parameters (protocol GE1-v1_91 and Grid: 012391_D_20060331) to obtain background subtracted and spatially detrended Processed Signal intensities. Features flagged in Feature Extraction as Feature Non-uniform outliers were excluded.	The scanned images were analyzed with Feature Extraction Software 9.1 (Agilent) using default parameters (protocol GE1-v1_91 and Grid: 012391_D_20060331) to obtain background subtracted and spatially detrended Processed Signal intensities. Features flagged in Feature Extraction as Feature Non-uniform outliers were excluded.	The scanned images were analyzed with Feature Extraction Software 9.1 (Agilent) using default parameters (protocol GE1-v1_91 and Grid: 012391_D_20060331) to obtain background subtracted and spatially detrended Processed Signal intensities. Features flagged in Feature Extraction as Feature Non-uniform outliers were excluded.	The scanned images were analyzed with Feature Extraction Software 9.1 (Agilent) using default parameters (protocol GE1-v1_91 and Grid: 012391_D_20060331) to obtain background subtracted and spatially detrended Processed Signal intensities. Features flagged in Feature Extraction as Feature Non-uniform outliers were excluded.	The scanned images were analyzed with Feature Extraction Software 9.1 (Agilent) using default parameters (protocol GE1-v1_91 and Grid: 012391_D_20060331) to obtain background subtracted and spatially detrended Processed Signal intensities. Features flagged in Feature Extraction as Feature Non-uniform outliers were excluded.	The scanned images were analyzed with Feature Extraction Software 9.1 (Agilent) using default parameters (protocol GE1-v1_91 and Grid: 012391_D_20060331) to obtain background subtracted and spatially detrended Processed Signal intensities. Features flagged in Feature Extraction as Feature Non-uniform outliers were excluded.	The scanned images were analyzed with Feature Extraction Software 9.1 (Agilent) using default parameters (protocol GE1-v1_91 and Grid: 012391_D_20060331) to obtain background subtracted and spatially detrended Processed Signal intensities. Features flagged in Feature Extraction as Feature Non-uniform outliers were excluded.	The scanned images were analyzed with Feature Extraction Software 9.1 (Agilent) using default parameters (protocol GE1-v1_91 and Grid: 012391_D_20060331) to obtain background subtracted and spatially detrended Processed Signal intensities. Features flagged in Feature Extraction as Feature Non-uniform outliers were excluded.	The scanned images were analyzed with Feature Extraction Software 9.1 (Agilent) using default parameters (protocol GE1-v1_91 and Grid: 012391_D_20060331) to obtain background subtracted and spatially detrended Processed Signal intensities. Features flagged in Feature Extraction as Feature Non-uniform outliers were excluded.	The scanned images were analyzed with Feature Extraction Software 9.1 (Agilent) using default parameters (protocol GE1-v1_91 and Grid: 012391_D_20060331) to obtain background subtracted and spatially detrended Processed Signal intensities. Features flagged in Feature Extraction as Feature Non-uniform outliers were excluded.	The scanned images were analyzed with Feature Extraction Software 9.1 (Agilent) using default parameters (protocol GE1-v1_91 and Grid: 012391_D_20060331) to obtain background subtracted and spatially detrended Processed Signal intensities. Features flagged in Feature Extraction as Feature Non-uniform outliers were excluded.	The scanned images were analyzed with Feature Extraction Software 9.1 (Agilent) using default parameters (protocol GE1-v1_91 and Grid: 012391_D_20060331) to obtain background subtracted and spatially detrended Processed Signal intensities. Features flagged in Feature Extraction as Feature Non-uniform outliers were excluded.	The scanned images were analyzed with Feature Extraction Software 9.1 (Agilent) using default parameters (protocol GE1-v1_91 and Grid: 012391_D_20060331) to obtain background subtracted and spatially detrended Processed Signal intensities. Features flagged in Feature Extraction as Feature Non-uniform outliers were excluded.	The scanned images were analyzed with Feature Extraction Software 9.1 (Agilent) using default parameters (protocol GE1-v1_91 and Grid: 012391_D_20060331) to obtain background subtracted and spatially detrended Processed Signal intensities. Features flagged in Feature Extraction as Feature Non-uniform outliers were excluded.
!Sample_platform_id	GPL6480	GPL6480	GPL6480	GPL6480	GPL6480	GPL6480	GPL6480	GPL6480	GPL6480	GPL6480	GPL6480	GPL6480	GPL6480	GPL6480	GPL6480	GPL6480	GPL6480	GPL6480	GPL6480	GPL6480	GPL6480	GPL6480	GPL6480	GPL6480	GPL6480	GPL6480	GPL6480	GPL6480	GPL6480	GPL6480	GPL6480	GPL6480	GPL6480	GPL6480	GPL6480	GPL6480	GPL6480	GPL6480	GPL6480	GPL6480
!Sample_contact_name	Emilia ,,Tng	Emilia ,,Tng	Emilia ,,Tng	Emilia ,,Tng	Emilia ,,Tng	Emilia ,,Tng	Emilia ,,Tng	Emilia ,,Tng	Emilia ,,Tng	Emilia ,,Tng	Emilia ,,Tng	Emilia ,,Tng	Emilia ,,Tng	Emilia ,,Tng	Emilia ,,Tng	Emilia ,,Tng	Emilia ,,Tng	Emilia ,,Tng	Emilia ,,Tng	Emilia ,,Tng	Emilia ,,Tng	Emilia ,,Tng	Emilia ,,Tng	Emilia ,,Tng	Emilia ,,Tng	Emilia ,,Tng	Emilia ,,Tng	Emilia ,,Tng	Emilia ,,Tng	Emilia ,,Tng	Emilia ,,Tng	Emilia ,,Tng	Emilia ,,Tng	Emilia ,,Tng	Emilia ,,Tng	Emilia ,,Tng	Emilia ,,Tng	Emilia ,,Tng	Emilia ,,Tng	Emilia ,,Tng
!Sample_contact_institute	Singapore Institute for Clinical Sciences	Singapore Institute for Clinical Sciences	Singapore Institute for Clinical Sciences	Singapore Institute for Clinical Sciences	Singapore Institute for Clinical Sciences	Singapore Institute for Clinical Sciences	Singapore Institute for Clinical Sciences	Singapore Institute for Clinical Sciences	Singapore Institute for Clinical Sciences	Singapore Institute for Clinical Sciences	Singapore Institute for Clinical Sciences	Singapore Institute for Clinical Sciences	Singapore Institute for Clinical Sciences	Singapore Institute for Clinical Sciences	Singapore Institute for Clinical Sciences	Singapore Institute for Clinical Sciences	Singapore Institute for Clinical Sciences	Singapore Institute for Clinical Sciences	Singapore Institute for Clinical Sciences	Singapore Institute for Clinical Sciences	Singapore Institute for Clinical Sciences	Singapore Institute for Clinical Sciences	Singapore Institute for Clinical Sciences	Singapore Institute for Clinical Sciences	Singapore Institute for Clinical Sciences	Singapore Institute for Clinical Sciences	Singapore Institute for Clinical Sciences	Singapore Institute for Clinical Sciences	Singapore Institute for Clinical Sciences	Singapore Institute for Clinical Sciences	Singapore Institute for Clinical Sciences	Singapore Institute for Clinical Sciences	Singapore Institute for Clinical Sciences	Singapore Institute for Clinical Sciences	Singapore Institute for Clinical Sciences	Singapore Institute for Clinical Sciences	Singapore Institute for Clinical Sciences	Singapore Institute for Clinical Sciences	Singapore Institute for Clinical Sciences	Singapore Institute for Clinical Sciences
!Sample_contact_address	30 Medical Drive	30 Medical Drive	30 Medical Drive	30 Medical Drive	30 Medical Drive	30 Medical Drive	30 Medical Drive	30 Medical Drive	30 Medical Drive	30 Medical Drive	30 Medical Drive	30 Medical Drive	30 Medical Drive	30 Medical Drive	30 Medical Drive	30 Medical Drive	30 Medical Drive	30 Medical Drive	30 Medical Drive	30 Medical Drive	30 Medical Drive	30 Medical Drive	30 Medical Drive	30 Medical Drive	30 Medical Drive	30 Medical Drive	30 Medical Drive	30 Medical Drive	30 Medical Drive	30 Medical Drive	30 Medical Drive	30 Medical Drive	30 Medical Drive	30 Medical Drive	30 Medical Drive	30 Medical Drive	30 Medical Drive	30 Medical Drive	30 Medical Drive	30 Medical Drive
!Sample_contact_city	Singapore	Singapore	Singapore	Singapore	Singapore	Singapore	Singapore	Singapore	Singapore	Singapore	Singapore	Singapore	Singapore	Singapore	Singapore	Singapore	Singapore	Singapore	Singapore	Singapore	Singapore	Singapore	Singapore	Singapore	Singapore	Singapore	Singapore	Singapore	Singapore	Singapore	Singapore	Singapore	Singapore	Singapore	Singapore	Singapore	Singapore	Singapore	Singapore	Singapore
!Sample_contact_zip/postal_code	117609	117609	117609	117609	117609	117609	117609	117609	117609	117609	117609	117609	117609	117609	117609	117609	117609	117609	117609	117609	117609	117609	117609	117609	117609	117609	117609	117609	117609	117609	117609	117609	117609	117609	117609	117609	117609	117609	117609	117609
!Sample_contact_country	Singapore	Singapore	Singapore	Singapore	Singapore	Singapore	Singapore	Singapore	Singapore	Singapore	Singapore	Singapore	Singapore	Singapore	Singapore	Singapore	Singapore	Singapore	Singapore	Singapore	Singapore	Singapore	Singapore	Singapore	Singapore	Singapore	Singapore	Singapore	Singapore	Singapore	Singapore	Singapore	Singapore	Singapore	Singapore	Singapore	Singapore	Singapore	Singapore	Singapore
!Sample_supplementary_file	ftp://ftp.ncbi.nlm.nih.gov/geo/samples/GSM610nnn/GSM610886/suppl/GSM610886_US83503546_251485044715_S01_GE1_105_Dec08_1_3.txt.gz	ftp://ftp.ncbi.nlm.nih.gov/geo/samples/GSM610nnn/GSM610887/suppl/GSM610887_US83503546_251485041610_S01_GE1_105_Dec08_1_4.txt.gz	ftp://ftp.ncbi.nlm.nih.gov/geo/samples/GSM610nnn/GSM610888/suppl/GSM610888_US83503546_251485044685_S01_GE1_105_Dec08_1_1.txt.gz	ftp://ftp.ncbi.nlm.nih.gov/geo/samples/GSM610nnn/GSM610889/suppl/GSM610889_US83503546_251485044683_S01_GE1_105_Dec08_1_1.txt.gz	ftp://ftp.ncbi.nlm.nih.gov/geo/samples/GSM610nnn/GSM610890/suppl/GSM610890_US83503546_251485044718_S01_GE1_105_Dec08_1_1.txt.gz	ftp://ftp.ncbi.nlm.nih.gov/geo/samples/GSM610nnn/GSM610891/suppl/GSM610891_US83503546_251485041610_S01_GE1_105_Dec08_1_1.txt.gz	ftp://ftp.ncbi.nlm.nih.gov/geo/samples/GSM610nnn/GSM610892/suppl/GSM610892_US83503546_251485044685_S01_GE1_105_Dec08_1_3.txt.gz	ftp://ftp.ncbi.nlm.nih.gov/geo/samples/GSM610nnn/GSM610893/suppl/GSM610893_US83503546_251485044686_S01_GE1_105_Dec08_1_1.txt.gz	ftp://ftp.ncbi.nlm.nih.gov/geo/samples/GSM610nnn/GSM610894/suppl/GSM610894_US83503546_251485044719_S01_GE1_105_Dec08_1_1.txt.gz	ftp://ftp.ncbi.nlm.nih.gov/geo/samples/GSM610nnn/GSM610895/suppl/GSM610895_US83503546_251485044684_S01_GE1_105_Dec08_1_1.txt.gz	ftp://ftp.ncbi.nlm.nih.gov/geo/samples/GSM610nnn/GSM610896/suppl/GSM610896_US83503546_251485044719_S01_GE1_105_Dec08_1_3.txt.gz	ftp://ftp.ncbi.nlm.nih.gov/geo/samples/GSM610nnn/GSM610897/suppl/GSM610897_US83503546_251485044715_S01_GE1_105_Dec08_1_1.txt.gz	ftp://ftp.ncbi.nlm.nih.gov/geo/samples/GSM610nnn/GSM610898/suppl/GSM610898_US83503546_251485044686_S01_GE1_105_Dec08_1_3.txt.gz	ftp://ftp.ncbi.nlm.nih.gov/geo/samples/GSM610nnn/GSM610899/suppl/GSM610899_US83503546_251485044683_S01_GE1_105_Dec08_1_3.txt.gz	ftp://ftp.ncbi.nlm.nih.gov/geo/samples/GSM610nnn/GSM610900/suppl/GSM610900_US83503546_251485041610_S01_GE1_105_Dec08_1_3.txt.gz	ftp://ftp.ncbi.nlm.nih.gov/geo/samples/GSM610nnn/GSM610901/suppl/GSM610901_US83503546_251485044684_S01_GE1_105_Dec08_1_3.txt.gz	ftp://ftp.ncbi.nlm.nih.gov/geo/samples/GSM610nnn/GSM610902/suppl/GSM610902_US83503546_251485044676_S01_GE1_105_Dec08_1_1.txt.gz	ftp://ftp.ncbi.nlm.nih.gov/geo/samples/GSM610nnn/GSM610903/suppl/GSM610903_US83503546_251485044675_S01_GE1_105_Dec08_1_1.txt.gz	ftp://ftp.ncbi.nlm.nih.gov/geo/samples/GSM610nnn/GSM610904/suppl/GSM610904_US83503546_251485044716_S01_GE1_105_Dec08_1_3.txt.gz	ftp://ftp.ncbi.nlm.nih.gov/geo/samples/GSM610nnn/GSM610905/suppl/GSM610905_US83503546_251485044674_S01_GE1_105_Dec08_1_3.txt.gz	ftp://ftp.ncbi.nlm.nih.gov/geo/samples/GSM610nnn/GSM610906/suppl/GSM610906_US83503546_251485041611_S01_GE1_105_Dec08_1_3.txt.gz	ftp://ftp.ncbi.nlm.nih.gov/geo/samples/GSM610nnn/GSM610907/suppl/GSM610907_US83503546_251485044718_S01_GE1_105_Dec08_1_3.txt.gz	ftp://ftp.ncbi.nlm.nih.gov/geo/samples/GSM610nnn/GSM610908/suppl/GSM610908_US83503546_251485041612_S01_GE1_105_Dec08_1_1.txt.gz	ftp://ftp.ncbi.nlm.nih.gov/geo/samples/GSM610nnn/GSM610909/suppl/GSM610909_US83503546_251485044673_S01_GE1_105_Dec08_1_1.txt.gz	ftp://ftp.ncbi.nlm.nih.gov/geo/samples/GSM610nnn/GSM610910/suppl/GSM610910_US83503546_251485044673_S01_GE1_105_Dec08_1_3.txt.gz	ftp://ftp.ncbi.nlm.nih.gov/geo/samples/GSM610nnn/GSM610911/suppl/GSM610911_US83503546_251485044672_S01_GE1_105_Dec08_1_3.txt.gz	ftp://ftp.ncbi.nlm.nih.gov/geo/samples/GSM610nnn/GSM610912/suppl/GSM610912_US83503546_251485044672_S01_GE1_105_Dec08_1_1.txt.gz	ftp://ftp.ncbi.nlm.nih.gov/geo/samples/GSM610nnn/GSM610913/suppl/GSM610913_US83503546_251485041610_S01_GE1_105_Dec08_1_2.txt.gz	ftp://ftp.ncbi.nlm.nih.gov/geo/samples/GSM610nnn/GSM610914/suppl/GSM610914_US83503546_251485044676_S01_GE1_105_Dec08_1_3.txt.gz	ftp://ftp.ncbi.nlm.nih.gov/geo/samples/GSM610nnn/GSM610915/suppl/GSM610915_US83503546_251485041612_S01_GE1_105_Dec08_1_2.txt.gz	ftp://ftp.ncbi.nlm.nih.gov/geo/samples/GSM610nnn/GSM610916/suppl/GSM610916_US83503546_251485044717_S01_GE1_105_Dec08_1_3.txt.gz	ftp://ftp.ncbi.nlm.nih.gov/geo/samples/GSM610nnn/GSM610917/suppl/GSM610917_US83503546_251485044674_S01_GE1_105_Dec08_1_1.txt.gz	ftp://ftp.ncbi.nlm.nih.gov/geo/samples/GSM610nnn/GSM610918/suppl/GSM610918_US83503546_251485044687_S01_GE1_105_Dec08_1_3.txt.gz	ftp://ftp.ncbi.nlm.nih.gov/geo/samples/GSM610nnn/GSM610919/suppl/GSM610919_US83503546_251485041611_S01_GE1_105_Dec08_1_2.txt.gz	ftp://ftp.ncbi.nlm.nih.gov/geo/samples/GSM610nnn/GSM610920/suppl/GSM610920_US83503546_251485044675_S01_GE1_105_Dec08_1_3.txt.gz	ftp://ftp.ncbi.nlm.nih.gov/geo/samples/GSM610nnn/GSM610921/suppl/GSM610921_US83503546_251485044716_S01_GE1_105_Dec08_1_1.txt.gz	ftp://ftp.ncbi.nlm.nih.gov/geo/samples/GSM610nnn/GSM610922/suppl/GSM610922_US83503546_251485041611_S01_GE1_105_Dec08_1_1.txt.gz	ftp://ftp.ncbi.nlm.nih.gov/geo/samples/GSM610nnn/GSM610923/suppl/GSM610923_US83503546_251485044687_S01_GE1_105_Dec08_1_1.txt.gz	ftp://ftp.ncbi.nlm.nih.gov/geo/samples/GSM610nnn/GSM610924/suppl/GSM610924_US83503546_251485041611_S01_GE1_105_Dec08_1_4.txt.gz	ftp://ftp.ncbi.nlm.nih.gov/geo/samples/GSM610nnn/GSM610925/suppl/GSM610925_US83503546_251485044717_S01_GE1_105_Dec08_1_1.txt.gz
!Sample_supplementary_file	ftp://ftp.ncbi.nlm.nih.gov/geo/samples/GSM610nnn/GSM610886/suppl/GSM610886_US83503546_251485044715_S01_GE1_105_Dec08_1_4.txt.gz	ftp://ftp.ncbi.nlm.nih.gov/geo/samples/GSM610nnn/GSM610887/suppl/GSM610887_US83503546_251485041613_S01_GE1_105_Dec08_1_2.txt.gz	ftp://ftp.ncbi.nlm.nih.gov/geo/samples/GSM610nnn/GSM610888/suppl/GSM610888_US83503546_251485044685_S01_GE1_105_Dec08_1_2.txt.gz	ftp://ftp.ncbi.nlm.nih.gov/geo/samples/GSM610nnn/GSM610889/suppl/GSM610889_US83503546_251485044683_S01_GE1_105_Dec08_1_2.txt.gz	ftp://ftp.ncbi.nlm.nih.gov/geo/samples/GSM610nnn/GSM610890/suppl/GSM610890_US83503546_251485044718_S01_GE1_105_Dec08_1_2.txt.gz	ftp://ftp.ncbi.nlm.nih.gov/geo/samples/GSM610nnn/GSM610891/suppl/GSM610891_US83503546_251485041612_S01_GE1_105_Dec08_1_3.txt.gz	ftp://ftp.ncbi.nlm.nih.gov/geo/samples/GSM610nnn/GSM610892/suppl/GSM610892_US83503546_251485044685_S01_GE1_105_Dec08_1_4.txt.gz	ftp://ftp.ncbi.nlm.nih.gov/geo/samples/GSM610nnn/GSM610893/suppl/GSM610893_US83503546_251485044686_S01_GE1_105_Dec08_1_2.txt.gz	ftp://ftp.ncbi.nlm.nih.gov/geo/samples/GSM610nnn/GSM610894/suppl/GSM610894_US83503546_251485044719_S01_GE1_105_Dec08_1_2.txt.gz	ftp://ftp.ncbi.nlm.nih.gov/geo/samples/GSM610nnn/GSM610895/suppl/GSM610895_US83503546_251485044684_S01_GE1_105_Dec08_1_2.txt.gz	ftp://ftp.ncbi.nlm.nih.gov/geo/samples/GSM610nnn/GSM610896/suppl/GSM610896_US83503546_251485044719_S01_GE1_105_Dec08_1_4.txt.gz	ftp://ftp.ncbi.nlm.nih.gov/geo/samples/GSM610nnn/GSM610897/suppl/GSM610897_US83503546_251485044715_S01_GE1_105_Dec08_1_2.txt.gz	ftp://ftp.ncbi.nlm.nih.gov/geo/samples/GSM610nnn/GSM610898/suppl/GSM610898_US83503546_251485044686_S01_GE1_105_Dec08_1_4.txt.gz	ftp://ftp.ncbi.nlm.nih.gov/geo/samples/GSM610nnn/GSM610899/suppl/GSM610899_US83503546_251485044683_S01_GE1_105_Dec08_1_4.txt.gz	ftp://ftp.ncbi.nlm.nih.gov/geo/samples/GSM610nnn/GSM610900/suppl/GSM610900_US83503546_251485041613_S01_GE1_105_Dec08_1_1.txt.gz	ftp://ftp.ncbi.nlm.nih.gov/geo/samples/GSM610nnn/GSM610901/suppl/GSM610901_US83503546_251485044684_S01_GE1_105_Dec08_1_4.txt.gz	ftp://ftp.ncbi.nlm.nih.gov/geo/samples/GSM610nnn/GSM610902/suppl/GSM610902_US83503546_251485044676_S01_GE1_105_Dec08_1_2.txt.gz	ftp://ftp.ncbi.nlm.nih.gov/geo/samples/GSM610nnn/GSM610903/suppl/GSM610903_US83503546_251485044675_S01_GE1_105_Dec08_1_2.txt.gz	ftp://ftp.ncbi.nlm.nih.gov/geo/samples/GSM610nnn/GSM610904/suppl/GSM610904_US83503546_251485044716_S01_GE1_105_Dec08_1_4.txt.gz	ftp://ftp.ncbi.nlm.nih.gov/geo/samples/GSM610nnn/GSM610905/suppl/GSM610905_US83503546_251485044674_S01_GE1_105_Dec08_1_4.txt.gz	ftp://ftp.ncbi.nlm.nih.gov/geo/samples/GSM610nnn/GSM610906/suppl/GSM610906_US83503546_251485041614_S01_GE1_105_Dec08_1_1.txt.gz	ftp://ftp.ncbi.nlm.nih.gov/geo/samples/GSM610nnn/GSM610907/suppl/GSM610907_US83503546_251485044718_S01_GE1_105_Dec08_1_4.txt.gz	ftp://ftp.ncbi.nlm.nih.gov/geo/samples/GSM610nnn/GSM610908/suppl/GSM610908_US83503546_251485041614_S01_GE1_105_Dec08_1_3.txt.gz	ftp://ftp.ncbi.nlm.nih.gov/geo/samples/GSM610nnn/GSM610909/suppl/GSM610909_US83503546_251485044673_S01_GE1_105_Dec08_1_2.txt.gz	ftp://ftp.ncbi.nlm.nih.gov/geo/samples/GSM610nnn/GSM610910/suppl/GSM610910_US83503546_251485044673_S01_GE1_105_Dec08_1_4.txt.gz	ftp://ftp.ncbi.nlm.nih.gov/geo/samples/GSM610nnn/GSM610911/suppl/GSM610911_US83503546_251485044672_S01_GE1_105_Dec08_1_4.txt.gz	ftp://ftp.ncbi.nlm.nih.gov/geo/samples/GSM610nnn/GSM610912/suppl/GSM610912_US83503546_251485044672_S01_GE1_105_Dec08_1_2.txt.gz	ftp://ftp.ncbi.nlm.nih.gov/geo/samples/GSM610nnn/GSM610913/suppl/GSM610913_US83503546_251485041612_S01_GE1_105_Dec08_1_4.txt.gz	ftp://ftp.ncbi.nlm.nih.gov/geo/samples/GSM610nnn/GSM610914/suppl/GSM610914_US83503546_251485044676_S01_GE1_105_Dec08_1_4.txt.gz	ftp://ftp.ncbi.nlm.nih.gov/geo/samples/GSM610nnn/GSM610915/suppl/GSM610915_US83503546_251485041614_S01_GE1_105_Dec08_1_4.txt.gz	ftp://ftp.ncbi.nlm.nih.gov/geo/samples/GSM610nnn/GSM610916/suppl/GSM610916_US83503546_251485044717_S01_GE1_105_Dec08_1_4.txt.gz	ftp://ftp.ncbi.nlm.nih.gov/geo/samples/GSM610nnn/GSM610917/suppl/GSM610917_US83503546_251485044674_S01_GE1_105_Dec08_1_2.txt.gz	ftp://ftp.ncbi.nlm.nih.gov/geo/samples/GSM610nnn/GSM610918/suppl/GSM610918_US83503546_251485044687_S01_GE1_105_Dec08_1_4.txt.gz	ftp://ftp.ncbi.nlm.nih.gov/geo/samples/GSM610nnn/GSM610919/suppl/GSM610919_US83503546_251485041613_S01_GE1_105_Dec08_1_4.txt.gz	ftp://ftp.ncbi.nlm.nih.gov/geo/samples/GSM610nnn/GSM610920/suppl/GSM610920_US83503546_251485044675_S01_GE1_105_Dec08_1_4.txt.gz	ftp://ftp.ncbi.nlm.nih.gov/geo/samples/GSM610nnn/GSM610921/suppl/GSM610921_US83503546_251485044716_S01_GE1_105_Dec08_1_2.txt.gz	ftp://ftp.ncbi.nlm.nih.gov/geo/samples/GSM610nnn/GSM610922/suppl/GSM610922_US83503546_251485041613_S01_GE1_105_Dec08_1_3.txt.gz	ftp://ftp.ncbi.nlm.nih.gov/geo/samples/GSM610nnn/GSM610923/suppl/GSM610923_US83503546_251485044687_S01_GE1_105_Dec08_1_2.txt.gz	ftp://ftp.ncbi.nlm.nih.gov/geo/samples/GSM610nnn/GSM610924/suppl/GSM610924_US83503546_251485041614_S01_GE1_105_Dec08_1_2.txt.gz	ftp://ftp.ncbi.nlm.nih.gov/geo/samples/GSM610nnn/GSM610925/suppl/GSM610925_US83503546_251485044717_S01_GE1_105_Dec08_1_2.txt.gz
!Sample_data_row_count	37903	37903	37903	37903	37903	37903	37903	37903	37903	37903	37903	37903	37903	37903	37903	37903	37903	37903	37903	37903	37903	37903	37903	37903	37903	37903	37903	37903	37903	37903	37903	37903	37903	37903	37903	37903	37903	37903	37903	37903
!series_matrix_table_begin
ID_REF	GSM610886	GSM610887	GSM610888	GSM610889	GSM610890	GSM610891	GSM610892	GSM610893	GSM610894	GSM610895	GSM610896	GSM610897	GSM610898	GSM610899	GSM610900	GSM610901	GSM610902	GSM610903	GSM610904	GSM610905	GSM610906	GSM610907	GSM610908	GSM610909	GSM610910	GSM610911	GSM610912	GSM610913	GSM610914	GSM610915	GSM610916	GSM610917	GSM610918	GSM610919	GSM610920	GSM610921	GSM610922	GSM610923	GSM610924	GSM610925
A_23_P100001	-0.806787	-0.300297	-0.204589	-0.424425	-0.427136	-0.860218	0.0264153	0.0198071	0.0517812	0.0508273	0.0238767	-0.0108051	-0.141029	-0.0118272	-0.236709	-0.418835	-0.520795	-0.0289519	-0.480371	-0.150304	-0.124238	-0.544229	-1.0044	-0.192333	-0.0606	0.061034	0.398254	0.915307	1.21648	0.498514	0.843226	0.27593	0.697398	0.237768	0.558162	0.248418	0.212076	0.0963607	0.803099	0.704917
A_23_P100011	0.0686822	-2.20915	0.0383041	-0.112579	0.26095	1.26583	0.332798	-0.0210936	-1.85471	-0.0151584	-1.37632	-0.267238	-0.180619	-0.0729659	0.464498	0.644725	0.492059	0.0993831	-0.0287142	0.0213773	0.0595659	0.251743	0.0396526	0.477313	-0.0151868	0.584979	-0.644119	-0.431161	-0.284424	-1.38174	-0.0942766	-0.154635	-0.0749171	-0.251718	0.596836	0.0582911	-0.0788701	-0.369376	0.346237	0.00454426
A_23_P100022	1.73041	1.78137	0.792595	2.31656	1.89858	0.170826	0.5625	-0.944751	-0.625783	1.32579	-2.14755	-0.363003	0.676343	-2.21052	-0.202815	-0.222724	0.213238	0.152171	-0.597634	0.770112	0.0363795	0.139457	0.946378	-0.640091	-0.174005	-0.592285	0.840575	-0.710519	-1.47288	0.583623	0.717183	0.0328835	-0.482547	0.045839	0.126483	0.482661	-0.927236	-0.278615	-1.12121	-0.983996
A_23_P100056	0.497536	0.519868	0.459936	0.487827	0.559011	0.560607	0.183465	0.395372	0.753037	0.257855	0.00702667	0.265806	0.0953045	0.38498	0.633098	0.207821	0.364977	0.161894	-0.432097	-0.108953	0.512333	-0.0487146	0.0530186	-0.431751	-0.672307	-0.585767	-0.625528	-0.139932	-1.68827	-0.29015	-0.630628	-0.159006	-0.742287	-0.290297	-0.769712	-0.124786	-0.298212	-0.826913	-0.0254116	-0.211087
A_23_P100074	0.491768	0.190279	0.232868	-0.039969	0.233109	-0.0513487	0.449892	0.0537777	0.250676	-0.20575	-0.10801	0.133335	0.135937	0.071723	0.264724	0.021666	-0.154698	-0.248039	-0.456143	-0.0779676	0.125743	0.274564	0.138494	0.103157	0.0783415	-0.0109043	0.0228629	-0.311373	-0.315175	-0.143596	-0.338759	-0.0930381	-0.189078	-0.222509	-0.242873	-0.0308871	-0.136683	-0.478474	0.223974	0.0176167
A_23_P100092	0.0118852	-0.168384	0.0645938	0.00058794	-0.135164	-0.0911813	0.0586789	0.209943	0.0761678	0.100668	0.0555589	0.15489	0.040422	0.308168	-0.160105	0.201887	-0.0432045	-0.0940893	-0.138793	-0.342817	0.158857	-0.290538	-0.396127	-0.406998	-0.0972698	-0.0153697	-0.335263	-0.116438	0.180268	0.0566571	0.0188704	-0.25108	0.0979185	0.253404	0.123917	0.343417	0.0244701	-0.0586376	0.262055	0.0429511
A_23_P100103	-0.209868	-0.00298333	0.389807	0.0225875	0.182257	0.286147	0.330746	0.0913208	0.22379	-0.0682118	0.0171778	0.0287614	-0.244941	-0.076756	0.196795	-0.0436764	-0.290331	-0.050667	-0.0189927	-0.120003	0.000684738	-0.0542939	-0.0111043	0.0656817	-0.255478	0.148853	0.0767143	0.499033	0.0920196	-0.191007	0.329998	2.0638	-0.0332265	-0.368671	0.0156517	-0.262495	-0.104605	-0.335227	-0.00239778	-0.0137389
A_23_P100111	0.0566704	-0.136747	-0.142951	-0.0926158	0.341181	0.123856	0.0383403	0.137951	-0.383912	-0.401059	-1.0263	-0.224991	-0.232789	-0.167007	0.00275207	0.225378	0.462287	0.317193	-0.253062	0.189073	0.122058	0.459658	-0.121764	0.191823	-0.014789	0.278132	-0.355578	-0.782749	-0.464956	-0.673328	-0.0421178	-0.270271	-0.066172	0.29416	0.589058	0.580299	-0.673828	-0.293613	-0.02859	0.258205
A_23_P100127	-0.255279	-0.191695	0.885355	0.989275	-0.107284	0.77071	1.2653	0.080659	-0.309577	0.120933	0.176296	0.441923	0.124922	-1.1717	-1.49959	-0.0816851	-0.26168	-1.18606	0.299725	-0.162773	-1.95689	0.2108	0.156908	0.679212	-1.17577	-0.0935553	-0.811653	-0.0839232	-0.220412	0.62424	-1.38709	-0.401451	0.902536	1.18867	0.916425	0.979135	0.935208	0.0306523	-0.188037	0.218633
A_23_P100133	0.200962	0.0837464	0.0456896	-0.0914903	0.362238	-0.215862	0.0428231	0.21783	-0.277582	-0.447935	0.0745757	0.0360587	-0.0951829	-0.181179	0.139955	0.0520084	-0.389112	0.23236	-0.366196	0.253303	-0.312017	-0.0225711	-0.0800369	0.0669031	0.028583	0.182458	-0.0851684	0.384953	0.652806	-0.00826001	0.0960846	-0.200344	-0.38133	0.0320389	-0.00537252	-0.0867655	-0.169514	-0.0723798	0.0221846	-0.405339
A_23_P100141	-0.0361261	0.2393	-0.00337696	-0.0662098	0.191673	-0.274734	-0.29501	-0.142886	0.0455809	-0.00507736	0.210309	0.209424	0.118378	-0.03655	0.269436	-0.140057	0.0353718	-0.0986357	-0.157994	0.129569	0.146903	-0.168482	-0.106081	0.0489192	0.153095	0.0246229	0.21263	0.155524	-0.0514574	0.112774	-0.67767	0.130916	0.00306988	-0.12417	-0.347904	-0.17388	-0.12041	-0.0521927	-0.114295	0.20251
A_23_P100156	-0.476048	-0.424035	-0.152532	-0.278616	0.394135	0.42628	-0.176528	0.291532	-0.217098	0.00493932	-0.555901	-0.111105	-0.72951	-0.660925	0.141275	0.075814	0.684718	0.349819	0.357614	0.0589745	0.393044	0.319209	0.0290542	0.443012	0.147852	0.245723	-0.489739	-0.0751188	-0.0404723	-0.489466	-0.431401	-0.228922	0	-0.216881	0.0528934	-0.0202374	0.028079	-0.575014	0.499705	0.411689
A_23_P100177	-0.0411857	-0.559817	0.525197	0.192706	1.34084	1.11929	-0.597834	-0.958399	-0.492703	-0.893032	-0.428284	0.219697	-0.395583	0.066054	0.0981652	0.175565	0.0923405	-0.232501	-0.199486	0.0914655	-0.484587	2.27065	1.13603	0.169823	-0.697318	0.318817	-0.524726	-0.542629	0.107995	-0.514349	-0.44279	-0.417204	0.345753	0.833423	0.240082	0.169136	0.634378	-1.13461	0.455268	0.621755
A_23_P100189	0.269087	0.156395	-0.0463362	0.305426	0.0529286	0.272429	-0.0926017	0.131768	0.753337	0.402554	1.06886	-0.593984	-0.268525	-0.0570629	0.178604	0.293588	-0.292875	-0.339954	-0.5765	-0.156529	-0.0806563	-0.0694068	-0.660132	0.0361122	0.593055	-0.261163	0.554838	0.414768	0.603731	-0.61043	0.171721	-0.343787	-0.244022	-0.848151	-0.459749	-0.315935	0.516397	0.0529674	-0.213146	-0.173176
A_23_P100196	-0.0486164	0.109912	-0.459576	-0.579465	0.0670676	-0.000858307	0	0.369862	0.0155234	-0.27879	-0.374863	0.0125403	-0.281693	-0.581075	0.170436	-0.213808	0.400158	0.397145	0.359826	0.24093	0.385465	-0.163048	-0.0474076	0.420295	0.470938	0.0551152	-0.116615	-0.0447841	0.206118	-0.033864	-0.165615	0.0207362	0.255391	-0.316324	0.140607	-0.368939	-0.189718	-0.337369	0.0128894	-0.0242553
A_23_P100203	-0.0645595	0.165241	-0.112396	0.103928	-0.10359	0.192669	-0.323278	-0.227585	-0.0982995	-0.0335474	0.0981913	0.0599823	-0.189544	0.109006	0.0247488	-0.0178208	-0.0488014	0.157302	-0.138944	0.150201	-0.0987906	0.046989	-0.29163	0.15796	0.200117	0.193052	-0.0205865	-0.0357356	-0.141701	-0.0765095	0.344337	-0.0585966	0.167083	-0.0702515	-0.0851898	0.0518298	0.068161	-0.432426	0.037148	0.0117598
A_23_P100220	-1.82565	-1.25448	-1.20364	-1.39713	-2.34812	-1.05925	-1.07631	-1.09549	-0.607202	-0.794015	-0.0704238	0.00661326	0.376275	0.534325	-0.241947	-0.0375233	-0.764264	-0.982866	0.28345	-0.0179813	-2.16538	0.6696	0.161952	-0.239831	0.0154383	-0.00441718	0.38519	1.13569	2.64734	1.11478	1.3339	1.61673	2.46058	1.65303	2.68573	1.76997	1.00619	1.4496	-0.352411	-0.436167
A_23_P100240	1.27917	-0.270859	0.499604	-1.17236	-0.255698	-0.123208	1.14717	0.301976	1.14154	-1.47838	-0.570892	0.312546	0.0171311	0.0794513	-0.0540042	1.27033	-1.35452	-0.761107	-0.773626	0.013201	0.114995	0.194185	-0.183697	-0.49903	-0.52548	0.797878	-0.28213	2.29067	3.12509	-0.305122	-0.281278	0.905656	1.7323	-0.677465	-0.848937	-0.852139	1.98386	-2.13081	0.958252	1.82794
A_23_P10025	0.502025	-1.09178	-0.707818	0.963465	0.35922	-0.297504	0.281754	-1.82176	-1.80161	2.30284	-1.56461	0.231192	-2.77448	-2.15882	1.79823	-2.8018	1.46717	1.25763	-0.228763	0.224645	0.194128	0.903731	1.19209e-07	0.50488	-0.316119	-1.3248	-0.300969	1.3857	2.41564	2.06851	-1.3393	0.715153	0.55792	-0.571855	-0.419957	-0.486753	0.978981	0.151939	-0.683498	-0.800381
A_23_P100263	-0.221493	0.438712	0.165452	-0.164851	-0.0712347	0.311558	-0.3113	-0.306987	-0.0604315	0.100276	0.245121	-0.0564342	0.134778	0.15234	-0.0482788	-0.32432	0.0463548	-0.227004	-1.11521	0.25708	-0.219553	0.377061	0.444632	0.400684	0.376326	0.0353847	0.29364	-0.272485	-1.02229	0.202344	0.0411181	-0.236695	-0.510151	0.113401	0.43985	-0.0588055	-0.230961	-0.182992	-0.161873	0.282493
A_23_P100292	-0.0231528	0.0233064	0.187572	0.277268	0.166293	0.140647	0.250833	0.479631	0.0140777	0.0573583	-0.0930033	-0.191092	0.0115342	0.35795	-0.0218396	0.405017	-0.00225878	-0.19341	0.0330915	-0.158504	-0.145804	0.131515	-0.0145173	-0.322876	-0.258795	-0.172566	-0.168501	-0.157949	-0.222587	-0.0770931	-0.0178566	-0.0304871	-0.162784	0.041852	-0.191833	0.0923133	-0.0991011	0.316825	0.103286	0.0157561
A_23_P100315	0.507476	0.0479813	0.276515	-0.0300088	0.1192	0.0254998	0.151925	-0.337913	0.530154	0.281134	-0.109061	-0.334711	-0.0830431	-0.302462	0.289179	-0.386486	-0.4595	0.534879	-0.119687	0.265594	-0.222797	-0.116331	0.336697	0.0905766	-0.152238	-0.368125	0.0524993	-0.309008	-0.049418	0.0282068	0.353404	-0.0665603	-0.0857663	-0.0970454	0.0570998	0.337754	0.130139	0.595141	-0.723121	0.0254931
A_23_P100326	-0.0372357	0.172112	-0.139596	0.305293	-0.308628	0.304797	0.271335	-0.210706	-0.412952	0.949686	-0.0867915	0.0672746	-0.0924005	0.00618219	-0.153958	-0.194051	0.227438	0.0660806	0.451979	0.0382085	-0.489159	0.0570588	0.256381	-0.215441	0.348828	-0.25756	-0.0351562	-0.381493	0.0228519	-0.138682	-0.450162	-0.363512	-0.0110822	0.377827	0.10532	0.296968	0.121019	0.43438	-0.104362	-0.464715
A_23_P100341	-0.070085	0.339251	0.0972834	-0.000694752	0.584926	0.161256	0.156013	0.481918	0.75279	0.365316	0.539897	-0.130188	0.015204	-0.0695624	-0.129489	-0.297629	-0.318747	-0.452388	-0.149099	-0.385394	-0.315358	0.0316734	-0.119143	-0.0204592	-0.28103	-0.600836	0.159233	0.598857	0.0436797	-0.0761447	0.0439496	0.332574	-0.487792	-0.224117	-0.696316	-0.391877	0.0612817	0.243918	-0.626425	-0.386346
A_23_P100344	-0.0485915	0.129518	0.26809	0.141729	0.603272	0.192159	0.0956979	-0.35857	-0.419842	-0.880284	-0.327704	-0.63829	-0.340105	-0.785827	-0.681647	0.0229664	-0.0861893	-0.117604	0.492198	0.0626171	-1.4805	0.646706	0.453515	0.488143	-0.155775	0.384591	-0.981185	-1.38018	-0.592837	0.0408375	-0.520208	-0.0296216	1.11264	1.29074	1.65318	1.83847	1.29417	-0.648277	-0.91078	0.289067
A_23_P100355	-0.277055	-0.440773	-0.524178	-0.433183	0.0459042	0.135694	-0.117256	0.390135	0.323136	0.0548744	0.715242	-0.503535	-0.557595	-0.506037	-0.0635252	0	0.212013	0.362773	0.355664	0.102518	-0.096065	-0.0629511	-0.117057	0.437661	0.302061	0.0633798	-0.197735	0.256713	0.582913	-0.22911	-0.0475054	0.00696516	0.270567	-0.232166	0.223524	-0.225693	0.0916214	-0.237763	0.259367	-0.0421243
A_23_P100386	-0.704777	-0.864369	0.936976	0.632261	0.971659	0	-0.6038	-0.678133	-0.244142	0.516467	0.723926	-0.499076	0.0885713	0.112854	0.451295	-0.113764	-0.100266	0.172753	-0.0462145	-0.224156	-0.0955173	0.099432	-1.16994	-0.0181807	-0.111739	1.75163	0.169845	-1.77112	-0.524551	0.867835	-0.814357	1.00876	-0.776601	-0.211798	-0.587825	0.0143596	0.84345	-0.503231	1.05236	2.45168
A_23_P100392	0.486637	0.135143	-0.453021	0.312049	0.962804	-0.0409489	0.100523	-0.520287	0.63563	0.00640631	0.0633864	0.838883	0.186651	0.147205	-0.319687	-0.0409102	-0.0647039	-0.206583	-0.421238	-0.0103755	0.201048	0.283318	0.0217466	0.31908	0.298766	0.0444613	0.201235	0.282382	-0.040328	-0.321987	-0.0946479	-0.357887	-0.297222	-0.564727	-0.828383	-0.391123	-0.241641	-0.449353	0.362851	-0.107366
A_23_P100408	-0.201855	0.426415	0.0657656	0.472457	-0.0555966	0.208372	0.0321419	0.982926	0.190167	1.75888	0.869631	0.0891852	-0.188093	-0.0994031	-0.0903466	-0.296034	0.164214	0	0.132891	-0.322127	-0.134174	-0.706475	-0.566165	0.00897193	0.63517	-0.206685	0.618449	0.512927	0.281852	-0.245849	-0.330288	-0.412257	0.00132608	-0.307091	-0.995119	-1.04689	0.185904	0.255635	-0.080874	-0.400718
A_23_P100413	-0.12016	0.360893	0.181767	0.0089457	0.0443409	0.128824	0.0367515	0.536032	0.497563	0.39847	0.649535	0.234989	-0.166853	-0.278356	-0.0616255	-0.311233	-0.641305	-0.0926774	-0.224957	-0.0207856	-0.228304	-0.423233	-0.2222	0.0201073	0.271233	-0.0872471	0.532882	1.44647	0.347815	-0.126724	0.00977158	0.246333	-0.119256	-0.592902	-0.719059	-0.94612	0.0523596	-0.057023	0.177883	-0.0079453
A_23_P100420	-0.215492	0.091836	0.0319929	-0.0483212	0.117884	0.0401998	-0.143576	0.651217	-0.0567703	-0.0394511	0.0393209	0.284756	0.0243797	-0.0430846	-0.0900078	0.210206	-0.000947952	0.201028	0.121246	0.182066	0.0155454	0.0265045	-0.264976	0.239038	-0.21962	0.0659499	-0.0585146	0.416747	-0.232712	0.126431	-0.0336771	0.136673	-0.0412126	-0.161078	-0.264957	-0.159719	-0.0297785	-0.0664749	-0.0665107	0.103472
A_23_P100441	0.265747	0.3157	0.293464	0.289516	0.379703	0.231313	0.111554	-0.0672545	-0.0938907	0.060298	0.150002	0.248256	0.0373478	0.0877356	0.211329	0.256797	0.0367212	0.0666742	-0.0422835	-0.0201526	0.0855527	0.0498066	0.108086	-0.134346	-0.0397348	-0.156847	-0.23175	-0.109581	-0.19182	-0.0758691	0.00961161	-0.170315	-0.349143	-0.152838	-0.29446	-0.0325136	-0.204639	0.123325	-0.0951414	-0.161106
A_23_P100455	-0.0237982	-0.182615	-0.583843	-0.0702682	0.134033	-0.101429	0.0340896	-0.376469	0.213469	0.287172	0.416142	-0.0727806	-0.248971	0.0860527	0.192508	-0.226357	-0.352481	-2.38419e-07	0.291404	0.152808	-0.402475	-0.65281	0.187596	0.146486	0.306977	0.357322	0.132473	-0.04179	0.102762	0.369082	0.00793934	-0.359294	-0.490932	-0.681315	-0.552494	-0.660336	0.0115981	-0.00327945	0.108648	-0.0830281
A_23_P100469	-0.0857773	-0.0887535	-0.265009	-0.0832109	0.338712	-0.0542674	-0.0538204	-0.112659	0.212454	-0.154691	-1.43713	-0.384456	-0.0157211	0.0961668	0.188718	0.0626585	0.487989	0.237012	0.200231	0.323522	0.807304	0.148221	0.0228631	-0.0153267	0.0891879	0.0397141	-0.0633407	-0.312866	-0.316965	-0.214733	-0.239806	0.405201	0.177437	-0.256326	-0.0289083	-0.444919	0	-0.475586	0.273047	0.398853
A_23_P100478	-0.351825	-0.393837	-0.206784	-0.0185976	0.216438	0.324175	-0.303044	-0.265262	-0.199549	-0.142365	-0.768602	-0.293699	-0.303591	-0.192951	0.275217	0.148538	0.688406	0.151422	0.213231	0.133811	0.528158	0.176769	0.134258	0.00712252	0.357661	0.369843	-0.0421457	-0.859419	-0.439684	-0.350017	-0.366823	0.0992188	0.126608	-0.0893354	0.0150442	0.183231	0	-0.274452	0.15478	0.402115
A_23_P100486	-0.0589175	-0.283645	-0.0183773	-0.317413	0.220769	0.224208	0.214754	-0.212454	-0.252389	-0.141323	-0.297324	0.132158	-0.0120063	-0.103355	-0.123987	0.0339451	0.00647402	-0.111887	-0.153075	-0.0501103	0.0154924	0.293116	0.309888	0.177828	0.419067	0.623928	0.243919	-0.279222	-0.00606537	-0.0807314	-0.334488	0.156071	0.02911	-0.0256372	0.0419373	0.146002	0.0798149	-0.132364	0.0375862	0.350919
A_23_P100499	0.580754	0.0505819	0.127906	-0.0443816	0.299229	0.397369	0.23049	-0.258484	-0.145043	-0.520762	-0.22885	0.240644	0.274568	0.00319529	0.172133	0.157341	0.0453231	-0.0700939	-0.440647	-0.0616164	0.0605598	0.0747197	0.284625	-2.38419e-07	0.160341	0.256375	0.294395	-1.61129	-0.741151	-0.246116	-0.800089	-0.29526	0.0444868	-0.0643272	-0.20999	0.0760503	-0.489445	-0.0456674	-0.111193	-0.207729
A_23_P100501	-0.0995274	-0.0493598	-0.178028	-0.0765696	0.0623827	0.138217	0.0808101	-0.404621	-0.0433111	-0.046082	-0.425162	0.0548201	-0.254866	-0.110452	0.00112438	-0.178534	-0.0615287	-0.154802	-0.166118	0.20979	-0.166964	0.371496	-0.0149255	0.192613	0.129575	0.221614	0.265082	-0.0729809	0.404093	-0.133988	-0.00727749	0.0759788	0.252884	0.24478	0.198985	0.331741	0.401423	-0.28179	0.528631	0.0116196
A_23_P100517	-0.038847	-0.229095	-0.346624	-0.0992835	-0.251913	-0.42986	-0.0670154	0.765407	0.11837	-0.38586	-0.392449	-0.38734	-0.0555513	-0.136905	-0.155897	0.0820401	0.385273	0.368154	0.321956	0.261643	0.557975	-0.123619	0.0423312	0.19729	0.211417	0.0832233	-0.247967	0.212838	0.565606	-0.240618	-0.226449	-0.317273	0.378928	0.125841	0.450532	0.161491	-0.0400713	-0.11764	0.331542	0.0444791
A_23_P100522	0.171536	0.206315	0.0752163	-0.118072	0.636515	-0.0903163	0.0836601	0.539243	0.886447	0.15741	0.53749	-0.281064	0.269272	-0.139627	-0.0313168	-0.410461	-0.299424	-0.297491	-0.019176	-0.101965	-0.15212	0.186324	-0.107374	0.180408	-0.217475	-0.407656	0.290578	0.570172	0.0714831	0.147224	4.76837e-07	0.469353	-0.197687	-0.200397	-0.403796	-0.254221	0.213342	0.460715	-0.723506	-0.278117
A_23_P100539	1.16166	-0.296296	0.071902	0.37519	-0.027189	0.163556	-0.301493	-0.17517	0.18596	-0.174331	0.216363	-0.469154	0.623333	0.0509312	-0.241398	0.0742085	0.128213	0.160505	-0.36764	0.180431	0.55311	-0.499056	0.181242	-0.154545	0.00828195	0.305341	-0.0429964	-0.264372	-0.562252	-0.516695	-0.623084	-0.768101	-0.427986	-0.079852	-0.29454	0.0157616	0.0399193	0.0801992	-0.311805	0.0691609
A_23_P100556	-0.0886307	-0.265944	-0.0139422	0.0879159	0.289057	0.014164	0.036665	-0.380616	-0.292343	0.138031	-0.300941	-0.128739	-0.00274467	0.310731	0.116821	-0.123272	0.0482841	-0.0581403	0.183635	-0.0954838	0.101146	0.25481	0.0647535	-0.116992	-0.0231471	0.268829	-0.00541019	-0.284617	-0.0999112	0.0269947	0.205756	0.281725	-0.0584521	-0.0108452	0.0781112	0.326856	-0.191712	0.102575	-0.0789924	-0.120628
A_23_P100576	0.026916	-0.0336871	0.0718384	-0.0143738	0.265147	0.258043	0.265101	0.118195	-0.24039	0.163835	-0.301838	-0.0299797	-0.161022	-0.0846982	0.0387187	0.202625	0.171439	0.174477	-0.0907273	0.0368819	0.0774527	0.0615253	-0.0606413	-0.128559	0.108894	-0.0382409	-0.1436	-0.171696	0.0127192	-0.363775	-0.146031	-0.0234733	-0.00362063	-0.0779676	-0.0437574	-0.126989	0.24922	-0.329071	0.367637	0.0217853
A_23_P100583	0.840715	0.908883	-0.259124	0.137812	0.976727	-0.0968798	-0.290815	-0.323176	1.76225	1.06099	-0.00575611	-0.00996232	-0.29855	0.322448	0.614566	0.302921	-0.0820736	-0.285502	0.347463	-0.123815	-0.0420696	0.844642	0.763617	0.467525	1.26028	-0.11012	1.4905	0.164122	-0.0650038	0.257465	0.635326	-0.281142	-0.146961	0.582244	-0.0479337	-0.0566511	0.570458	0.066692	-0.0158222	0.173003
A_23_P100595	-0.680933	0.934432	0.637803	0.513461	-0.0190293	-0.227117	0.379633	0.398091	1.25282	-0.531603	-0.460886	0.389978	-0.280666	-0.179688	0.282298	-0.3246	0.0179164	0.192374	0.0887084	-0.00859857	1.36954	0.14834	-0.00152648	-0.893715	-0.952628	0.111629	0.305922	0.825908	0.906114	-0.0185042	-0.680616	-0.402027	0.267996	-0.189583	-0.312301	-1.18149	0.943626	0.129031	-0.254127	-1.16239
A_23_P10060	-0.122907	-0.541812	-0.172408	-0.0312417	0.177718	-0.0459425	-0.0648503	-0.00256336	0.850484	0.644964	-0.45651	-0.686071	-0.28764	-0.0136118	0.157148	-0.022079	0.4704	-0.570228	-0.30695	-0.19008	-0.0109407	0.0377792	0.424479	0.310004	0.403306	0.33525	0.0376799	-0.0998995	0.159622	-0.126059	0.0379906	-0.238958	-0.0116932	0.315543	-0.0667341	0.0726109	0.378579	-0.120343	-0.462285	0.547364
A_23_P100602	0.0268502	0.192972	-0.0238366	0.168983	0.675374	-0.0261354	-0.0687881	-0.044857	0.207578	-0.0855021	-0.283901	-0.00615501	-0.120034	0.424074	-0.145235	-0.0224957	-0.118755	-0.0266905	-0.12163	0.44974	-0.033546	0.503386	0.108089	0.346381	-0.101881	0.299858	0.152791	-0.896113	-0.180233	-0.0330653	-0.276808	0.186242	0.0212803	0.163254	0.149972	0.305445	0.0792899	-0.0893693	0.0299578	0.494322
A_23_P10062	-0.00489734	0.000988051	0.00388758	0.145107	-0.002331	0.037223	-0.00634593	0.00867258	0.011613	0.838867	1.28037	-0.00127201	0.543479	0.00775571	1.20587	-0.00537202	-0.00793922	-0.00835878	0.00286183	-0.00440143	0.00744137	0.0141359	0.0896191	-0.0160025	-0.00182448	0.161699	0.0797561	-0.00114673	1.87432	0.5942	3.79129	1.57368	-0.00763522	-0.00370042	0.164418	-0.0100964	0.421254	1.29761	0.00566085	0.946428
A_23_P100632	-0.552136	-0.135453	-0.404176	-0.173976	-1.13223	-0.292336	0.401074	-0.257836	-0.0582113	-0.0102005	-0.333508	0.0370975	0.122265	-0.401837	-0.107651	-0.165817	-0.0376396	-0.127171	-0.524806	0.0295076	-0.182481	0.473642	0.413082	0.0269113	0.0347791	-0.162322	0.104055	0.0634074	0.49785	-0.149941	0.229586	-0.401345	1.29423	1.09679	1.07616	0.505632	1.08583	0.0466967	0.686533	0.159731
A_23_P100642	0.104227	-0.485745	-1.1664	0.592148	-0.95695	-1.56951	-1.39438	-2.11909	1.02604	-1.7456	1.22975	-1.0271	-0.163184	2.75209	-0.526577	2.62613	-0.0841775	0.106316	1.80434	1.92122	0.184943	1.24384	-2.1667	-0.284462	-0.445547	-1.18473	1.43238	2.21657	2.62602	3.32374	-2.07607	0.79324	0.418739	-0.13486	-0.286544	-0.364582	0.257113	0.188658	0.48968	-0.0825243
A_23_P100654	-0.383939	-0.166625	-0.230437	-0.480474	0.134355	0.0452476	-0.405848	0.010787	-0.302042	-0.428964	-0.342886	-0.295465	-0.239408	-0.436839	0.0973043	-0.255712	4.76837e-07	-0.00144482	0.313195	0.159077	-0.0748367	0.0103106	-0.127012	0.224275	0.110046	0.212761	0.0774813	0.516391	0.622919	0.103502	0.192574	0.0949492	0.204399	0.0492277	0.300071	0.109195	-0.35961	-0.0395212	-0.29002	-0.134282
A_23_P100660	0.582833	-0.101951	-0.0178051	-0.250157	-0.189281	-0.0117559	-0.183805	-0.731816	1.11087	-0.443287	-0.155665	0.102177	0.042654	0.140817	0.222162	0.01755	-0.0214777	0.0337558	-0.41816	-0.240621	0.82304	-0.513991	-0.615936	-0.550164	-0.456145	0.0657415	0.332366	-0.0502291	-0.115648	0.232426	0.0132842	0.540985	0.526248	0.515825	0.292425	0.556967	-0.00265694	-0.61397	-0.130663	0.422176
A_23_P100676	-0.146368	-0.00926781	0.0766191	-0.0856819	0.284872	0.224293	0.0716348	-0.225196	0.000664473	0.0142426	-0.188349	0.303917	0.00368786	-0.0114017	0.110726	-0.20579	0.0568595	-0.181702	-0.0440302	0.129297	0.214511	0.280797	0.220417	0.058207	0.266203	0.332138	0.420232	-0.15661	-0.0232229	-0.333984	-0.548779	0.0467544	-0.102786	-0.117478	-0.232002	-0.0510421	-0.22048	-0.0477848	0.0148044	0.23149
A_23_P100693	0.110253	0.294182	0.0366926	-0.0604858	0.0724683	-0.0733571	0.343825	0.562494	0.053513	-0.10259	0.199458	-0.0192413	0.155056	0.122597	0.414868	0.157829	-0.363505	0.184752	-0.092979	0.033905	0.291311	-0.29866	0.0374794	0.258591	-0.045938	-0.441771	-0.06638	0.516746	0.085227	-0.0846491	-0.133481	-0.275893	-0.341147	-0.238379	-0.545481	-0.369899	-0.0453224	-0.0353403	-0.0946608	0.0648198
A_23_P100704	0.0854559	-0.177177	-0.141974	-0.0225291	-0.171815	-0.0556426	0.0607696	-0.33031	-0.181655	-0.245041	-0.0497761	0.0859446	-0.135246	0.307937	-0.0648007	0.010294	-0.111557	-0.0343118	-0.152248	-0.1361	-0.263565	0.00145864	0.0344486	-0.20289	0.00616026	0.070313	0.0810432	0.0912547	-0.0053935	0.227675	0.141762	0.167179	-0.0544515	0.168351	0.0176263	0.137027	0.0020051	0.053412	0.0351858	0.227757
A_23_P100711	0.383431	0.0985031	0.225396	0.120192	-0.0325604	-0.175613	-0.0897179	0.0362606	-0.241747	-0.348044	0.147674	-0.025516	0.0319881	0.332335	-0.0832782	0.182571	0.120913	0.089036	0.272493	-0.122731	0.0865397	-0.0245457	0.123123	-0.0985522	0.244173	0.10516	-0.134958	0.432162	-0.336112	0.0179906	-0.0749865	-0.160211	-0.197741	-0.062345	-0.0766201	0.0839825	-0.0151491	-0.0526953	-0.245782	0.0265388
A_23_P100730	0.840458	0	-0.0409746	0.93461	-0.540605	-0.026964	-0.371917	-1.07048	0.700897	3.13302	-0.172466	1.47305	-0.771345	-1.02082	-0.784723	-1.44813	1.14554	0.502182	0.0896347	0.381449	1.25385	-0.83571	-0.338031	-0.530859	0.274071	-0.542417	0.0565026	0.337686	0.784115	-0.710936	-1.40579	-2.28406	0.0531683	0.22427	0.152107	-0.024451	0.917132	0.660477	-0.594183	-1.1196
A_23_P100754	-0.687282	0.0668597	-0.214573	-0.00894189	0.0175447	-0.473819	-0.00627089	0.0655129	-0.419442	-0.234658	0.283279	0.0222282	-0.372221	-0.174984	-0.432995	0.0577867	0.229797	0.394374	0.0974212	-0.00983	0.0501828	0.135901	0.163313	0.588387	-0.139505	0.533662	0.0531895	-0.645782	-0.853729	-0.238682	-0.16967	0.240451	0.318207	-0.0564063	0.157291	-0.0622427	0.0970051	-0.530379	0.104662	0.0306172
A_23_P100764	0.623647	0.60142	-0.205966	1.4523	-0.154686	-0.0283484	-0.154597	-0.335669	-0.293277	2.70201	0.18738	0.14885	-0.66319	-0.302952	-0.0358477	-0.934421	1.51532	1.43866	1.22831	0.914451	0.0644093	0.485305	0.114078	0.122787	0.199823	-0.503219	0.253978	-1.45376	-0.199674	-0.402909	-2.3948	-1.24071	0.881517	0.0126309	-0.112355	-0.553768	0.382532	1.32927	-0.44474	-0.91816
A_23_P10077	-0.0394962	-0.103206	-0.361408	-0.180647	0.0575306	0.113696	-0.397945	-0.252958	-0.0363717	0.44344	-0.0875366	-0.0595446	-0.359338	-0.0518002	0.0696647	-0.220776	0.164616	0.287978	0.0299435	0.16445	0.0222034	0.190162	-0.134221	-0.157512	0.244505	0.179905	0.303124	-0.276006	-0.175509	-0.308074	-0.503033	0.195171	0.0719435	0.0239186	-0.0601954	-0.0156419	0.04439	-2.38419e-07	0.118201	0.0868902
A_23_P100779	-0.0194719	2.38419e-07	0.178624	-0.00203753	0.564628	0.406401	0.106568	0.0218706	0.00661326	-0.0626037	-0.630007	-0.0586069	0.0818191	-0.128417	0.15725	-0.133465	0.43167	-0.0310111	0.108288	0.277783	0.0797365	0.410836	0.390483	-0.00483036	0.216083	0.358601	0.303983	-0.276576	-0.109014	0.075938	-0.121483	0.0883346	-0.0758343	-0.0484598	-0.0140667	-0.0478506	-0.202454	-0.307826	-0.0900648	0.111379
A_23_P100788	-0.075542	0.076637	0.195893	-0.00914907	0.158732	0.217233	0.279915	0.206381	0.169386	-0.071408	-0.438812	0.133814	-0.0362086	-0.222378	-0.0841641	-0.0359676	0.129611	0.196634	-0.248167	0.0354238	0.729999	0.0176589	0.405931	0.236587	0.280375	0.310076	-0.029428	-0.769246	-0.898394	-0.67977	-0.418524	-0.164062	-0.166726	-0.38568	-0.0398366	-0.332585	-0.298896	-0.2359	0.495679	0.156774
A_23_P100795	0.253229	-0.199435	-0.0642257	0.212243	0.443654	0.0486889	0.260792	0.0118289	-0.203683	-0.102649	-0.207147	-0.0976794	-0.530489	0.0850947	0.150342	0.270536	0.236986	0.605521	0.0929892	0.193249	0.3235	0.298722	-0.0280802	0.103585	-0.0566053	0.291748	-0.128372	-0.800312	-0.844575	-0.596564	-0.163625	-0.0304749	-0.23262	-0.226739	-0.189472	-0.0359421	0.019546	-0.450477	0.429221	0.63153
A_23_P100802	0.0687184	0.0665646	0.104434	0.0772781	0	-0.062891	0.141797	0.016305	-0.120395	0.0185032	0.0266857	0.0889773	0.0987072	0.0754695	0.180799	-0.0946655	0.0378652	-0.1337	0.113954	0.0719089	0.262745	-0.116403	-0.119902	-0.102525	0.145168	-0.0919342	0.00762272	-0.235297	-0.0762081	0.186073	0.00125027	-0.0232944	-0.106534	-0.223785	-0.252778	-0.0914531	-0.148282	-0.198884	0.242151	-0.223957
A_23_P10081	0.200569	0.0267863	0.511196	0.406948	0.0384805	0.214355	0.450158	0.150566	-0.375275	0.145383	-0.0275939	0	0.368799	0.730236	0.0301983	0.239923	-0.170423	0.0607417	-0.657425	-0.446065	-0.000121832	0.202013	-0.126036	-0.482072	-0.573792	-0.208315	-0.501424	-0.792748	-1.73845	0.0553701	-0.33653	-0.455212	-0.683702	0.0899963	-0.221544	0.20045	-0.123487	-0.059351	-0.0609195	0.0668657
A_23_P100868	-0.390455	-0.244308	-0.125637	0.171369	-2.38419e-07	-0.434912	0.0811594	-0.198522	-0.0817959	0.0233071	0.00420904	-0.0584362	-0.509332	0.167732	-0.301182	0.0602512	-0.213369	-0.696573	0.0947425	-0.317944	-0.0117753	0.236825	0.352031	-0.185489	-0.158872	0.462925	-0.323586	0.16451	0.4536	-0.0201893	0.337061	-0.0391355	0.367851	0.694473	0.750639	0.660603	0.866366	0.113674	0.133015	-0.202867
A_23_P100872	1.05529	-0.017199	-0.0640311	0.0962187	-0.158766	0.00546813	0.264049	-0.113307	0.020062	-0.208169	1.06393	1.35635	0.0516323	-0.148732	-0.26863	-0.129308	-0.114779	0.0601056	-0.315787	0.0161177	-0.456488	0.00981724	-0.133553	0.347014	0.203798	0.0620648	1.36349	0.400645	0.0456331	-0.395011	-0.110282	-0.194304	0.0418267	-0.0474957	0.0247868	-0.29527	-0.223643	-0.495321	0.0480747	-0.325693
A_23_P100883	4.76837e-07	0.174758	0.372994	0.240733	-0.0747571	-0.0279007	0.223803	0.130305	-0.0994492	0.041492	-0.0211449	0.0179782	0.171565	0.38389	-0.0586729	0.0455399	-0.0125217	-0.187116	-0.0675693	-0.14771	0.0327816	0.022265	-0.0770831	-0.227713	-0.442583	-0.138796	-0.202785	0.114081	0.209851	0.152723	0.202217	-0.198091	-0.277376	0.164306	-0.0576119	0.216301	-0.0655561	0.173369	-0.0927463	-0.109583
A_23_P10091	0.394759	0.380955	1.19271	-0.124102	0.34109	-1.41564	0.537881	0.623331	0.876469	0.454893	-0.194094	0.695027	0.895576	-0.402889	-0.848964	0.140168	0.512446	-0.0909893	0.980337	0.250075	1.31567	-0.205157	1.31856	-0.171422	0.547674	-0.258529	0.163702	-0.287875	0.198831	0.50225	0.529807	-0.139878	-0.129531	-1.99746	-0.365143	0.444615	-0.767455	-0.224258	0.216373	-0.181672
A_23_P100912	-0.0351009	-0.199224	0.305524	0.146307	0.272609	0.536078	-0.0318034	-0.259771	-0.0321786	-0.234757	-0.398871	0.448889	-0.00328565	0.220451	-0.277665	-0.16733	-0.0566182	-0.114693	-0.389732	-0.0223851	-0.16391	0.491205	-0.0723937	0.0365777	-0.0742412	0.383937	0.249228	-0.526624	-0.342687	-0.0542116	-0.175636	0.0398338	0.101319	0.583628	0.218703	0.741802	0.0309124	-0.142212	0.299413	0.389169
A_23_P100931	0.0013535	-0.000455856	-0.00113967	0.0208908	-0.00254767	1.5976	0.000167534	0.0205658	0.00747301	0.0119318	0.0115861	0.00208987	0.00252201	0.013939	-0.00671732	0.00153457	0.001846	-0.00648286	1.69505	0.00417475	0.00061667	-0.00332586	-0.00910412	-0.000595689	0.0036739	0.00677991	-0.00300956	-0.00144722	0.0012311	-7.96914e-05	9.52482e-05	0.00413193	2.53022e-05	2.2006	-0.00506923	-0.00332156	-0.00324941	0.0170813	0.00697505	-0.00296773
A_23_P100959	-0.37952	-0.34453	0.591028	0.027845	0.210524	0.495861	0.201198	0.138861	-0.977656	0.254289	-1.63282	0.859712	-0.150117	0.36052	0.373316	-0.0770433	-0.0938789	-0.0455004	-0.098682	0.359195	-0.751853	0.186588	-0.349871	0.307639	-1.19209e-07	-0.250961	-0.0402706	-0.0881839	0.684	-0.605329	-0.680391	-0.143435	-0.400777	-0.0319039	-0.0939411	0.241626	0.159953	-0.410458	0.0129356	0.335033
A_23_P100963	0.338516	0.268918	-0.0157111	0.355971	-0.0690095	0.176943	0.139463	-0.326944	0.0697379	1.03712	-0.123612	2.27089	-0.217604	-0.225772	-0.127118	-0.036159	0.350027	0.118241	-0.471059	0.297396	-0.207717	-0.312762	0.451944	-0.0800302	0.380406	0.028111	0.11255	0.125397	0.00534081	-0.00578141	-0.0914938	-0.477153	-0.371181	0.187844	-0.283525	0.301854	-0.429875	0.043447	-0.409806	-0.0367703
A_23_P100990	-0.678013	0.855922	-0.0656544	0.768688	0.167455	0.865315	-0.0417242	0.374708	0.674824	0.997449	0.925612	0.00758207	0.101745	0.424048	-0.423172	0.637893	0.0497341	-0.714011	-0.922971	-0.580793	-0.159835	-0.401752	0.766438	0.000523448	-0.176353	-0.218194	-0.167921	0.659708	0.0357783	-0.36685	0.171072	-0.671248	-0.769701	-0.285473	-1.11162	-0.465215	-0.354661	-0.215799	-0.0416683	0.566864
A_23_P101007	-0.0140822	0.0963857	0.0432811	0.269303	0.0406499	0.0550585	0.0120935	-0.107326	0.25073	0.374935	0.32149	0.142495	0.170472	0.343458	0.112637	-0.0461943	-0.549816	-0.251784	-0.435012	-0.0603027	-0.224357	-0.526846	-0.0712512	-0.031594	0.417685	-0.141641	0.232156	0.574414	0.435762	0.133663	-0.0351	0.0545056	-0.18307	-0.130937	-0.429918	-0.517054	-0.230683	-0.268053	-0.172648	-0.140456
A_23_P101013	-0.50309	-0.667467	-0.759604	0.0622277	-0.610288	-0.1313	-0.710815	-1.01105	-0.189764	0.536745	-0.534616	0.0839033	-0.678756	-0.458597	-0.974903	-0.988782	-0.0994253	-0.416157	-0.291341	0.0639043	-0.651778	0.31532	0.0460117	0.189877	-0.170768	0.355361	0.405302	-0.138804	1.2792	0.127363	0.347351	0.403284	0.881248	0.838982	0.717045	0.808503	0.700444	-0.0979357	0.258345	0.391618
A_23_P101025	-0.194825	-0.152361	-0.587142	-0.212674	-0.813086	0.0427399	-0.100233	-1.02223	-0.568566	-0.0128913	-0.141188	0.0855522	-0.0278544	-0.0565238	-0.282475	-0.265927	-0.57769	0.0450344	0.0365605	0.0605631	-0.565558	-0.0155773	-0.00871468	0.00107288	-0.0806909	0.442347	1.10885	-0.302307	0.243962	0.00617361	0.40899	0.881916	0.905324	0.609297	0.527955	0.222098	0.773344	1.28069	0.447878	0.00725269
A_23_P101048	-0.0124079	0.681412	0.0248869	0.411662	1.06606	-0.0144277	0.000386715	0.0107335	-0.0122101	-0.0107987	0.00824311	0.00865582	0.16028	-0.0211533	0.258466	-0.00561944	0.438869	0.253627	-0.0100455	-0.0141405	-0.0176371	0.0450055	0.779878	0.00876445	0.5427	-0.0182122	0.0210434	-0.0012621	-0.0106806	-0.0112411	0.24358	-0.00235194	0.656134	-0.00898507	-0.00111944	0.31253	1.74678	-0.00759825	0.936896	1.48508
A_23_P101054	-2.05292	0.266818	-1.64993	-0.322184	-1.86622	-1.45422	-0.280511	-1.24373	-0.709988	0.00451469	-2.04458	-1.72368	-1.70025	-0.671024	-1.4052	1.24574	0.894184	0.433409	-0.124322	-1.41704	-0.420954	0.338732	0.215193	-1.1337	1.39309	0.892686	-0.297726	-0.193189	3.09343	0.650198	-0.020386	2.12496	0.569982	2.14466	0.790752	0.422638	2.77955	-0.362071	-0.40845	1.47047
A_23_P101073	-0.150358	-0.337959	0.00620699	0.00422704	-0.342482	0.10714	-0.0111673	-0.26606	0.266397	0.149993	-0.123383	-1.04189	0.378493	-0.18694	0.205916	-0.0471153	-0.256324	-0.412875	-0.781645	-0.614947	-0.82475	-1.02386	0.110779	0.562634	0.670984	0.293121	0.837771	-0.14349	0.0480702	0.146498	0.390596	-0.545986	0.470554	-0.158203	-0.444148	-0.406659	-0.0752975	0.71903	-0.349982	0.300842
A_23_P101084	-0.885992	-1.03904	-1.2035	-0.767346	2.92284	-0.206361	0.179076	-1.33492	-0.0672656	-0.476155	-1.10019	-1.13296	-1.2241	0.569599	-0.353802	1.12508	-0.0666585	0.998652	0.0580229	-1.13964	0.831098	0.339797	-0.230288	1.03408	0.442848	-0.443467	-0.0845368	-0.583521	0.78188	0.876787	-0.486046	-0.839944	-0.0866499	0.968598	1.2258	1.31431	1.51987	-0.221781	-1.25272	-0.475292
A_23_P101093	0.340699	4.76837e-07	0.0881076	-0.0631208	0.18391	-0.00653076	-0.212098	-0.493294	-0.0390639	-0.225048	-0.338836	-0.103516	0.171864	-0.0711231	0.189734	-0.00696468	-0.280551	-0.496677	0.00222063	-0.0716314	-0.151198	0.289063	0.417278	0.0249548	0.192999	0.257445	0.265446	-0.189752	-0.437359	0.124933	0.267245	0.156599	0.0002985	0.153018	0.0768867	0.386099	-0.214525	-0.0370097	-0.599164	-0.242964
A_23_P101111	-0.0289636	0.0114532	-0.0632796	-0.158061	0.150223	0.366362	0.0764298	-0.016202	0.0311275	-0.032918	-0.610688	-0.0920773	-0.393283	-0.113888	-0.083281	-0.0873256	0.0883808	0.157475	-0.155858	0.0568337	0.0336251	0.217563	0.0474606	-0.0108333	0.0526738	0.30204	0.0497885	-0.70042	-0.284534	-0.293966	-0.54455	0.0782805	0.112624	0	0.0808759	0.0956645	-0.00608206	-0.296069	0.408749	0.300233
A_23_P101121	0.636866	0.196633	0.385526	-0.0413949	-0.129409	0.252628	0.184947	0.374866	0.603753	-0.523353	0.124165	0.23385	0.341301	-0.302183	0.745074	0.374575	0.0265493	0.150752	0.0747135	-0.454027	0.190673	-0.54594	-0.494117	-0.0539653	0.360816	-0.176663	0.118533	-0.197018	-0.0917656	-0.291175	-0.575445	-0.36773	-0.818681	-0.459874	-0.423465	-0.251941	-0.538666	0.0307944	0.025805	-0.341246
A_23_P101131	-0.217741	0.0607909	-0.61324	0.425694	1.18817	0.555874	-1.12992	0.304699	0.359886	0.353964	2.77101	-0.479814	0.402632	0.119732	-0.20066	-0.511161	0.433198	-0.667483	-1.12468	0.179467	-0.437347	-0.336958	-0.202573	-0.18229	0.125242	-0.870982	-0.337381	0.976464	-0.242662	0.205127	0.507888	-0.148874	-0.608052	-0.178976	-0.474217	-0.290941	-0.204095	0.389789	0.105074	-0.46381
A_23_P101141	0.98599	0.288295	1.10406	0.109109	-0.115817	1.57483	-0.0496316	-0.96877	0.251748	0.622662	-2.25295	0.338938	0.210872	-0.170935	-1.07842	0.375437	0.70616	0.763948	-1.778	0	-0.615258	0.500027	0.496692	-0.489652	-0.416609	0.185038	-0.342759	-0.526511	-1.3968	-0.709701	-1.51212	0.0647957	-0.681115	0.979092	0.398964	0.519021	0.236865	-0.779403	-1.99296	-2.95217
A_23_P101185	0.22367	0.220575	0.29162	0.129076	-0.0188055	0.229806	0.280584	0.221402	-0.0259528	-0.0243015	0.0178618	0.168156	0.117394	0.198495	0.0259376	0.269208	-0.0684056	0.0321288	-0.272703	-0.232639	-0.0474048	-0.0236702	-0.00847149	-0.084785	-0.273352	-0.377262	-0.545084	0.116805	-0.247278	-0.0386729	0.0296507	-0.547518	-0.161991	0.064918	-0.0904927	0.0921645	-0.167942	0.0854645	4.76837e-07	-0.0180454
A_23_P101193	-3.53776	-1.9985	-1.95689	-2.67371	-3.98782	-2.3106	-1.40958	-0.791187	-0.890892	-1.93105	-0.364689	-0.03409	-0.147095	-0.13779	-0.75403	0.336376	0.0561793	-0.431104	-0.12086	0.0485482	-2.78553	0.491501	-0.029187	0.320672	-0.0465648	0.718147	0.455019	1.75025	3.06284	1.24547	2.09728	0.352059	3.10476	1.89002	3.62247	1.94518	0.930405	1.18113	-2.38419e-07	0.56538
A_23_P101208	-0.0787711	0.0364475	-0.0566158	-0.157166	0.0581899	-0.11282	-0.158015	-0.259486	-0.342545	-0.105822	-0.00645828	0.0776677	0.151834	-0.0285187	-0.0268579	0.222084	0.113023	0.215367	0.117094	0.0719752	0.0857472	-0.0330262	-0.166548	0.187544	0.202297	0.101789	-0.207489	0.0275364	-0.0758567	-0.169343	-0.239194	-0.0131326	-0.0184178	0.115277	0.0692401	0.00538874	-0.0728245	-0.378053	0.0862765	0.0305176
A_23_P10121	-0.990881	-0.500667	-1.42772	-0.625782	-0.474974	-0.296637	-1.14148	-1.33744	-1.00307	-1.91801	1.37698	-0.811023	0.0762539	-0.462402	0.954372	-0.0298882	-0.306529	-0.694917	1.68787	0.0332904	-0.413978	0.652818	1.31864	1.32598	0.568649	0.362478	0.118551	-0.415791	0.239538	-0.308148	0.831947	-0.804894	0.531964	0.711476	1.03116	0.266752	0.483367	0.665814	0.257966	-0.244133
A_23_P101237	0.00927925	0.0123219	0.157468	-0.0244298	-0.080761	0.0933251	0.0813789	-0.0168915	0.0241823	0.0423188	0.0820193	0.0490561	0.184095	0.00127888	0.130168	0.123992	0.227002	-0.0993795	0.158951	-0.0133104	0.29077	0.00194264	0.146448	0.130878	0.137994	0.0607338	-0.0429163	-0.151322	-0.0593309	-0.0272937	-0.264242	-0.295732	-0.0706387	-0.17223	-0.155148	-0.184388	-0.0820417	-0.129328	-0.0119829	-0.0874557
A_23_P101240	0.279944	-0.810976	1.1745	-0.797368	-0.858969	-0.998008	-1.46356	0.480484	0.344202	0.943199	1.72973	0.372459	-0.491263	-2.03856	0.112394	0.140402	-0.0460868	-1.21564	0.0543699	0.159892	-0.789477	0.541076	0.236015	-1.11759	-0.413521	0.373902	0.177261	0.784135	-1.61365	0.33056	-0.739644	-0.150813	0.28196	-1.09277	-1.67164	-1.49346	0.524461	0.3323	0.0756478	-0.53832
A_23_P101246	0.325054	0.0174563	0.183513	-0.056776	-0.00385261	-0.104706	-0.293435	-0.661344	-0.114205	-0.434782	0.336452	0.15672	0.561938	-0.0175533	-0.0579169	0.433447	-0.353623	-0.291515	-0.319016	-0.175125	0.217998	-0.581203	-0.336413	-0.640543	-0.0996895	0.306857	0.570806	0.367101	0.227398	0.368187	0.399284	0.18958	0.00423026	0.0862756	0.0738936	-2.38419e-07	-0.056942	0.359245	-0.0348458	-0.492489
A_23_P101253	0.255709	0.000490904	0.136742	0.155473	-0.244026	-0.0999594	0.235445	-0.0963211	-0.246654	0.022743	0.001019	0.332982	-0.130362	0.399766	-0.10481	0.116473	-0.185277	0.152004	-0.0458934	-0.334668	-0.0184786	-0.0537436	-0.543986	-0.323295	-0.169032	-0.0685339	-0.248852	-0.137372	-0.323665	0.490625	0.21839	-0.0797272	0.0350666	0.314674	0.137121	0.508838	0.081742	-0.018225	0.251089	0.197348
A_23_P101258	0.0509558	0.0898724	0.054852	-0.0393374	0.0686724	-0.117661	0.0895054	0.0948727	-0.11858	-0.040385	-0.388516	-0.115225	-0.236472	0.126869	0.163885	0.0576565	0.0643358	0.142124	0.125564	-0.0349531	0.203279	0.0284669	0.0432734	0.016273	-0.0317368	0.0429864	-0.347408	-0.288178	-0.461435	0.0766227	0.115035	-0.0812724	-0.100218	-0.114701	0.0598903	0.0129902	-0.112389	-0.192537	0.270357	-0.0547206
A_23_P10127	-0.313473	-0.0975127	-0.919851	-0.179721	-0.718559	-0.768469	-0.888692	-1.21157	-0.983427	-1.94108	0.332561	-0.191914	0.583998	0.16998	0.872723	-4.76837e-07	-0.195845	-1.3581	1.41849	-0.197695	-0.706654	1.04445	0.862732	1.04427	0.346107	0.154501	-0.0642824	-0.423186	-0.191945	-0.255562	1.17553	-1.06826	0.23953	0.581764	0.686715	0.772936	0.225185	1.1197	0	0.173169
A_23_P101272	0.202763	0.0314374	0.141359	0.0447364	0.0953569	0.272813	0	-0.259604	0.012228	-0.0414591	0.305802	0.237261	0.212821	0.412197	0.05902	-0.149215	-0.223639	-0.119683	-0.0306902	-0.0272045	-0.279897	-0.0235825	0.0915046	-0.196634	0.226952	0.00278664	0.333014	-0.0693631	0.00775814	0.231597	-0.0821114	0.332167	-0.0413461	-0.132819	-0.4807	-0.132033	-0.0500784	0.410223	-0.0117931	-0.223825
A_23_P101281	0.119393	0.158644	0.267792	0.0982857	0.19499	-0.0140543	0.239381	0.359834	0.388769	-0.0773602	0.621092	0.0337124	0.213438	0.147225	0	-0.390197	-0.62617	-0.442264	-0.0972877	-0.00913525	-0.385548	-0.185813	-0.345615	-0.0302701	-0.3132	-0.263054	0.432143	0.629589	-0.0243421	0.272985	0.281614	0.0944834	-0.243065	-0.272522	-0.524925	-0.259851	0.0595884	0.182616	-0.322172	-0.115426
A_23_P101297	-0.217062	-0.393319	-0.162685	-0.0995145	0.27685	0.184268	0.18343	0.205659	0.428202	-4.76837e-07	-0.714227	-0.756895	-0.300512	-0.157327	0.0402045	0.0027113	0.440052	0.295901	0.0871425	0.319089	0.214579	0.277248	0.0278416	0.166242	-0.13767	0.196101	0.23343	-0.218104	-0.386696	-0.234835	-0.206721	0.834301	-0.0161209	-0.582928	-0.0857744	-0.124301	0.107352	-0.337984	0.0201468	0.115233
A_23_P101303	0.00234366	0.185168	-0.00749397	0.00214148	0.260688	-0.122273	-0.0413909	-0.109991	0.133472	-0.129148	0.0148635	-0.13798	-0.0141129	0.0151477	-0.0201702	-0.274658	-0.251529	-0.0915499	-0.215244	0.237681	-0.250289	0.0182991	-0.0598807	0.0608311	0.212084	0.121717	0.492098	0.0329437	-0.00216723	0.108851	-0.142639	0.286936	0.298929	0.0287638	-0.110788	-0.118125	-0.00457239	-0.0807705	0.140034	0.0304785
A_23_P101308	0.319071	0.0217903	0.117437	-0.0798421	0.304108	0.0402713	0.0343845	-0.273038	0.215055	-0.35022	-0.178036	-0.279644	0.0303986	0.0392635	-0.0640938	-0.385964	-0.0912585	-0.201471	-0.277494	-0.0274284	-0.0595546	0.204165	-0.0452073	0.0614781	0.0253701	0.241321	0.267564	-0.647901	-0.698192	-0.0496709	-0.232342	-0.0364616	0.132162	0.231119	0.0116634	0.295621	0.0472743	-0.174395	0.214546	0.0472312
A_23_P101319	-0.520471	-0.878018	-0.0148859	-0.272038	0.398507	-0.133114	0.189502	0.200185	-0.529833	-0.264685	-0.367932	0.0467648	-0.252815	0.0478961	0.220239	-0.0472066	0.193194	0.0717652	0.333996	0.425784	0.497195	-0.0784249	0.2112	0.216567	0.149391	0.230543	0.0313959	0.194996	0.387407	-0.501219	-0.115465	-0.0689578	-0.247278	-0.74055	-0.394129	-0.530546	-0.211041	-0.39667	0.152232	0.262731
A_23_P101321	-0.0696168	-0.0966668	0.308376	-0.162992	-0.200977	0.123297	-0.03161	0.0132301	0.580627	-0.189565	0.152869	0.209365	0.29198	0.250982	-0.34113	-0.0329125	-0.592853	-0.450205	-0.692679	-0.0880253	-0.0418601	-0.158084	-1.3836	-0.246007	0.0881267	0.565523	0.614642	0.826397	0.102666	0.178684	0.474225	0.670867	0.0474067	-0.105039	-0.174052	-0.0300407	0.251426	-0.260298	0.518962	0.0779085
A_23_P101332	-0.0146141	0.00301695	-0.0887327	-0.00908422	0.182527	-0.171244	-0.139939	-0.311942	0.152661	0.0108113	-0.148681	0.143816	0.0937333	-0.120864	0.144359	-0.54253	-0.0821967	-0.177839	0.0110521	0.328437	-0.0931578	0.346281	-0.0591898	0.024971	0.230365	0.113928	0.635978	-0.234105	-0.521085	-0.141202	-0.343011	0.325536	0.243146	0.139631	-0.258231	0.0207705	0.305105	-0.0789227	0.0309224	-0.0081358
A_23_P101342	-0.0482323	0.256536	0.474001	0.238377	0.0417712	0.150899	0.252474	-0.00779724	0.233413	0.0410163	-0.00745177	0.203746	0.139363	0.466743	-0.0675831	-0.108085	-0.626608	-0.225144	-0.608508	-0.0950763	-0.000898361	-0.0595028	-0.135354	-0.368867	-0.0100524	0.0134926	0.194567	-0.128263	0.21746	0.00247264	-0.298364	0.0596848	-0.152487	0.281862	-0.0233994	0.306984	-0.0694802	-0.128755	0.105966	-0.0162191
A_23_P10135	0.0311418	-0.0678358	0.196362	0.130891	0.21252	0.45971	0.208797	-0.155654	-0.235916	-0.157185	-0.367577	0.00404453	0.0625215	0.0122395	0.107194	-0.0710259	0.0819082	-0.121823	-0.575307	-0.0174623	0.123075	0.195475	0.290309	0.0413661	-0.122162	0.189959	0.0769134	-0.577682	-0.763035	-0.069756	-0.363722	0.148255	-0.26528	-0.0367775	-0.068152	0.164948	-0.141969	-0.296617	-0.0411305	0.00518227
A_23_P101351	0.0732098	0.451571	0.0354047	0.0203037	0.312109	0.187939	0.0185623	-0.0856972	-0.0142057	-0.0990915	0.239599	0.463227	0.206349	0.231719	0.198194	0.0131421	-0.0671272	-0.0138292	-0.286868	0.00127029	-0.164033	0.066493	-2.38419e-07	-0.110731	-0.0894289	0.0339518	0.101052	-0.162732	-0.43482	0.0846996	-0.607347	-0.0259237	-0.347282	0.117975	-0.139849	0.0897634	-0.234997	-0.00463057	-0.343805	-0.193148
A_23_P101374	0.222072	-0.154615	-0.856536	-0.411302	-0.907618	-0.177732	-0.659888	-1.5052	0.528452	0.0640074	-2.75052	0.0874841	0.235462	-0.910706	-1.92404	-0.557191	-0.133566	0.455323	-0.224055	-0.0754262	-0.200306	0.441944	-0.167296	-0.143961	0.372152	0.785122	0.912886	-0.0362431	0.229726	0.262386	-0.756991	0.4084	1.73734	1.2947	1.54399	0.500911	1.47682	-0.452237	1.28163	0.32293
A_23_P101380	-0.325832	0.140619	-0.0121045	-0.473481	-0.405619	-0.256206	-0.188616	-0.55265	-0.102194	0.0633221	0.255037	0.328846	0.240816	0.254859	-0.254699	-0.331474	-0.467911	-0.740303	-0.533761	-0.256521	-0.391638	4.76837e-07	-0.490177	-0.244742	0.204894	0.0322952	0.30564	0.317084	0.155704	-0.0414057	0.615907	-0.137383	0.38809	0.356669	0.198998	0.24164	0.131796	0.226929	0.0382662	-0.0037384
A_23_P101392	0.219672	0.0499523	0.0290005	0.133371	0.134661	0.193654	-0.204181	-0.252004	-0.232322	-0.175231	-0.0826132	0.263635	0.143121	-0.240304	-0.215315	0.018863	-0.231717	-0.28805	-0.301856	0.101716	-0.121183	0.181121	0.165045	-0.227014	0.217325	0.120402	0.384585	-0.484584	-0.889602	-0.211211	0.0376306	-0.0197363	0.00743151	0.212456	-0.00464606	0.196731	0.020036	-0.130685	0.26965	-0.576417
A_23_P1014	0.23365	0.0961785	0.389702	0.107632	-0.6667	-0.217057	0.277881	0.141263	0.0761721	0.64058	0.172444	-0.428791	0.0710316	0.238981	0.0929685	0.0116913	-0.828147	-0.372043	-0.01651	-0.0602479	-0.235785	-0.352973	-0.0875385	-0.534249	-0.0682981	-0.0426495	-0.013211	-0.0399137	0.721179	0.0425284	0.587361	-0.243113	-0.100693	0.16233	-0.173721	0.119932	0.145049	0.632659	-0.568312	-0.630519
A_23_P101407	0.249503	-1.67742	-1.42914	0.0350418	-0.897682	-0.00740147	-1.06346	-1.11612	-0.561843	-1.34825	-0.583222	-0.648465	0.7713	-1.57527	0.0350142	-1.2438	0.17291	0.0959406	-0.201082	0.21986	-0.212137	-0.781284	1.00567	-0.0176902	-0.111159	0.825976	0.81223	-0.0134902	1.0646	0.151671	0.29162	-0.21049	0.361434	0.272165	0.364259	0.714579	-0.0422544	0.345651	0.392131	0.595179
A_23_P101427	0.20289	0.137714	0.284138	0.17097	0.156968	0.302532	0.123545	-0.137668	0.149307	0.0515223	0.305188	0.145845	-0.042985	0.158311	0.0412936	-0.00588727	-0.294644	-0.21416	-0.611609	-0.0133996	-0.262573	-0.0287838	-0.0279069	-0.0811174	0.287365	0.238826	0.569749	-0.307777	0.0459795	-0.124465	-0.0755649	-0.223409	-0.00562286	0.138937	-0.0313411	-0.0247912	-0.0625725	-0.108875	-0.017108	-0.20247
A_23_P101434	-0.0684462	0.401772	-1.16791	0.695447	-1.52789	0.259294	0.18091	-0.256488	1.93424	2.7366	-0.968784	-0.28456	-0.420254	-2.13872	-0.277346	-1.13015	2.98719	0.242322	-0.606888	1.67878	1.2243	1.31351	-0.268017	-0.640473	0.0768712	0.328341	-0.0491772	-0.0643466	0.111651	-1.47078	-3.54911	-1.5954	0.475728	0.246091	0.0839672	0.14639	-0.227812	-0.291482	0.334883	2.71815
A_23_P101461	0.310437	0.108757	0.151246	0.170296	0.226917	-0.0514789	-0.125072	-0.166426	0.351799	-0.0984111	0.333107	0.0280356	0.194543	0.32472	0.0703435	-0.0762191	-0.108422	-0.0650597	-0.143928	-0.0377169	0.0203128	-0.00378132	-0.197826	-0.114651	0.118821	0.0182757	0.293264	-0.136128	-0.147996	0.125666	-0.0746517	0.186778	-0.0333238	-0.0470972	-0.348747	0.00283909	0.0582786	0.340697	-0.0175471	-0.108276
A_23_P101476	-0.412822	0.04305	0.223562	0.343668	0.363396	-0.0933411	0.209428	-0.214036	-0.0754876	-0.0576863	-0.303323	-0.211843	-0.0177844	0.142883	0.283131	0.0958216	-0.454786	0.0148079	-0.0417788	-0.030077	0.286182	0.12356	-0.0462942	-0.0204134	0.0185225	-0.0952702	-0.400569	-0.00287104	0.145497	-0.269181	0.159416	-0.123704	0.0263572	0.0199976	0.153977	0.136072	-0.0451245	-0.250723	-0.197173	-0.188336
A_23_P101480	0.0686507	0.0744076	-0.269233	-0.12596	0.451635	0.111385	-0.418262	-0.171751	0.0515807	0.37154	0.608325	-0.03092	-0.440246	-0.128439	-0.0600665	0.0521393	-0.0493798	0.346446	-0.211686	0.0900261	-0.199725	-0.265569	0.147326	0.0547843	0.698701	-0.182348	0.345073	0.728156	0.680613	-0.0224509	-0.169658	0.456588	-0.0402205	-0.255156	-0.183465	-0.427144	0.110513	-0.0695558	-0.0147033	0.114274
A_23_P101505	-2.50938	-0.55885	-0.970991	-1.53222	-3.31505	-1.46939	-0.339346	-0.824997	-3.09296	-1.29178	-3.06226	-0.238927	1.09643	-0.496412	-0.592576	0.603138	1.20901	-0.921964	-1.03643	-0.462002	-1.42694	1.98389	-0.809376	-0.557889	0	1.8014	0.777326	4.6785	3.89862	-0.868073	1.28062	2.73569	3.5421	4.95757	4.94012	3.0991	3.94749	3.4266	2.77458	0.15265
A_23_P101516	0.184994	0.0772989	0.01335	0.00644159	0.139252	0.358687	0.498598	0.5337	0.0538902	0.0078516	0.455469	0.00868702	-0.46029	0.0444694	0	0.532621	-0.0677481	0.299337	-0.340262	-0.132043	0.183964	-0.395951	0.119913	-0.090009	0.0493798	-0.189271	-0.23579	-0.367505	-0.408186	-0.351276	0.339357	0.202674	-0.266851	-0.00857782	-0.041966	-0.00755691	-0.413165	-0.34568	0.120851	-0.246819
A_23_P101521	-0.381991	-0.00273132	-0.239443	-0.228517	-0.471822	-0.297894	-1.01814	-0.939293	-1.1759	-0.206208	0.176331	-0.162833	0.00734281	-0.059332	0.0157532	0.186661	-0.742797	-1.1283	-0.333305	-0.22842	-0.603722	0.192801	-0.527491	0.176912	0.257841	0.58221	-0.148968	0.97675	1.76515	0.0283573	1.2488	-0.24841	0.711715	0.620213	0.823532	0.732601	0.00117946	-0.54221	-0.394867	-0.307055
A_23_P101532	-0.0557823	-0.0444474	-0.145407	-0.117028	0.0654678	-0.277874	-0.255839	-0.295487	-0.11274	-0.0339718	-0.162159	-0.0457516	-0.0946093	-0.0150528	0.147278	-0.210553	0.084652	-0.0817718	-0.0153799	0.0160418	0.0266752	0.0534544	-0.160905	0.0709858	0.331203	0.151109	0.209756	-0.227485	-0.0153799	0.00829601	0.120888	0.157252	0.263208	0.0725727	0.0273895	0.0738678	-0.0308208	0.107453	0.132092	0.0263386
A_23_P101551	-0.0157342	0.0390425	-0.0189109	-0.0664992	0.528091	0.134789	0.0747242	0.0178013	0.150691	0.104234	-0.256056	0.202695	-0.0036912	-0.0636697	0.192618	-0.0594926	0.244554	0.0808592	-0.0918069	0.189399	0.0532908	0.0726585	-0.0883284	-0.0482278	0.280271	0.00688648	0.162847	-0.342245	-0.0762768	-0.287103	-0.43138	-0.0716433	-0.0501294	-0.464646	-0.435065	-0.302389	-0.0803022	0.0400534	0.0793676	0.0194268
A_23_P10156	0.371888	0.121762	0.227849	0.00364113	0.249276	0.326782	0.127398	-0.578681	-0.153735	0.14067	0.05615	0.30703	-0.16135	0.389631	0.0696464	-0.291614	-0.467739	-0.19029	-0.493558	-0.299446	-0.549021	-0.0272036	-0.0378904	-0.102293	0.342996	0.190449	0.367347	-0.514576	-0.306731	-4.76837e-07	0.185413	0.00266743	-0.0140047	0.260102	-0.0337439	0.503916	-0.201472	0.0340033	-0.226445	-0.443915
A_23_P101564	-0.478719	-0.0258721	0.114259	0.11955	-0.333767	-0.0391792	-0.567988	0.511973	-0.106529	0.627219	0.221032	-0.275661	0.252054	0.205774	-0.0230122	0.188777	0.0992252	0.158772	0.697206	-0.382071	1.2146	0.0671012	1.01065	0.205711	0.370146	0.282184	-0.809375	-0.00088957	1.24799	0.104704	-0.193984	-0.453871	-0.207894	-0.0252129	-0.473747	0.0431634	0.591542	-0.830434	0.266582	-0.195927
A_23_P101573	-0.525633	-0.200123	-0.353564	-0.245876	1.75506	0.566291	-0.243674	-0.369022	0.228599	-0.216154	-0.00458121	0.243288	-0.397798	0.569563	-0.200355	0.251523	-0.554646	-0.799331	-0.654719	-0.219614	0.283885	0.277107	-0.0673082	0.347283	1.72763	-0.628989	-0.115918	2.2609	3.09885	2.05642	0.88114	0.112577	0.576817	-0.203433	0.126125	-0.218832	1.05218	0.301128	0.603612	0.921135
A_23_P101615	-0.244235	-0.24097	-0.0536737	-0.0412257	0.112071	-0.0957539	0.0837169	0.11437	-0.0443425	-0.263674	-0.254465	0.0249288	-0.0936992	-0.0456398	0.221034	0.0927627	0.0854378	-0.0424705	0.277969	0.137045	0.251253	0.040313	0.0776379	0.254929	0.155142	0.163354	-0.106809	-0.0425491	0.0468757	0.269688	-0.0652118	-0.0109103	0.00422716	-0.104334	0.0560293	-0.0732057	0.0156398	-0.0864599	-0.0960112	0.158182
A_23_P101623	-0.12764	-0.205764	0.114435	0.0103159	0.324823	0.654027	0.138676	0.175523	-0.407004	-0.338854	-0.943312	-0.243837	-0.0417945	-0.198393	0.458755	-0.0108998	0.0937974	-0.385017	0.0933485	0.144186	0.43765	0.0250216	-0.147571	0.0837507	-0.0576122	0.100237	0.100307	-0.0874119	-0.687952	0.0190885	-0.326906	-0.168257	-0.278567	0.133817	-0.0391488	0.039623	-0.205625	-0.186126	-0.326852	0.390523
A_23_P101642	-1.06956	-0.932667	-0.74566	-1.37226	-1.24338	-1.44972	-0.768629	-0.465034	0.105332	-1.3265	0.81398	0.03965	0.647479	-0.502196	-1.56965	0.631977	-0.336673	0.0631173	-0.013546	0.121764	-1.00427	0.56433	-0.256313	-0.531337	0.610425	0.665822	0.709156	0.137394	-0.323507	0.346171	-0.701801	-0.224863	2.06874	1.32517	1.91119	1.22828	0.671021	-0.0806947	0.35588	1.50144
A_23_P101655	0.37075	0.247688	0.106976	0.144534	0.432482	-0.0720215	0.179046	0.0144391	0.307322	-0.172252	-0.0595827	-0.229453	-0.0769897	0.258897	0.208912	-0.141932	-0.330631	-0.0534596	-0.460436	-0.00718689	-0.0129299	0.208579	-0.0851865	0.00797319	-0.131174	0.189685	0.181383	-0.507915	-0.821393	0.135506	-0.0268822	0.202291	-0.123585	-0.135683	-0.172988	0.0874658	0.104831	-0.428922	-0.251469	0.0764203
A_23_P101671	0.286588	0.432737	1.34036	-0.395045	0.890861	0.0189357	1.30898	1.03898	0.0158273	-0.714055	0.221709	-0.0198296	1.17036	-0.632551	-0.0160163	-0.837198	0.370274	-0.810352	-0.0151186	-0.215831	0.016164	0.201233	-0.0289805	-0.094483	0.0436919	-0.365115	0.628772	-0.00207838	-0.00615853	-0.00666902	-0.0211075	-0.0305984	0.174516	-0.0040248	-0.780638	0.357862	-0.0245409	0.711866	0.00535831	1.73631
A_23_P101683	0.223172	0.366572	-1.49346	-0.526254	-0.864133	-2.22446	-0.218468	-0.134148	-0.0566211	1.36149	-1.49733	0.214215	-1.50975	-0.76248	-2.42739	-1.19877	2.60655	-1.02201	-0.293244	0.0157992	0.0397361	-0.705942	0.645844	0.785715	2.39497	0.649204	1.90547	0.986929	0.730388	-0.890781	-1.63622	-1.45475	1.06154	0.79072	1.40117	0.993078	-0.391024	1.11814	-0.910635	-0.272531
A_23_P101699	-0.252707	-0.418554	-0.0190015	-0.173618	0.465143	0.502217	-0.117625	-0.00460386	-0.193642	-0.00843239	-0.808021	-0.187769	-0.203498	-0.177586	0.205145	-0.17695	0.414769	0.0502157	0.277684	0.213283	0.435275	0.157139	0.0306542	0.108435	0.38982	0.341405	0.328711	-0.0658998	-0.077168	-0.354587	-0.164357	0.189744	0.0439863	-0.257672	-0.110137	0.0573337	0.0192709	-0.117857	0.0989397	0.197288
A_23_P101707	-0.446086	-0.529308	-0.429538	-0.456185	-0.0703287	0.142523	0.331886	0.0147052	-0.0736108	-0.44734	-0.573329	-0.316333	-0.345685	-0.800783	-0.0874977	-0.0893435	0.161949	0.0468888	0.0452671	0.0154543	0.0650778	0.31614	-0.0105405	0.172543	0.374824	0.479847	-0.0718584	-0.423941	0.575193	-0.126675	-0.179139	0.290171	0.300124	-0.158134	0.58066	0.0190916	0.234336	-0.0817199	0.525644	0.85766
A_23_P10172	1.02635	-0.987624	-0.466075	-0.508865	-0.618359	-0.908896	-1.12744	-0.701749	-0.547068	-0.757702	0.104578	-0.822206	0.822438	-0.0800853	0.342689	0.511001	-0.189847	-0.208047	0.54573	-0.369871	0.144441	-0.0993069	-0.741118	-0.306472	0.513068	0.0879874	1.33664	-0.637209	0.198863	0.578936	0.642995	1.04113	0.1988	0.4194	0.288866	0.7084	0.912522	0.518209	-0.0637949	-0.553671
A_23_P101737	-0.0145018	0.207153	0.184878	0.0513802	0.203705	0.0950472	0.218905	-0.158915	0.180156	-0.368176	-0.311496	0.303183	-0.235461	-0.0137911	0	0.0235469	-0.462121	-0.0791335	-0.700165	0.0167387	-0.209053	0.185404	0.171722	-0.189094	0.0505376	0.0478175	0.113973	-0.0948462	-0.152573	0.0065465	-0.333137	0.193119	-0.123502	0.273129	0.00561571	0.0425971	-0.173487	-0.325115	-0.0796735	0.266419
A_23_P101742	0.413403	0.173256	0.262614	-0.0376515	0.0564008	-0.0087018	-0.0355678	-0.536547	0.0242248	0.012198	-0.0722303	0.203392	-0.0245657	0.123793	0.117799	-0.362168	-0.365156	0.0417485	-0.234611	-0.112532	-0.153068	-0.00327015	-0.371076	0.00552273	0.379366	0.067791	0.129899	-0.140806	-0.148108	-0.0848765	0.0888166	-0.198639	0.0510597	0	-0.174703	0.0561295	0.0418587	-0.150731	0.0679579	-0.0479903
A_23_P101759	-1.93688	-0.549785	-0.562885	-0.869861	-2.00711	-0.953272	-1.10527	-0.726401	-0.166347	-0.77229	-0.0104096	-0.179556	0	-0.229362	-0.642658	0.0343778	0	-0.655116	-0.891254	0.229802	-1.76318	0.497448	-0.142019	0.187137	0.516432	0.528496	-0.059417	0.399705	1.11356	-0.191113	1.64431	-0.318845	2.52262	2.39673	3.16492	2.43562	0.729419	0.436093	0.227733	1.14949
A_23_P101761	0.11804	0.380574	-0.0982137	0.336739	-0.0756774	0.144362	-0.528701	-0.25529	0.154269	0.168738	-0.375194	-0.0919838	0.055357	0.361074	-0.274248	-0.23563	0.0223255	-0.41129	-1.14244	-0.169864	-0.353391	0.0390563	0.593237	0.308674	0.470584	0.0270085	0.373943	-0.178447	-1.19881	0.230545	0.149968	-0.499984	-0.460253	0.0891485	0.40378	0.135396	-0.385151	0.019094	-0.207148	0.485004
A_23_P101774	-0.118578	0.44726	-0.171244	0.151576	0.76011	0.0622332	0.01864	0.124277	0	0.430034	0.387844	0.228623	-0.18118	0.204623	-0.33412	0.0614454	-0.284868	-0.743016	-0.494168	-0.382648	-0.434623	-0.365769	0.327546	0.217875	0.339703	0.284073	0.157046	0.283621	0.176658	-0.610623	-0.0103927	-0.775813	-0.202145	-0.0246255	-0.732169	-0.227779	-0.233775	-0.203228	-0.0443134	0.0130001
A_23_P101783	0.0829148	0.442839	-0.169724	1.02721	0.407218	0.482046	-0.382473	-0.218284	-0.438306	2.78685	0.364089	-0.195172	-0.395737	-0.196628	-0.183073	-0.0646091	1.49054	0.644839	0.855146	0.0309324	-0.0647334	-0.138113	-0.435315	0.0591333	0.739763	0.00267267	0.21795	-0.0822692	0.234557	-0.311699	-1.20191	-1.30491	0.701311	-0.0142314	-0.730229	-0.58079	0.164204	0.800251	-0.530576	-0.357697
A_23_P101796	0.165949	-0.175552	-0.130198	0.257047	0.232612	0.519846	0.226109	-0.0200503	-0.0574267	-0.102465	0.071089	-0.280538	-0.188961	-0.099437	0.274908	0.302851	-0.119081	-0.234797	0.090591	0.190627	0.0196981	0.128636	-0.156766	0	0.125782	0.61987	0.111187	-0.165931	-0.452877	0.171992	-0.377933	0.00269008	-0.179675	-0.150125	-0.154745	-0.0501926	-0.191427	-0.0014329	0.245135	0.475614
A_23_P101806	0.587401	0.113204	0.0899892	0.191023	-0.162089	-0.00242186	-0.0207185	-0.259614	0.368817	-0.0600381	0.517098	0.243738	-0.164265	0.0373197	-0.349694	0.0882654	-0.0104687	-0.0281582	-0.581554	0.0673909	-0.264254	-0.699015	-0.55784	-0.0178289	0.440364	0.25308	0.931906	0.303816	0.486526	1.076	0.0271963	-0.365136	-0.174705	-0.347117	-0.319655	-0.339967	0.431743	0.86667	0.112567	0.0627363
A_23_P101811	0.0729718	0.0321569	0.0938153	0.175386	0.22562	0.00926757	0.0187945	0.00884461	-0.0688503	0.100579	0.0460081	0.255423	0.240885	0.168231	0.261763	-0.0945902	-0.141034	-0.418718	0.0611396	0.0614104	-0.0445793	0.163352	-0.106503	-0.0703948	-0.00111842	-0.165307	0.00239825	0.266305	-0.153511	0.103065	-0.295994	-0.410305	-0.334016	-0.0217707	-0.283586	-0.0749457	-0.415626	0.105384	-0.147317	-0.0790801
A_23_P10182	0.545268	0.367839	0.531376	0.341568	0.504101	0.36799	0.0956311	0.330172	0.0674043	0.042572	0.303362	0.0719981	0.512239	0.297871	0.0264916	0.539946	0.167423	-0.035727	-0.0832124	-0.215637	0.0695982	-0.0245829	-0.0490484	-0.0777287	-0.017837	-0.165997	-0.439512	0.0547876	-0.936609	-0.0300817	-0.592934	-0.154151	-0.766328	-0.626291	-0.750943	-0.552411	-0.498486	0.276463	-0.451111	-0.637466
A_23_P101829	-0.207454	-0.0283408	-0.644834	0.036844	-1.1353	-0.623828	-0.849637	-0.76296	0.854865	0.374399	-0.949938	-0.262868	0.136214	-0.626095	-0.900119	-0.755721	1.13644	-0.381555	-0.140401	0.763372	0.538949	0.0886717	0.111713	-0.30172	-0.0402296	0.0359464	0.120158	-0.735771	0.202411	-0.346465	-0.562706	2.0933	0.949568	0.796926	0.891188	0.963619	0.161613	0.401268	0.293084	0.361732
A_23_P101871	0.270709	0.364133	0.0963988	0.298771	0.276782	0.525547	0.161301	-0.366004	-0.442341	-0.299014	-0.042942	-0.0196049	0.423568	0.00908565	0.359908	-0.188798	0.0404108	-0.198102	0.136479	0.0709276	0.720346	-0.301747	0.173392	-0.129624	-0.263802	-0.00642252	0.247948	-0.212513	-0.484132	-0.184428	-0.123237	0.1709	-0.726055	-0.22311	-0.360086	0.00426889	-0.318249	0.179973	-0.379314	0.0307941
A_23_P101893	0.0781708	0.221635	0.0496676	0.485612	-0.200889	0.15023	-0.0840778	0.0726447	0.281835	0.616126	0.785738	0.0689561	0.0932643	0.235113	-0.271235	-0.0637917	-0.0667	-0.328791	-0.387008	-0.351108	-0.259567	-0.442613	-0.0332084	-0.0361767	-0.0516148	-0.192885	0.163791	0.233206	0.0285084	-0.0452094	0.0441608	-0.422634	-0.254401	-0.062839	-0.456161	-0.215721	-0.206241	0.064821	-0.152745	-0.027282
A_23_P101905	-0.367557	0.385738	-0.111694	0.12907	0.307086	0.144142	-0.360573	-0.299866	-0.353103	0.129556	0.378566	-0.0234457	0.226193	0.073156	0.0767794	-0.203744	-0.255813	-0.408678	-0.458607	-0.18136	-0.499206	0.0163848	-0.143003	0.00630319	0.067444	0.0716629	0.247429	-0.0522517	0.095422	0.259527	0.527012	-0.56694	0.0332507	0.53248	0.0998689	0.606349	-0.392064	-0.115985	-0.250866	-0.0950497
A_23_P101908	-0.16681	0.980206	-0.045351	0.920164	0.131248	0.546995	-0.335629	-0.0871565	-0.171189	2.57114	0.217061	0.0883303	-0.137135	0.297512	0.291774	0.0416894	1.03899	0.217633	0.480187	-0.151984	-0.232149	-0.522359	-0.304505	-0.0313861	0.153803	-0.331015	-0.044574	0.345837	-0.253513	-0.112383	-1.02897	-0.709187	0.109272	-0.00511599	-0.351302	-0.415906	-0.367896	0.624873	-0.75376	-0.100449
A_23_P10194	-0.0800228	-0.0607457	-0.137875	-0.0667438	0.422906	0.354463	-0.0127659	-0.2446	-0.064496	0.0453491	0.557581	0.532829	0.235885	0.14151	0.00812006	0.275044	-0.240318	-0.402859	-0.0841765	-0.0143585	-0.272481	0.0982471	0	0.500884	-0.0725942	0.842524	0.439988	-0.140484	-1.05217	0.172643	-0.305404	-0.10899	0	-0.0915694	-0.159904	0.0394483	0.287134	0.190504	0.254295	0.402743
A_23_P101943	0.249563	0.335215	0.3034	0.0867028	0.00235796	0.209193	0.414253	0.438668	0.143772	0.0269742	0.11923	0.1906	0.343906	-0.0284514	0.0837059	0.00706482	-0.0275164	0.150119	0.101975	-0.0269332	-0.0899744	-0.00561953	-0.00393009	0.191638	-0.191089	-0.0268197	-0.0609789	0.177045	-0.330483	0.0303864	-0.036891	-0.172909	-0.103875	-0.294735	-0.251028	-0.154857	-0.113953	-0.144679	-0.126298	-0.129463
A_23_P101950	0.423142	0.0599189	0.737284	0.637319	0.0166769	0.147812	0.817069	0.578931	-0.0387936	0.140589	0.0197711	0.0813723	0.548616	0.477592	0.0978475	1.00402	-0.140915	-0.152367	-0.151549	-0.135122	0.0748992	0.0374508	0.225192	-0.349825	-0.344888	-0.368287	-0.634171	-0.239378	-0.396245	-0.137375	-0.239434	-0.648613	-0.455449	-0.0388112	-0.264521	0.0607572	-0.327903	0.375106	-0.140146	-0.150041
A_23_P101960	-0.155231	-0.133425	-0.0202746	-0.0713697	-0.564044	-0.449121	0.172988	0.0648718	-0.0147395	0.473681	-0.298389	0.048604	0.0161867	-0.0820112	-0.19171	0.188174	0.00501633	-0.594188	0.066659	-0.480267	-0.388824	-0.238359	-0.24384	-0.405609	-0.18194	-0.389666	-0.00353384	0.384467	0.520602	0.228952	0.132582	-0.0405703	0.250279	0.35217	0.00329208	0.0328493	0.53846	0.619019	0.13155	-0.113101
A_23_P101972	-0.184459	-0.00829244	-0.716881	0.0443611	0.235368	0.349326	-1.05002	-0.163374	0.254917	0.46696	1.24415	-0.218702	-0.110692	0.015496	-0.118166	-0.0375707	-0.247304	-0.324262	-0.0182353	-0.197	-0.596122	-0.351927	-0.170382	0.409956	0.509926	0.0891699	-0.64545	0.313045	0.161088	-0.116413	0.050539	0.629456	0.212686	0.0746176	-0.5171	-0.366047	-0.267218	0.0488386	0.0433822	-0.0424542
A_23_P101992	-1.92514	-1.6646	-2.48357	-1.55957	-4.23127	-1.25942	-1.37213	-1.26003	0.214658	-0.408067	-0.700629	-0.131685	0.553289	-0.331113	-0.54937	-0.196565	-1.16555	-0.156262	-1.31929	0.463313	-0.0818527	0.120666	0.618668	-0.180903	0.181029	2.16336	0.407447	-0.464293	1.47341	0.0261195	0.970225	0.845005	2.66093	2.62864	3.56223	1.7897	1.15272	1.0036	0.176045	0.94137
A_23_P102000	0.840122	-0.119805	-0.711514	0.56543	-2.03994	0.968498	-0.516877	0.158711	0.519362	1.89248	-1.92677	0.537241	0.32757	-0.629497	-1.26599	-0.334036	1.46603	0.787232	-0.0401454	-0.152276	0.0122609	-1.06925	0.122117	-0.964185	-0.333061	0.0618286	0.291537	-0.029242	-1.25767	-0.365154	-0.844734	-1.35777	-0.0567336	0.990648	0.906956	0.817029	0.306669	0.499606	-0.0227404	0.046123
A_23_P102037	0.315611	0.0778046	0.0327964	-0.202056	0.0158207	0.449663	0.0805996	0.161174	-0.0608928	-0.556067	-0.474651	-0.180517	-0.276121	-0.141712	-0.0841899	0.222017	0.337156	0.599748	-0.138186	0.0196798	0.0779672	0.17637	0.133016	0.0987704	-0.0369611	0.230003	-0.257601	-0.928132	-1.23933	0.0713725	-0.266495	-0.0625267	-0.244893	-0.0437317	0.422545	0.22706	-0.216428	-0.628306	-0.134525	0.300428
A_23_P102058	-0.477789	-0.0536535	-0.156483	-0.215498	0.130544	-0.121066	0.460446	0.196989	0.677141	-0.455	-0.671982	-1.80237	0.5859	0.92109	0.0760603	0.292535	-0.25556	-0.382765	0.0791708	0.0476134	1.81498	0.724103	0.254977	0.542846	-1.52447	-0.735643	0.27454	-0.796919	-1.90519	-0.389124	0.578638	0.26606	-0.627513	0.128313	-0.243157	0.391523	-0.152638	-0.415602	-1.38849	0.0412725
A_23_P10206	1.04007	-0.53773	-0.339356	-1.11412	-2.77315	-2.15048	-0.284557	-0.3987	-2.31111	-3.2031	-3.17005	-1.34347	-0.737276	-1.7421	-0.375195	0.427571	-0.511391	0.454431	0.907024	-1.22851	-0.922229	0.0969394	0.502307	-0.231372	1.18694	0.899589	0.339372	-0.933354	-0.115805	0.712482	1.99038	0.426599	1.25743	0.366701	0.919937	0.908232	0.576214	0.0178927	0.685852	1.54526
A_23_P102060	0.010489	0.10022	0.195935	0.330942	-0.169585	-0.391091	0.13694	0.380741	-0.105172	-0.111751	-0.069067	0.0023346	0.243534	0.273719	-0.0486345	0.218469	-0.036262	-0.0495625	-0.0145049	-0.18186	-0.283315	0.046144	0.167784	-0.169942	-0.73554	-0.750835	-0.753582	0.411861	0.927999	0.0747337	0.111383	-0.719849	-0.116506	0.348162	0.106714	0.347246	-0.225724	0.0652008	-0.516892	-0.307327
A_23_P102071	1.19754	0.178557	0.314174	0.028564	-0.303972	0.368987	0.0561199	0.285729	1.38635	-0.0398586	0.203155	0.0339491	-0.170155	0.0116603	0.194092	-0.155142	-0.388528	-0.00919795	-0.393064	-0.402351	-0.082036	-0.189504	-0.109816	-0.274215	0.990607	-0.0878685	1.19394	-1.22923	-0.640926	-0.0225132	2.39178	-0.156334	0.598168	0.447491	0.131679	0.204749	-0.117806	-0.657957	-0.0247507	-0.0396891
A_23_P102109	-1.18549	-0.306304	-0.408245	-0.563819	-0.20735	-0.524448	-0.368887	-0.786308	-0.25077	-0.0416765	-0.324697	0.157821	0.0446196	-0.148346	0.0815458	-0.758458	-0.49474	-0.424369	0.134265	0.295072	-0.626315	0.438638	-0.156274	-0.091753	0.0702519	0.151816	0.607408	1.2353	1.80129	0.78771	1.07851	1.12998	1.10775	1.00055	1.37852	0.774805	1.06964	0.645872	-0.0553827	-0.117902
A_23_P10211	0.0702441	-0.254184	0.167814	0.110604	0.137126	0.118765	0.0181265	0.515981	-0.62491	-0.335636	-0.139337	0.141468	0.0713444	-0.0857203	-0.292724	0.272781	-0.0608015	-0.0328639	0.197564	-0.137638	0.218508	-0.121543	0.00702763	0.22698	-0.317374	-0.0534062	-0.600148	0.475189	1.4091	0.301651	0.352581	-0.587862	-0.242055	-0.0504572	-0.181649	0	-0.199997	0.0728393	0.00162029	-0.0456462
A_23_P102113	-1.51631	-1.56944	-1.22469	-1.59449	-3.25868	-1.3692	-1.26443	-1.24196	-0.296638	-1.49342	-0.124658	0.0850806	1.27076	0.136475	0.0450835	-0.303517	-0.511508	-0.0314405	0.239594	-0.590424	-1.66859	0.404708	0.973813	0.0962083	-0.0225434	0.0118794	1.41231	-0.928397	0.545024	-0.050385	0.870173	0.770845	2.48906	2.06473	2.91253	1.85496	1.49595	1.58806	0.319875	-0.146583
A_23_P102117	-1.8978	-1.69301	-1.49179	-1.61435	-3.87496	-1.26215	-1.30765	-1.6379	-0.33301	-1.63243	-0.278547	0.134046	1.2021	0.217286	0.0380485	-0.307667	-0.581644	0.0112345	0.158667	-0.686186	-1.71034	0.382569	1.02515	-0.0120313	-0.0586929	0.0472472	1.35649	-0.915846	0.53682	-0.0440121	0.871631	0.516525	2.40498	2.0477	2.72478	1.85011	1.50038	1.42712	0.449611	-0.188909
A_23_P102122	0.00249052	-0.0617261	-0.126276	-0.169088	-0.102274	-0.0483828	0.220794	0.0287547	0.0445948	-0.207136	-0.0306506	-0.0116863	-0.00548696	-0.324132	0.0769224	0.0880327	-0.187251	-0.103427	-0.0249648	0.00931787	-0.0912943	0.0808411	-0.129376	0.110698	-0.0120859	0.207767	-0.0610123	0.279645	0.280449	-0.0949378	0.0994592	0.0726685	0.266027	0.287105	0.402261	0.242736	0.227197	0.0567837	0.0797172	-0.0180106
A_23_P102160	1.04569	0.665282	0.314831	0.301903	0.143074	0.0566456	-0.00344586	-0.131827	-0.121482	-0.782594	-0.0272846	0.396876	0.659088	0.402995	0.218488	0.55883	-0.0445125	0.143175	0.00505018	-0.00661278	-0.00953531	-0.0760939	0.46378	0.0148845	-0.398077	-0.034821	-0.41208	-0.0694716	-0.280911	-0.0991492	-0.0244627	-0.278364	-0.39872	0.148239	-0.197812	0.182537	-0.486258	0.230916	-0.163042	-0.452956
A_23_P102172	-0.150686	1.1798	0.545543	-0.1124	0.275685	-0.125767	-0.194748	0.1997	0.662007	-1.18484	-1.60737	0.186389	0.312576	0.0491278	-0.493255	0.1703	-0.476258	0.331957	-0.641208	0.0464808	0.327259	0.597269	-0.933542	-0.0371002	-0.434179	-0.489958	0.382461	0.419777	0.229028	0.120617	-0.00190246	-0.146112	-0.69512	-0.700552	-0.631795	-0.694622	-0.0306095	-0.455936	0	0.429453
A_23_P102183	0.260049	0.0208006	0.0838628	-0.0378447	-0.0826674	0.210639	0.304994	0.4748	0.0993419	0.211479	-0.517671	0.10842	-0.385468	-0.205933	0.263293	0.373232	-0.100594	0.613903	0.0653057	-0.16843	-0.0832233	0.18586	-0.0182734	0.0566196	-0.207932	-0.122323	-0.281109	-0.607594	-0.119924	-0.280928	-0.0796032	-0.112122	0.0431728	0.0610442	0.264168	-0.088398	-0.0212197	-0.420009	0.50416	0.507513
A_23_P102192	-0.287168	0	-0.421107	-0.243625	0.0395744	-0.0486491	-0.0610299	0.0283878	0.0562179	-0.526351	0.0455146	0.0141146	-0.380841	-0.684359	0.0286219	-0.234616	0.156487	0.0117953	0.287751	0.0714064	-0.154267	-0.0440602	0.231168	0.508449	0.253632	0.52682	0.253676	0.4076	-0.109293	0.0548742	-0.256819	0.0604217	0.319935	-0.346677	0.476909	-0.569418	-0.214339	-0.305156	0.147358	0.248811
A_23_P102202	-0.0600128	0.135024	0.0962186	0.197316	0.053453	0.0276785	0.0679917	0.237267	-0.0443969	-0.0831857	0.0775738	-0.0137992	0.362525	0.222658	-0.110137	0.249833	0.0302963	-0.0946217	0.0096221	-0.0832796	0.105625	-0.291247	-0.229636	-0.215633	-0.187785	-0.10405	-0.219722	0.1208	0.0154605	0.213803	-0.0113811	0.0736079	-0.210886	-0.0199633	-0.0511522	-0.095233	-0.117863	0.155753	-0.0906591	0.00539637
A_23_P102235	0.251926	0.12956	0.29545	0.356647	-0.00383759	0.0740385	0.208417	0.0644441	0.130165	0.111338	0.0367966	0.0722666	0.0683336	0.281248	0.0301838	0.0521007	-0.135043	-0.0235476	0.00184298	-0.238427	-0.0950232	-0.0235076	-0.32902	-0.108974	0.00495195	-0.282545	-0.15366	-0.189445	-0.644145	-0.0474443	-0.111606	-0.455015	-0.0311012	0.040698	-0.131049	0.0223989	-0.0389605	-0.186557	0.213926	-0.0184355
A_23_P102242	0.254812	0.137823	0.0316856	0.07973	0.0137045	-0.464719	0.0987442	0.434256	-0.0157654	-0.0855131	-0.0244327	-0.104417	0.0480649	0.245674	-0.137102	0.442385	0.470219	0.38922	0.200047	-0.095742	0.157556	-0.0411038	0.0140305	-0.0208561	-0.373087	-0.251553	-0.489431	-0.00847364	-0.0769126	-0.0949583	0.319227	-0.391419	-0.20893	0.20846	0.147881	0.479155	0.0465102	-0.139674	-0.0823839	-0.0392005
A_23_P102258	0.19283	-0.0244694	-4.76837e-07	-0.163864	0.13645	-0.249917	0.182373	-0.251854	0.058464	0.0385919	-0.0439115	-0.0958028	-0.0262947	0.105508	0.0202918	-0.286487	-0.0167284	0.237607	-0.0144329	-0.0653114	0.128106	0	-0.061574	-0.123837	0.288544	0.367665	0.233071	0.263102	0.237233	-0.0996919	0.440983	0.00782585	0.487985	-0.0564342	-0.177943	-0.124662	0.0102005	-0.0870023	0.218381	-0.0755167
A_23_P102262	0.275045	0.148367	0.353004	0.180059	-0.116985	0.0252295	0.396569	0.319713	0.101403	0.0471659	0.0677776	-0.0369534	0.300082	0.297557	0.0260696	0.251065	-0.0885582	-0.361331	-0.251798	-0.288523	-0.085484	0.119668	0.00873852	-0.253953	-0.580393	-0.443613	-0.5767	-0.0521817	-0.190657	-0.0717688	0.00862646	-0.591861	-0.238408	0.268275	-0.0581832	0.305727	-0.269774	0.0488129	0.0324082	-0.00569916
A_23_P102278	1.09379	1.15444	0.329512	-0.0567049	0.00454149	0.0140324	1.05707	0.84742	0.0111889	0.0267908	0.0305242	3.34593	1.50202	-0.312437	2.23106	0.23879	-0.00546371	-0.0755304	0.534432	0.317018	-0.00109738	-0.00638477	0.319081	-0.292104	-0.190596	-0.281576	-0.259734	0.0177589	0.000346065	-0.0184424	-0.014258	-0.286138	-0.286313	-0.00827634	0.17921	-0.00901435	0.187261	0.742118	-0.0203022	-0.0101562
A_23_P10232	0.522959	1.47272	0.0289136	0.910271	-1.24919	-0.638785	-0.643851	-0.614964	-0.103071	2.43339	-0.377846	1.42548	-0.191258	-1.40117	-0.675294	-1.19689	0.924327	0.40452	0.178787	1.45849	1.20377	-0.435401	-0.730086	0.0819409	0.329208	-0.0349172	-0.903637	-0.592481	-0.268942	-1.44215	0.569513	-2.02922	-0.00994778	1.17798	0.54309	0.363958	0.392686	0.0717884	-0.209759	-2.11411
A_23_P102320	0.0754185	0.0865183	0.37621	0.235797	-0.0642633	-0.0181384	0.133364	0.0403004	-0.14774	0.159158	0.130794	0.0510502	0.115345	0.632288	-0.100306	0.179339	-0.0757003	-0.0207138	-0.108218	-0.440126	-0.0187206	-0.220365	-0.351946	-0.419397	-0.158576	-0.381612	-0.505078	-0.0426106	-0.115584	0.242658	0.177336	-0.321965	-0.344533	-0.0045352	-0.184041	0.177464	0.178782	0.0857749	0.0273943	0.0503969
A_23_P102351	-0.65399	-0.307939	0.182886	0.109951	0.96775	0.876465	0.0870423	-0.0975709	-0.433281	-0.123388	-1.32296	-0.442728	-0.193304	0.0262866	0.152505	0.0151591	0.659878	-0.0986247	0.30619	0.191661	0.196765	0.552297	0.689705	0.0619373	0.0259712	0.437935	-0.0981944	-1.04281	-1.17792	-0.563579	-0.67471	-0.00874329	-0.213437	-0.512513	-0.142023	0.237384	-0.291569	-0.295214	0.353502	0.579162
A_23_P102364	-2.15717	-0.602074	-1.56357	-1.49613	-0.741125	-1.13621	0.877743	-2.25347	-1.71013	0.0114815	-0.887082	0.47182	-0.384896	-1.74619	-2.27477	0.269248	-1.72854	-0.231316	-0.227069	-2.08035	-2.23898	0.230435	-0.134317	0.148915	0.23154	0.853877	-0.0426271	3.21515	5.03282	3.6387	2.20328	1.15467	-0.0419159	1.50332	1.97352	2.10703	1.95105	0.826966	0.130664	1.1663
A_23_P102391	0.362261	0.519378	0.735571	0.295413	-0.212988	0.208948	-0.114837	0.24242	-0.0763049	-0.0273118	-0.748146	0.676999	0.986608	0.0820193	-0.0882745	-0.0298891	0.234636	0.0184932	0.0229802	0.148477	-0.0248656	-0.0854773	0.0528893	-0.138471	-0.39282	-0.321685	-0.19909	-0.146885	-0.672655	0.0183191	0.116407	-0.269118	-0.218695	0.201722	0.000295639	0.118455	-0.369567	0.211609	-0.624717	-1.21396
A_23_P102404	-0.0647697	-0.0347304	-0.15481	-0.0898776	0.134224	-0.0532379	-0.0559025	-0.166134	0.0722437	-0.235989	-0.351715	0.0161705	-0.26635	-0.228044	0.0630808	-0.170807	0.0355749	0.0609832	-0.0146384	0.060358	0.0747423	0.0540056	-0.0457454	0.125361	0.0758147	0.198648	0.188712	-0.339889	-0.189654	-0.143726	-0.00720262	0.0777822	0.191749	-0.022119	0.129994	-0.00628519	0.072309	-0.199575	0.189593	0.0935998
A_23_P102412	0.202225	0.368203	0.813081	0.712043	-0.0198307	-0.00190687	0.646538	0.462732	0.0171518	0.453223	0.17313	0.264669	0.743281	0.912651	-0.109584	0.723621	-0.0904875	-0.20851	-0.391507	-0.404547	0.171956	-0.118675	0.0335698	-0.522927	-0.601821	-0.42617	-0.505739	-0.00417852	-0.554486	-0.0270452	-0.19632	-0.722625	-0.57113	0.0355883	-0.381179	0.0512352	-0.25564	0.192677	0.0445161	0.107011
A_23_P102420	-0.0156689	-0.00763082	0.284704	0.269654	-0.0661292	0.0865626	0.479265	0.574357	-0.0182815	0.0510273	0.00651217	0.00753355	0.361859	0.232899	0.108602	0.379563	0.0494485	-0.244021	0.0550327	-0.0412335	0.0903955	-0.00204134	-0.221896	-0.0783648	-0.159183	-0.178031	-0.382847	0.0210094	-0.0922761	-0.122673	-0.137317	-0.376036	-0.234509	-0.0314655	-0.0335898	0.00653219	-0.180931	0.308134	0.025703	0.00794506
A_23_P102439	0.0676112	0.318954	0.218384	0.0454643	0.0584874	-0.0419872	-0.0595837	-0.240334	0.255985	0.351499	0.634813	0.792567	0.0645556	-0.0657482	-0.319688	-0.00962019	-0.197043	-0.495135	-0.453713	-0.436681	-0.32488	-0.235924	-0.241516	0.0305748	0.569275	0.144291	0.517362	0.157019	-0.059813	-0.0529225	-0.0319624	-0.497665	-0.0184152	0.0144179	-0.387919	-0.0964587	-0.162046	-0.0448472	0.014277	0.20988
A_23_P102454	0.105069	-0.0910273	-0.312261	-0.0366268	0.28359	0.0714622	0.0637417	0.226102	-0.0227511	-0.18892	-0.0101204	-0.314448	-0.23378	-0.103111	-0.0294986	0.561512	0.026825	0.573534	0.0740471	-0.0580254	0.317919	-0.0506458	0.0726743	0.105929	0.047153	0.0845642	-0.473474	-0.316806	-0.517672	-0.190413	-0.410975	-0.19958	0.0784774	0.000123024	0.267274	0.00941801	0.0530539	-0.209585	0.281418	0.554331
A_23_P102462	-0.107504	-0.314962	1.00855	0.433249	0.554422	0.497225	0.106959	-0.568593	-0.21779	-0.12518	-0.0427268	-0.354705	-0.486747	-0.613455	-0.560558	-0.166234	0.65343	0.00400567	0.253367	-0.0730403	-0.117476	1.20377	0.215125	0.355818	0.305566	0.485678	-0.0634878	0.402227	0.348351	0.617491	-0.628692	0.335356	-0.145745	-0.852265	-0.642815	-0.162006	-0.604517	-0.601043	0.114353	-0.14057
A_23_P102471	0.0581894	-0.430344	0.0652623	0.084404	-0.0993171	-0.25959	-0.249872	-0.145035	-0.334997	-0.0767655	0.166747	0.481158	0.113327	0.69001	0.151601	-0.162573	-0.119189	-0.329404	-0.0579691	-0.0244699	0.135531	-0.0941253	-0.239534	0.0259013	-0.146754	0.52389	-0.231295	0.244176	0.0896802	0.548438	0.14198	-0.148479	0.287583	0.412813	0.407428	0.692749	-0.169871	0.0704541	-0.534596	-0.257094
A_23_P102494	0.0845489	-0.0757773	0.055975	0.0343823	0.010519	0.168835	0.232111	-0.219149	-0.00717211	-0.0611768	-0.220408	0.337406	-0.127329	0.361181	-0.0269048	-0.197882	-0.433953	-0.00819254	-0.477494	-0.224644	0.0738971	-0.0672171	-0.062041	-0.272244	0.0717592	0.292106	0.338203	-0.342371	-0.00165701	0.0918562	-0.023994	-0.153226	0.233095	0.38189	0.181172	0.333087	0.0395377	-0.386945	0.338482	0.261499
A_23_P102508	0.15711	-0.257779	-0.271992	0.225159	-0.200554	-0.448909	0.0482569	-0.284924	-0.186096	-0.669623	-0.719867	-0.360416	-0.321579	-0.147078	-0.12476	-0.0920708	-0.0485961	0.314111	-0.168348	0.11121	0.138216	0.438504	-0.0149462	0.226543	-0.1216	0.242578	0.310163	-0.248658	0.601916	-0.0653632	0.118957	-0.00063467	0.45275	0.503286	0.708514	0.589115	0.264083	-0.109522	0.895764	0.521132
A_23_P102517	-0.119062	-0.31898	-0.391176	-0.359922	0.166875	0.174381	-0.149062	0.0510774	-0.16951	-0.368203	-0.44831	-0.439394	-0.297188	-0.533263	0.183136	0.328923	0.434826	0.502564	0.345961	0.213982	0.369054	0.254929	-0.108729	0.317348	0.327391	0.177	-0.48753	-0.763783	-0.283669	-0.487767	0.11936	-0.113035	0.149344	-0.109655	0.202682	-0.0575225	0.0227439	-0.588152	0.270617	0.072351
A_23_P102523	-0.259435	-0.156891	-0.568944	-0.680444	-0.112119	-0.0926204	-0.468078	-0.0208921	-0.193346	-0.790198	0.588189	0.0769212	-0.63542	-0.563769	-0.00634074	-0.192967	-0.259045	0.242266	0.208709	0	-0.437761	-0.0835378	0.159744	0.850259	0.342793	0.13586	0.445136	0.640566	0.819256	0.679117	0.275022	0.213501	0.324026	-0.0408881	0.377547	-0.243362	0.0707593	-0.0657155	0	0.0426691
A_23_P102542	-0.00181627	0.0800824	0.507421	0.584534	-0.23008	-0.277338	0.131587	0.199384	0.130536	0.32519	0.0258007	0.190253	0.23799	0.769962	-0.159156	0.122681	-0.21554	-0.318292	-0.39887	-0.249828	-0.0332766	-0.20035	0.0274158	-0.267661	-0.423681	-0.100338	-0.241574	0.167412	0.210488	0.0963244	0.012403	-0.364454	-0.284641	-0.00456619	-0.154353	-0.0740819	-0.103275	0.241866	0.0311813	0.0126605
A_23_P102551	-1.22477	-1.79732	-0.325716	-0.915066	-1.07144	0.758895	-0.110955	-0.48452	-1.01769	-0.389215	-1.76376	-0.252424	-0.705145	-0.38365	-0.0898676	0.0249479	0.362623	1.04276	-0.552384	-0.0246756	-4.12959	1.03877	0.732728	0.895857	0.217256	1.15163	0.166062	-0.0736301	1.15656	-1.04035	0.708766	0.0232074	2.40919	2.05374	3.31809	1.93367	1.47362	0.450685	0.926303	0.2499
A_23_P102571	0.0119081	-0.0633421	0.123703	0.0890374	0.169642	0.0490336	-0.0609832	-0.172767	-0.116412	-0.0283694	0.154006	-0.0158944	0.170454	0.166228	0.189657	-0.168716	-0.145042	-0.474651	-0.0871115	0.0193062	-0.0672617	-0.0871415	0.043623	-0.00423908	-0.0493093	0.0159192	0.227354	-0.0635791	0.0455275	0.230303	0.179976	0.154652	-0.0591421	0.0957665	-0.0866661	0.191788	-0.19854	0.327277	-0.355517	-0.382504
A_23_P102575	-0.0125651	-0.0769443	-0.0286684	0.0561008	0.356022	0.0606217	-0.248059	-0.38256	-0.0676045	0.00676966	-0.102856	-0.0722709	0.0122037	0.0424137	0.22591	-0.340803	0.00944185	-0.461356	-0.070127	0.0151305	-0.0349598	0.0203724	0.150158	-0.0232534	0.0476375	0.00944519	0.273406	-0.295958	0.0794487	0.142424	0.048418	0.13345	-0.109006	0.0334673	-0.140897	0.28329	-0.383828	0.118545	-0.323071	-0.201929
A_23_P102582	-0.00574541	0.0815248	0.299701	0.308336	0.00562859	0.0935836	0.37665	0.221748	-0.0235214	0.230257	-0.282169	0.0991278	0.0954194	0.288017	-0.0950584	0.481317	0.257175	-0.0109463	-0.0441189	-0.169001	-0.0101624	0.190519	0.0160289	-0.199837	-0.229657	-0.183567	-0.59646	-0.456963	-0.316185	-0.0819459	-0.0506368	-0.451046	-0.294946	0.0618391	0.0093894	0.127232	-0.0134988	-0.0558615	0.223924	0.0142007
A_23_P102607	0.121668	0.209776	-0.256419	-0.416185	0.533412	-0.078416	-0.175745	0.0711691	0.246303	-0.587677	-0.666581	0.416609	-0.0312443	0.281332	0.217105	-0.452061	-0.0937633	0.449299	0.529997	0.0543325	0.0906094	-0.0822163	0.179715	0.285618	-0.183078	0.235935	0.0538588	0.418854	0.343165	0.2137	0.0437675	0.177184	-0.214582	-0.889218	-0.112242	-0.532937	-0.220286	0.175674	-0.363478	-0.0266583
A_23_P102611	-0.37803	-0.122045	-0.412409	-1.24731	-0.38547	-0.246453	0.345252	1.42885	1.66098	-0.957363	0	0.0184326	0.24004	0.821291	-0.519285	1.11874	-0.330617	-0.0795217	0.365162	0.180183	0.746169	0.533873	-0.708351	-0.0420008	-0.453145	0.845883	-0.0534253	0.184505	-1.7171	-0.806643	0.31168	0.471665	-0.27934	0.0688891	-0.262099	0.0978913	0.755969	0.0480461	0.565965	-0.307785
A_23_P102622	0.207223	0.55505	0.214935	-0.0365851	-0.195034	-0.133353	-0.215101	-0.259127	0.31885	0.0115662	1.26196	1.03245	0.15623	0.410274	-0.272055	0.0559833	-0.775916	-0.018002	-0.538743	-0.285066	-0.396692	-0.383133	-0.191783	-0.352464	-0.158903	-0.205139	0.674779	-0.0010798	0.184785	0.399115	0.255527	0.793221	0.191592	0.0946002	-0.411005	-0.338851	0.212153	0.375416	0.390723	-0.338877
A_23_P102634	0.00415346	0.719767	0.0078446	0.0648805	0.0416927	-0.0378849	0.408171	-0.0715671	0.321632	0.0725646	0.668325	0.209092	-0.0596703	0.0126946	-0.00479835	0.00549084	-0.0675471	0.145611	0.0774552	0.0262351	0.292437	-0.117551	0.0469365	-0.0874907	-0.0505336	0.161211	-0.0244194	0.0211907	0.427465	0.123311	-0.0539423	0.0561496	-0.0524295	-2.98023e-08	1.08545	0.0404117	-0.00653014	-0.0466073	0.29043	-0.0378518
A_23_P102681	0.960257	-0.0324352	0.477844	0.0171032	0.000253916	-0.115118	0.0641251	-0.341056	-0.90271	-0.775092	-0.0423708	-0.297924	0.815296	-0.603224	0.57407	-0.158777	-1.15245	-1.37829	0.820628	-0.310652	-0.679849	0.462734	0.786794	-0.0619798	0.50625	0.357825	0.691133	0.0613894	-0.6526	0.736721	0.94016	-0.228724	-0.489996	-0.159253	0.176464	0.447166	0.123113	1.37361	-1.08354	-0.485958
A_23_P102694	0.729367	0.508942	-0.0640665	0.277491	0.246338	0.330265	-0.581859	-0.814916	-0.249068	0.370699	0.259744	-0.248293	0.161955	0.151809	-0.0892979	0.235716	0.0853779	-0.618019	-1.19354	-0.429896	-1.22768	-0.153586	-0.993985	0.484485	-0.00478983	0.283642	-0.279292	0.348338	1.06442	-0.0701264	-0.0925064	-0.226133	-0.0788477	-0.217397	-0.231145	-1.27268	0.418473	0.364348	-0.152015	0.287677
A_23_P102706	0.665465	0.947412	0.479458	0.0533204	0.615263	0.506295	0.221497	0.198207	0.544815	-0.398396	-0.0773044	0.269677	0.0694075	-0.171678	-0.104382	0.038034	0.00341296	-0.369863	-0.442674	0.201816	-0.00964832	0.518757	0.380569	0.00689173	-0.137646	0.212145	0.0044024	-0.397666	-1.37383	-0.292173	-0.397951	-0.258225	-0.366184	0.0141902	-0.372476	2.38419e-07	-0.204944	-0.340324	0.200918	-0.085331
A_23_P102731	0.0708446	0.510055	-0.724823	0.88774	-0.305114	-1.15592	-0.774304	-1.06432	-0.998407	2.51194	0.655707	-0.0280251	-0.954367	-0.0400925	0.452241	-0.758624	2.14918	0.856324	1.421	0.353585	0.0966701	0.747844	0.477495	0.0396528	0.436215	-0.446515	-0.0738025	-0.0888195	0.676566	-0.373609	-1.52021	-1.41345	0.188474	0.0118279	0.0918899	-0.316766	-0.100356	1.63946	-0.143982	-0.202747
A_23_P102743	-0.0987527	0	-0.184424	-0.54609	-0.0135796	-0.0219493	0.369723	0.175343	0.307657	-0.272027	-0.34462	0.00701976	-0.325518	-0.367849	0.072139	-0.38345	-2.38419e-07	0.232885	-0.172031	0.217816	-0.711053	-0.122561	-0.178166	-0.0114295	-0.0184	2.38419e-07	0.149736	-0.394497	0.37937	-0.0819111	0.475488	-0.00824738	0.170077	-0.32609	0.0417881	-0.384891	0.0721443	-0.386044	0.255314	0.166188
A_23_P102759	-0.0843425	-0.0602984	0.0534503	0.127578	0.392815	-0.0962441	0.120759	0.653228	-0.418171	-0.155059	0.06582	0.0647151	0.013773	-0.123144	0.0973463	-0.144915	0.00417423	0.0298455	0.314463	0.356173	0.244431	0.0665517	-0.552785	0.332873	-0.127323	-0.026273	-0.368522	0.243522	0.385913	-0.408358	-0.223083	-0.319262	0.400703	-0.337181	-0.118016	-0.300205	0.0515776	-0.423134	0.581013	-0.279234
A_23_P102769	-0.508053	-0.595921	-0.130337	-0.279464	0.181898	0.0104172	-0.324004	-0.109139	0.049509	-0.0877981	-0.298168	-0.0147953	-0.10993	-0.203254	-0.168659	-0.156989	-0.0887823	0.141222	0.280512	0.0988274	0.121552	-0.215191	-0.058162	0.105282	0.103058	0.0576882	0.162077	0.334889	0.971521	0.0830116	-0.0589106	0.0542965	0.282206	-0.0933042	0.154833	0.0355825	0.172849	0.00404477	-0.398505	0.0464022
A_23_P102770	-0.0594578	-0.137003	-0.121511	-0.0436015	0.0135865	-0.220047	-0.0157695	-0.407169	-0.0885124	-0.343929	-0.160585	-0.351144	-0.106287	-0.0443702	-0.0952868	0.0314798	0.0729013	0.140568	-0.00635052	0.0711789	0.0389905	0.289497	0.0915699	0.117337	0.164638	0.0403223	-0.0510249	-0.392889	0.142802	-0.0458035	0.150583	0.108453	0.331223	0.302983	0.448482	0.481606	0.0972128	-0.238005	0.0530357	-0.0277219
A_23_P102816	-0.0113125	0.239881	0.500257	-0.00306392	-0.252454	-0.132938	0.189035	0.42115	0.0893159	0.585178	1.2989	0.494184	0.0811059	-0.24389	-0.391861	-0.0458369	-0.501541	0	0.0542555	-0.355461	-0.0446796	-0.657456	-0.0801134	-0.217336	0.144318	-0.296012	0.059093	0.347149	0.465992	0.0897226	0.425665	-0.545538	0.0316205	-0.156947	0.306025	-0.517947	-0.111802	-0.0517812	0.272884	-0.209265
A_23_P102832	0.025389	-0.0356877	-0.0327001	-0.169393	0.0970559	0.0904021	-0.00477028	-0.082432	-0.139208	-0.270149	-0.0145345	0.27861	0.00933051	-0.0948167	-0.0269749	0.0304687	0.0153685	-0.244994	-0.11466	-0.0636144	0.220566	-0.0393894	-0.105188	-0.120278	0.160405	0.312516	0.221759	-0.198055	-0.15685	-0.0280964	-0.336048	0.163561	0.0136046	0.241905	0.0942988	0.251994	-0.0168884	0.0725949	0.180583	0.518307
A_23_P102842	0.0399957	-0.0923944	-0.00272846	-0.0559182	0.0158558	-0.200269	-0.00325823	0.0832872	-0.0867231	-0.298408	-0.0380359	0.0850148	-0.000419617	-0.00213909	-0.00367928	0.117822	-0.0727	-0.0959053	-0.0172706	0.0437655	-0.208391	0.0498767	0.0495682	0.044909	-0.020926	-0.0325727	-0.0275736	0	0.371321	0.127043	-0.0710821	0.053278	0.0459342	0.103589	0.113475	0.104001	0.056623	-0.0687351	-0.116486	-0.132549
A_23_P102864	-0.000577286	1.2446	-0.0117065	0.422783	0.00382447	-0.0925202	-0.0175317	1.2904	0.00217184	0.20316	0.00379728	0.00533949	0.244861	0.456433	1.58261	-0.0141294	-0.00461002	0.357763	-0.00341834	0.425339	-0.102347	0.272174	1.99959	0.216639	-0.0232396	0.285158	-0.00918919	0.947944	-0.000732332	0.731616	-0.0049938	0.0513722	-0.0184132	1.91464	0.0775353	0.046928	0.0339827	-0.00130381	-0.109176	0.525304
A_23_P102876	-0.356842	-0.212875	-0.258367	-0.275035	-0.174225	-0.0804896	-0.138269	-0.127181	-0.124296	-0.172384	-0.0220881	-0.201552	-0.0257125	-0.303054	0.00338316	0.136942	0.104995	0.0160446	0.120059	0.0653682	0.288095	-0.0821772	0.00238037	0.161408	0.305272	0.148741	0.0813265	-0.0996418	0.0993991	-0.173992	0.00713491	-0.00223351	0.0740862	0.122894	0.520876	0.0553308	0.0116944	-0.431409	0.0763989	0.298994
A_23_P102884	-0.201229	0.489376	-0.101262	-0.424785	0.306659	0.0220004	-0.371526	-0.135612	-0.987757	-0.376055	0.275315	0.148833	-0.030282	0.223898	0.242499	0.128055	0.146389	0.104858	-0.183435	0.0088973	-0.0134991	0.0920169	-0.892303	0.0759082	0.23359	0.240702	0.0540242	0.0037502	-0.15765	0.427268	0.0781995	-0.0605207	-0.00760794	-0.106022	0.1015	0.504408	0	-0.721411	0.215216	0.155717
A_23_P102890	0.0643439	-0.132299	0.0979691	0.176958	0.327075	0.26109	0.068676	0.233136	-0.262195	0.165238	0.029078	0.178103	0.292809	-0.020566	0.391923	0.277607	0.219102	-0.234992	0.376944	-0.0313821	0.406953	-0.346334	-0.00841618	-0.217115	-0.0411277	-0.27804	-0.667465	-4.76837e-07	-0.631177	0.0828586	-0.0223155	0.0624847	-0.47126	-0.360857	-0.481541	-0.329088	-0.23813	0.298782	-0.407674	-0.261034
A_23_P1029	-0.837309	-0.329988	0.0505247	0.217066	0.229613	0.606404	-0.171373	-0.0325403	-1.17705	-0.390174	-0.640502	-0.130608	-0.00925207	-0.372027	-0.127678	0.108508	0.282644	-0.249124	0.13078	0.333303	-0.171479	0.51727	0.119323	0.307205	-0.0609751	0.102915	0.320735	-0.677405	-1.20198	0.488113	0.112021	-0.080997	-0.218114	-0.0280161	0.0198545	0.0812473	0.000555515	0.226412	0.184597	-0.0741682
A_23_P10291	0.0937624	0.237399	-0.074595	2.34299	-0.214019	0.0204999	0.1739	-0.068069	-0.10447	1.93618	0.991459	0.18775	-0.748917	-0.188769	0.0852263	0.0865598	1.12719	1.24009	1.22005	-0.153194	-0.0900569	-0.0142553	-0.568604	0.0102077	-0.0381169	-0.596815	0.288691	0.0450912	-0.0835025	-0.209855	-0.550701	-0.816684	0.711613	-0.374288	-0.482511	-1.044	0.366293	0.582854	-0.664688	-0.0959454
A_23_P102917	-0.021158	0.0279155	-0.0128528	-0.0369885	-0.00668955	0.0167914	-0.0349771	-0.00614837	-0.0158679	-0.0505686	-0.00600621	0.773363	-0.0420495	0.488277	0.00974637	0.543173	0.273943	-0.00323564	0.58439	0.704463	-0.0245693	0.938761	-0.0333678	0.744265	1.43263	-0.00642702	-0.010816	0.0120853	1.90309	-0.0158629	2.92832	0.143877	2.08084	0.618431	2.87741	1.85429	-0.0120276	-0.0145795	0.621541	-0.0214901
A_23_P102919	-0.00503302	1.56692	0.586236	-0.284915	-0.00515561	-0.0117284	-0.257309	0.413556	0.0167384	-0.28905	0.0538429	-0.014728	0.219256	0.168476	0.228191	-0.136084	0.189815	-0.26931	-0.00698033	0.057875	1.71262	0.233236	0.0402964	0.150872	0.812663	0.402154	0.459658	0.0919958	0.556303	-0.0580345	0.536027	-0.293709	1.59012	1.0064	2.26646	0.577518	0.662939	-0.140888	0.73934	-0.0237535
A_23_P102925	-0.0343027	-0.446184	-0.0727596	-0.251808	-0.320176	-0.019464	-0.114986	-0.22315	0.017158	-0.345082	-0.939183	-0.142566	-0.334778	-0.292093	-0.298168	-0.391627	-0.280571	0.212321	0.0347753	0.294553	0.0763626	0.0643334	0.0342422	0.068563	0.284755	0.284399	0.372321	-0.28858	0.165563	-0.0608783	-0.278524	0.151954	0.263487	0.203006	0.388509	0.0763173	0.331181	-0.348779	0.179793	0.163075
A_23_P102937	-0.00673628	-0.100992	-4.76837e-07	0.0782599	-0.233979	0.107714	0.0636206	-0.105649	-0.427768	-0.0267973	-0.240367	0.00153637	-0.0465817	0.152613	-0.0526934	0.210218	-0.189301	0.0230551	0.204454	-0.144636	-0.27434	0.170674	0.178057	-0.0988479	0.137882	0.0680342	-0.149611	-0.114153	0.0351872	0.010499	0.071075	-0.202072	-0.151339	0.0703969	0.264606	0.24815	-0.0294108	0.0235386	0.125529	-0.34077
A_23_P102950	-1.3044	-1.2166	-0.765847	-0.0892675	-1.06279	-0.727238	-0.0639582	-0.743263	-0.889038	-0.361568	-0.297633	-0.318979	0.186177	-0.220219	-0.438377	0.104443	-0.429344	-0.214204	0.0891004	0.448587	-1.01663	0.847942	-0.280147	-0.332557	-0.213704	0.2714	0.129254	3.04284	2.99479	2.4579	1.30041	0.715312	1.0353	1.27278	1.40122	1.24985	1.15174	0.266163	0.0834758	0.511517
A_23_P102965	0	-0.338425	-0.0260606	-0.176592	0.219678	0.119409	0.212235	0.396432	-0.0191021	0.278561	-0.0764766	-0.137394	-0.345391	-0.161814	0.113698	0.248008	0.183133	0.236415	0.340405	0.0888181	0.11705	-0.158531	-0.106757	0.0711989	0.153224	-0.00140905	-0.392257	0.276448	0.346436	-0.440777	-0.460577	-0.205648	0.0139179	-0.488784	-0.226306	-0.415141	-0.200131	-0.254062	0.119184	0.171822
A_23_P102973	0.0905552	0.0727401	-0.0422387	-0.21703	0.172096	0.36798	-0.166496	-0.274413	-0.115355	0.0593305	-0.000483513	0.230355	0.170614	0.116196	0.147999	-0.0899353	0.0187712	0.0117431	-0.0593138	0.112815	-0.0240388	0.00477362	0.0252304	-0.0569048	0.184872	0.101741	0.369613	-0.639013	-0.203148	-0.134744	-0.420715	0.210179	0.0113306	0.116275	-0.177123	0.0378509	-0.182673	-0.22793	0.00318003	-0.0780788
A_23_P102988	0.0569494	-0.0870192	0.3604	0.30772	0.175791	0.344127	-0.0507472	-0.278087	0.00783753	0.0320363	-0.856918	-0.196241	-0.0893154	0.446765	0.0716677	-0.13369	-0.0385342	-0.227277	-0.316968	0.0160592	0.0624776	0.0839899	0.166309	-0.0387924	-0.0660002	0.349555	0.0430877	-0.648622	-0.493927	-0.217564	-0.618606	0.106187	-0.136336	0.624957	0.0878115	0.422688	0.0111554	-0.278826	-0.0408707	0.0223825
A_23_P102994	-0.529553	-0.662742	-0.144292	4.76837e-07	0.0609231	-4.76837e-07	-0.227743	-0.421294	-0.336241	-0.6521	-0.945534	-0.443128	0.0436225	-0.301235	-0.0925617	-0.00993395	-0.0202875	-0.321449	0.118973	-0.171885	-0.0172191	0.144378	0.19606	0.0435538	0.0866613	0.455811	0.0172653	-0.00911999	1.29463	0.990078	0.129685	0.360736	0.0945582	0.270227	0.492203	0.485308	0.202513	-0.269627	-0.332676	-0.0794301
A_23_P103011	-0.00890255	0.0379093	0.0408931	-0.379663	0.124383	0.607821	0.445109	-0.645931	-0.219824	0.00141668	0.750206	0.505087	-0.0130167	1.01678	-0.0968881	-0.0113962	-0.441244	-0.303694	-0.0992174	-0.24816	-0.54727	0.0289736	-0.421172	0.254775	-0.0978014	0.167978	0.236931	-0.0624516	-0.597188	-0.0467348	0.0141199	-0.038944	0.148818	0.194418	-0.0615966	0.0875547	0.069895	0.0858803	0.292918	-0.261691
A_23_P103034	-0.285739	-0.11141	0.0687254	-0.398296	-0.681071	-0.0058142	0.433814	0.257285	1.20441	1.22637	1.76717	-0.890853	-0.247604	-0.00138301	0.255606	-0.110668	-0.0575195	0.383521	1.01739	-0.190832	0.0238472	0.673571	0.243049	-0.409758	0.0576108	-0.169582	0.433146	-0.0569611	-0.0544852	-0.252618	0.136149	-0.331647	5.96046e-08	0.324377	-0.165149	-0.116596	-0.0925562	-0.105413	0.541966	0.0816557
A_23_P103041	-0.110909	0.0692442	1.03021	0.0933955	0.0699964	-0.20903	-0.00954366	0.0607934	-0.0806329	-0.322529	0.251003	0.0675292	0.168601	0.470895	-0.53829	-0.00230646	-0.178093	-0.405593	-1.21393	-0.0546327	0.200969	0.295428	0.165344	-0.207684	-0.344847	0.327408	1.18651	-0.727048	-0.410875	-0.0678375	0.134262	-0.0245764	0.00301266	0.011939	-0.0310588	0.0341389	-0.107324	-0.503598	0.274398	-0.0595562
A_23_P10305	-0.47579	-0.635401	-0.537842	-0.544107	0.00461626	0.239089	-0.197267	0.133461	-0.192327	-0.645728	-2.19581	-0.723785	-0.500027	-0.867636	0.335546	0.164318	0.25787	0.0847402	0.34516	0.0572491	0.520026	0.12481	-0.0137703	0.36603	-0.00905442	0.322993	-0.203916	-0.0599387	0.0948508	-0.940686	-0.0168815	0.0299783	0.193044	-0.148195	0.372221	0.123683	-0.302393	-0.427905	0.247247	-0.159655
A_23_P103062	-0.00209451	-0.542872	-0.0379343	0.218069	0.471724	0.305756	0.116757	0.0920353	-0.0730479	-0.0395603	-0.306831	0.0764279	-0.302681	-0.0525718	0.444941	0.0561976	0.0261197	0.0805216	0.29828	0.00349522	0.333761	0.0611532	0.0491271	0.122674	0.153954	-0.019671	-0.251607	-0.113105	-0.00381637	-0.176442	-0.117335	0.0918021	-0.43116	-0.231687	-0.112185	-0.0877356	-0.173604	-0.356336	0.157366	0.280037
A_23_P103070	0.405355	0.253555	0.00806999	-0.0834188	0.0757251	0.0973201	0.282425	0.433547	0.25486	-0.207963	-0.211192	0.149854	-0.377878	-0.0069375	0.0682807	0.419765	-0.0168796	0.344346	-0.232072	0.0898247	0.0203271	0.186635	0.102445	0.345567	-0.118	-0.126293	-0.453451	-0.509854	-0.828139	-0.374023	-0.511681	-0.138388	0.0195599	-0.00746489	0.170569	4.76837e-07	-0.166685	-0.583965	-0.0497112	-0.252698
A_23_P103084	-0.00695229	-0.832168	-0.539769	-0.14628	-0.367347	-0.588582	-0.340321	-0.618182	-0.460458	-0.671074	-0.960771	-0.518726	0.0374422	-0.15034	-0.0486288	-0.183224	0.18239	-0.50372	-0.0363307	-0.026237	0.153387	0.287709	0.126889	0.178827	0.33244	0.576182	0.60924	-0.656415	0.388941	0.156362	0.242179	0.300638	0.129804	0.4617	0.552648	0.760818	-0.143654	2.38419e-07	0.00977945	0.0922134
A_23_P103099	-0.0180731	-0.393922	-0.359019	-0.504802	0	0.316799	-0.245955	0.0349536	-0.418026	-0.958816	-1.00874	-0.2959	0.0527554	-0.743726	0.269018	-0.306715	0.590194	0.214316	0.320751	0.00987101	0.355826	0.280942	0.375282	0.289665	0.0366001	0.305295	-0.103565	-0.531464	-0.37868	-0.0644674	-0.236145	0.159409	0.0861855	-0.00932956	0.371215	0.0883095	-0.122709	-0.395059	0	0.248063
A_23_P103104	-0.157873	-0.103256	-0.77277	0.0312696	0.0468826	0.617665	-0.38957	-0.855401	-0.0650692	0.202868	-0.638229	0.113927	-0.895446	-0.0854759	-0.63227	-0.277642	0.235942	0.0264769	0.0876088	0.521838	-0.209914	0.577629	0.0920434	0.584256	0.0218978	0.331549	0.130781	-0.388874	-1.07446	-0.288851	-0.149445	-0.295106	0.0748124	0.352522	-0.0335035	0.227945	0.732618	-0.191517	0.754983	-0.15073
A_23_P103110	-0.38282	-0.362406	-0.626471	-0.554779	-0.331554	0.0116701	-0.27375	0.449963	0.273222	-0.460855	0.0230584	-0.124083	-0.654452	-0.449167	-0.0868115	0.151843	0.709293	1.09169	0.277426	0.114783	0.516703	0.00975084	8.39233e-05	-0.00894642	0.245849	0.0147014	-0.399359	-0.412477	-0.411627	0.0293584	-0.011519	0.144197	0.223557	-0.0595369	0.196264	-0.0204201	0.518065	-0.444695	1.0928	0.965286
A_23_P103120	0.0122914	0.0553217	-0.0200853	0.0574455	0.0562429	0.274904	-0.0978694	-0.119858	-0.204926	0.05406	-0.0845385	0.139275	-0.0191936	0.0054388	-0.0262394	0.151237	0.200852	0.159974	-0.166286	-0.050734	-0.107414	0.279744	0.00426817	-0.0965796	-0.200192	0.161394	0.00764656	-0.278036	-0.256486	0.102459	-0.275974	0.179101	-0.167389	0.154673	0.155019	0.148431	0.0513992	0.0489707	-0.0615034	0.048789
A_23_P103131	-0.082479	0.236847	0.114656	0.152878	0.31336	0.234915	0.321581	0.0838056	-0.162249	0.158967	0.00734568	-0.0200534	0.0629926	0.0358915	-0.0843582	0.242645	-0.00857544	-0.411446	0.101408	-0.124227	0.0175886	0.425872	0.01828	-0.0991845	-0.268093	-0.0319548	-0.357591	0.445478	0.22503	-0.0124221	0.0178423	-0.397406	-0.230432	-0.0489717	-0.290063	-0.106264	-0.0897045	0.212777	-0.0225248	-0.0657344
A_23_P103149	0.0900922	-0.044024	0	0.0544968	0.212941	0.319949	0.222609	-0.0283389	-0.196682	-0.00320196	-0.280202	0.168991	-0.218025	0.0519919	0.129103	0.106932	0.123921	0.156826	-0.128622	-0.0401034	0.0393052	0.198618	0.0623226	0.0606217	-0.0548825	0.0692596	-0.132139	-0.290515	-0.291342	-0.115702	-0.396931	0.0519905	-0.0739288	-0.0960236	-0.0698118	-0.00857687	0.0277472	-0.207308	-0.0164762	0.00526905
A_23_P103172	0.422849	0.0702219	0.005548	0.0980349	-0.17166	0.108836	0.32134	-0.200006	0.123019	0.0182729	-0.223918	0.0543327	-0.153502	0.229117	0.208096	0.237491	-0.063674	0.019124	-0.0126114	0.158173	0.210431	-0.231082	-0.0753202	-0.33106	-0.125383	-0.00806761	-0.170399	-0.187715	-0.27095	-0.0610375	0.011837	-0.125071	0.0292768	-0.0742741	-0.12091	0.0746536	-0.139731	-0.367733	0.0250921	0.094295
A_23_P103180	0.00382853	0.196467	0.145165	-0.0532236	0.165434	0.114072	0.732329	0.671798	0.507237	0.162164	-0.213454	0.0106359	0.316725	-0.0304284	0.19153	-0.121277	-0.13438	0.0433798	0.080781	0.207845	0.0385833	-0.478035	-0.314724	-0.310047	-0.0296688	-0.111562	0.0367446	0.506701	-0.0288506	-0.0446033	-0.186266	-0.285783	-0.0176458	-0.746642	-0.605543	-0.872969	-0.198924	-0.00286913	-0.111166	0.0638442
A_23_P103201	-0.0881224	-0.177125	0.055933	0.0408545	-0.0788498	-0.0891166	-0.249669	0.0742249	-0.0789752	-0.0994816	-0.075407	-0.0903854	-0.252939	0.100467	0.164044	0.169072	0.337361	0.265216	0.111022	0.0427136	0.533399	0.0542822	0.141442	0.0587497	-0.107324	-0.307804	-0.0911078	-0.0487576	-0.238316	0.0248218	0.161245	-0.0579448	-0.132478	0.225801	0.10622	0.276816	-0.107687	-0.24686	-0.0148158	0.128172
A_23_P103226	-0.649121	-1.85023	0.0908498	-0.248466	-1.41968	-0.0698196	-0.730296	-0.34097	-0.545457	-0.235491	-1.07682	-0.546882	-0.458427	0.220704	-0.236798	-0.418007	-0.18713	-0.276214	-0.00487363	-0.0952567	-0.685037	0.174881	-0.180463	-0.110788	0.0647857	0.167401	0.507445	-0.172848	0.704174	0.989479	0.319986	0.924245	0.423943	1.11959	0.699799	1.09252	0.810473	0.13376	0.484618	0.132324
A_23_P103232	0.33427	-0.401897	-0.0456882	-0.25908	-0.911857	-0.0140686	0.901556	-0.123989	0.0321417	-0.168969	-0.322707	0.212898	0.0347338	0.616454	-0.620594	0.227002	-0.648257	0.175964	-0.489277	-0.0441976	-0.750215	0.0202689	-0.265853	-0.487341	-0.261703	-0.126222	0.0826769	0.0949883	0.174617	0.0869756	0.0077672	-0.287443	0.380695	0.424888	0.194929	0.152153	0.305207	0.215165	0.614513	-0.450598
A_23_P103248	-0.155068	-0.199209	-0.00833702	-0.0382917	0.280832	0.398417	0.177114	-0.0732608	-0.0601878	-0.164628	-0.0483546	-0.0514753	-0.230952	-0.0122547	0.133901	0.168134	0.0480244	-0.0463934	0.144348	0.287188	0.190321	0.367036	0.082624	0.257363	0.163527	0.166419	-0.222038	0.0474966	0.12543	-0.109278	-0.116874	-0.0459917	0.0441945	-0.0434415	0.23322	0.109057	-0.0355725	-0.18534	-0.0102499	-0.13556
A_23_P103256	-0.0693302	-0.461518	-0.814163	0.187413	-0.300214	-0.0496035	-0.258924	-0.829234	-0.694267	-0.865875	-0.483674	-0.383365	0.311077	-0.0593195	0.0342503	-0.0646529	0.0464797	0.0440669	0.433992	0.334992	-0.703532	0.796109	0.45477	0.526008	0.496025	0.49238	0.666302	-0.516876	0.143898	0.184284	0.670366	-0.18901	-0.00508022	-0.102477	0.0179706	-0.143044	0.388678	-0.314155	0.199915	0.160706
A_23_P103269	-0.027871	-0.0755043	-0.796165	0.0598879	-0.0643657	-0.0400613	-0.0100354	-0.149227	-0.729296	-0.902594	1.67211	-1.27082	0.188141	0.456759	0.526652	0.0128872	0.152944	-0.119855	5.96046e-08	0.679222	2.15615	1.02777	0.907332	0.739445	-1.16008	0.341214	0.0891171	0.905581	-0.591667	-0.0741554	-1.13241	0.054719	-1.51299	-0.0962516	0.760035	0.567603	0.728876	-0.0226761	0.549181	-0.923497
A_23_P103276	0.0302868	-0.243425	0.109745	-0.0864689	0.313866	0.150462	0.368346	0.0299489	-0.224515	-0.0920153	-0.181896	0.252769	-0.28408	0.0433655	0.277652	0.160227	-0.110357	0.262571	0.241832	0.0516231	0.228624	0.314082	-0.048902	0.0854304	0.223692	0.148925	-0.293102	-0.335563	-0.459881	-0.134687	-0.114442	-0.261661	-0.018301	-0.249904	-0.269099	-0.202895	-0.153083	-0.246551	-0.130769	0.313446
A_23_P103282	0.0185175	-0.0596695	0.0865178	-0.24353	-0.282223	0	0.0433955	0.0052557	-0.280583	-0.115717	-0.137331	-0.0147672	0.138271	0.0830493	0.00317907	0.286319	0.0287418	-0.0474911	-0.0559554	-0.00056982	0.0799522	0.0425639	0.0507369	0.043592	0.0146999	-0.035573	-0.318124	0.105234	0.341391	-0.0224862	0.115104	-0.136611	-0.0501823	0.0172334	0.143257	0.0557051	-0.138888	0	-0.0321617	-0.427053
A_23_P103310	-1.70145	-1.47418	-0.339421	0.192996	-0.958364	-0.064549	0.64173	-0.450886	-1.41214	0.140953	-1.12977	4.19307	-0.677364	-0.0332108	0.260825	-0.432778	0.106884	-0.634869	-1.44229	1.1418	-2.81084	0.897647	-1.21404	-0.48506	1.19152	-0.588503	1.18066	6.33252	7.57943	3.04461	0.186739	3.81952	-0.183829	1.29129	2.10444	1.03224	-0.756439	1.00072	0.0665629	-0.0653193
A_23_P103315	-0.113546	0.300355	0.176453	0.113344	-0.099544	0.0163765	-0.0362668	-0.171777	-0.0230937	0.496912	0.0748668	0.0168271	0.111162	-0.0323367	-0.00487137	-0.185967	0.0611672	-0.0530987	0.111697	0.0240293	-0.0141993	-0.542865	-0.0666609	-0.0456328	0.394434	-0.140141	0.289049	-0.124448	0.0448413	0.183829	-0.0112338	-0.213323	4.76837e-07	0.0233183	-0.250678	-0.166046	-0.0610294	0.364413	0.295042	0.0189815
A_23_P103328	2.3348	2.11571	3.27032	1.73039	-0.157488	1.53064	1.602	0.840554	-0.16448	-1.46471	1.88234	3.19863	1.8618	-1.39756	1.44995	1.36473	-0.253115	1.27106	-1.48356	-0.433551	-0.612593	0.222074	2.2179	0	-0.242437	0.332119	-1.41797	-0.112472	0.203139	-0.358467	0.635188	-0.466157	-1.00771	-0.401802	-0.318982	-0.810357	-1.61586	-0.343907	-0.411328	-0.663269
A_23_P103334	-0.386039	0.43354	-0.46023	-0.65203	0.348851	-0.548185	0.0429554	0.892086	0.196342	-0.027354	-0.527123	0.0925436	-0.329093	-0.351038	-0.00472259	-0.320968	-0.0664716	0.181013	0.502725	0.109325	-0.0307562	-0.214972	-0.238456	0.0915368	-0.075593	0.0213816	0.187823	0.599545	0.683558	-0.0274513	-0.189932	-0.154642	0.154955	-0.667691	-0.668134	-0.945857	0.426813	0.195193	0.379243	0.250335
A_23_P103349	0.559329	0.0375306	0.00454328	-0.0297027	0	0.0230451	0.223991	0.0126221	-0.00615695	0.252577	0.00569001	0.00562751	-0.0280978	-0.0499732	0.0182182	0.0767261	0.104448	0.0147783	1.34647	0.111835	-0.0219946	0.19923	0.153613	0.354444	0.195608	-0.020978	0.00799954	0.0209514	0.458284	-0.0174405	0.255962	-0.0301351	0.426987	-0.00583705	0.0967365	1.18267	-0.00996926	0.00615075	-0.0210021	-0.0165046
A_23_P103361	0.590337	0.734928	0.0121558	1.33143	-0.526862	0.118553	-0.341146	-1.21796	0.151509	3.34954	-0.275853	1.19782	-0.960984	-0.938583	-0.283846	-1.43404	1.17353	0.620279	0.0669968	0.759528	1.6585	-0.524196	-0.098896	-0.362097	0.349105	-0.411687	-0.00120711	-0.183294	0.0244937	-0.681821	-1.88879	-1.52728	0.325489	0.804502	0.412715	0.00398874	1.36098	0.831577	-0.417231	-0.982419
A_23_P103371	-0.190715	-1.70779	0.130076	-0.170626	0.531266	0.169924	-0.457392	-0.548219	-1.60804	-0.180307	-0.05764	-1.80826	0.59192	-0.514078	-0.0764171	-0.330453	0.169735	-0.22417	0.193794	-0.0225263	0.470205	0.633855	0.456686	0.0407519	0.018636	0.893634	0.525336	-0.969853	-1.26846	0.164546	0.145512	0.155052	-0.266262	-0.417217	0.272898	0.245529	0.326853	0.250044	-0.0124546	-0.0456283
A_23_P103398	0.662027	0.672406	0.162592	0.143359	0.409353	0.488266	0.226862	0.0200949	0.152009	-0.00379944	0.0989747	0.50198	0.0306082	0.210206	0.348082	0.105092	-0.187195	0.209603	-0.00386477	0.0583301	-0.282877	-0.0118079	0.03932	-0.534304	-0.06881	-0.123867	-0.273906	0.150475	-0.179447	-0.21974	-0.202897	-0.0397754	-0.386421	-0.0595689	-0.598224	-0.0333543	-0.0187559	-0.31416	-0.225566	-0.361283
A_23_P103405	0.646769	-0.0679311	0.0894752	0.799565	-0.0434835	-0.0820891	0.0921369	-0.106933	0.0521197	0.95319	0.195589	-0.602995	0.28465	0.949047	0.210699	0.426488	0.576479	0.187944	0.681374	-0.328381	0.496086	-0.548923	-0.478089	-1.32683	-0.494957	-0.635937	-0.347035	-1.44994	-0.0807536	-0.0778636	0.0151728	0.0895964	-0.302605	-0.0308772	-0.819371	-0.857704	0.433327	0.614542	-0.353886	-0.891323
A_23_P103414	0.175692	0.251249	0.391894	0.248695	-0.111757	6.00815e-05	0.294748	0.150496	-0.0935907	0.0131478	0.0284572	0.188828	0.314058	0.380829	-0.0638299	-0.0173864	-0.284762	-0.0575132	-0.276748	-0.202801	-0.27176	0.0927672	-0.169395	-0.0468516	-0.183319	0.0257916	-0.0984583	-0.331318	-0.162027	0.106385	0.240801	-0.172598	-0.054152	0.155733	-0.041872	0.288889	0.0408936	0.148711	-0.0250978	-0.0428023
A_23_P103433	0.0610247	-0.160577	0.0261054	-0.245196	-0.168918	-0.101189	-0.034615	-0.00522613	-0.320738	-0.397235	0.090796	-0.0034461	0.165254	0.124111	-0.217737	0.0243597	-0.41219	-0.141221	0.00315332	-0.08845	-0.314141	-0.205708	-0.0433531	-0.238998	0.0150247	-0.0947146	0.0698719	0.486156	0.855347	0.212203	0.239939	-0.182051	0.240671	0.149255	0.129604	0.128956	-0.00468922	0.160559	0.0174923	-0.409835
A_23_P103442	0.0893097	-0.0370316	0.163764	0.0192575	-0.0319519	0.184079	0.0996246	0.48886	0.0509558	-0.271775	0.0974975	0.0197725	0.226125	0.220296	-0.0677166	0.362335	-0.300363	-0.00465584	-0.0270448	-0.00167417	-0.00906134	-0.0361967	0.00752306	0.139942	-0.131666	-0.0210805	-0.213932	0.323223	0.229255	0.045538	0.0170994	-0.143018	-0.099781	0.0325041	-0.0690007	0.081748	-0.121085	-0.0931535	-0.0704293	-0.253596
A_23_P103454	0.229799	0.109035	-0.105021	0.000813007	0.44086	0.10428	0.056644	0.215837	0.0829001	-0.6907	0.172616	-0.0602908	0	-0.085629	0.364195	-0.0829864	-0.114272	0.0598078	0.307524	0.338452	-0.000721455	-0.333671	0.154702	0.532036	-0.019978	0.0655289	-0.330962	0.120544	-0.0874081	-0.224481	0.0626431	0.158791	-0.250598	-0.228682	-0.169854	-0.103784	-0.520887	0.212863	-0.581811	-0.334945
A_23_P103465	0.631747	-1.15159	-0.765188	0.387167	0.699935	0.388484	0.799349	-1.83661	1.31306	-0.0273232	-2.69193	-1.82158	0.933899	0.909164	0.071095	-0.0157981	1.30427	-0.0190001	-0.124577	-1.56634	0.140748	-0.79152	-1.56572	0.0856438	-1.0448	-0.256689	0.674228	0.667804	-0.567453	-1.17301	0.11723	0.601048	-1.21528	-0.0701375	0.287906	0.629657	0.0696592	0.00593185	-0.141817	-0.918615
A_23_P103476	0.17158	-0.0581131	0.0301626	0.15891	0.0185437	0.136941	0.296451	-0.187589	-0.00576663	0.156431	0.0170209	0.298914	-0.114184	0.331505	0.0913265	-0.0159376	-0.140294	-0.0825212	-0.173144	-0.234811	-0.111648	0.00109863	-0.250821	-0.232137	0.0701666	-0.0149014	0.153044	0.0889792	-0.0568438	-0.173694	0.355544	-0.0118935	0.0902066	-0.174163	-0.141367	-0.0305688	0.180403	-0.167936	0.208376	0.0423293
A_23_P103486	-3.29305	-2.54284	-1.48569	-2.12493	-3.47381	-2.15349	-0.625926	-1.17754	-1.71569	-1.77043	-0.196088	-0.436419	1.07347	0.124398	-0.21606	-0.320814	-0.83918	-0.168067	0.280132	-0.22674	-2.20076	0	0.0474472	-0.254298	0.180814	0.251207	1.27188	0.209104	2.06646	0.17597	1.66804	1.47198	1.9816	1.55702	3.33714	1.51767	0.75868	2.62542	-0.171776	0.22234
A_23_P103496	0.0480738	0.203683	-0.57357	0.218461	-0.526725	0.472765	0.255169	-0.36588	0.488822	0.571924	0.135201	0.201298	-0.0975475	-0.545227	-0.578219	-0.58775	-0.288886	-0.553288	0.326932	0.794187	-1.45147	-0.531037	-0.380271	0.188982	-0.261596	-0.131529	0.415393	0.39851	-0.0421419	0.210141	0.361089	0.633215	0.0986729	-0.371166	-0.39712	-0.41208	-0.14726	0.830267	0.125196	-0.234644
A_23_P103503	0.336487	0.0928135	-0.0332811	-0.301565	-0.190123	-0.38714	0.116495	0.200004	0.213673	-0.111166	0.0274236	-0.0401435	0.0334141	0.185997	-0.0592704	-0.148091	0.0492303	0.510648	0.165529	-0.0181205	0.0803699	-0.568645	-0.435015	0.0199869	-0.0151641	-0.191654	-0.107039	0.0397475	-0.00034523	0.310154	0.364634	0.400424	0.32553	-0.128603	-0.0335927	-0.170958	0.409777	0.0948658	-0.0667086	-0.278187
A_23_P103511	0.241451	0.325781	1.12921	0.32899	0.546472	0.0986753	0.803117	1.00935	0.552948	0.335139	0.379488	0.246315	0.633075	0.485671	0.212962	0.499468	-0.0563188	0.042737	-0.669394	-0.0927215	0.362369	0.0524068	0.237217	-0.250163	-0.186761	-0.0370097	-0.634384	-0.137159	-1.05738	-0.602992	-0.775177	-0.400671	-0.503139	-0.54997	-0.530782	-0.446155	-1.5632	-0.137053	-0.235678	-0.397273
A_23_P103522	0.604781	1.29824	-0.451204	1.30964	-0.729758	0.107109	0.174069	-0.180081	1.22557	3.27749	-0.6418	0.692152	-0.886124	-1.64528	-1.27267	-1.18041	1.67929	0.802329	-0.279383	1.42253	2.0242	0.443898	-0.892051	-0.373096	-0.0631384	-0.6316	-0.106556	-0.502207	0.0100867	-1.16425	-2.2159	-2.25996	0.18192	0.359572	0.097618	-0.476137	0.868623	0.153014	-0.322567	-0.862359
A_23_P103532	0.160868	0.172634	0.435909	0.1308	0.0474377	0.623008	0.239989	-0.178462	-0.321439	-0.0481806	-0.532946	-0.0388889	0.403671	0.0503249	-0.00382662	-0.0809717	0.166323	-0.102029	-0.31019	-0.0582628	0.0792961	0.402904	0.517106	0.200765	-0.121041	0.385128	0.158121	-1.24235	-1.46457	-0.139622	-0.637126	-0.22015	-0.575217	0.0420623	-0.112339	0.0752268	-0.323454	0.0703893	-0.0767713	0.139081
A_23_P10356	0.753051	-1.89466	-1.15998	-0.182689	-1.03503	-0.65261	-0.576283	0.00219142	-0.324432	-0.570411	-2.5502	-0.0718485	0.429227	-1.66214	-1.36467	-0.364633	0.8282	-0.0223304	0.525722	0.0836561	1.4058	-0.659097	0.863573	0.365554	0.801903	1.09763	-0.536789	0.606035	0.304218	0.352925	-0.0999784	-0.334337	0.835952	-0.394949	0.172482	0.0872651	-0.142553	0.670979	-0.955628	-1.89127
A_23_P103561	0.153466	0.0104208	-0.473074	-0.716452	-0.161263	-0.178107	0.471362	0.311366	-0.149981	-1.00506	0.553333	-0.121205	-0.115553	-1.2371	0.249161	-0.86484	-0.388479	-0.216783	1.14318	0.0466304	-0.519403	0.106842	-0.0839281	0.34681	0.91668	0.640459	0.800199	0.1198	-0.407529	-0.0170755	0.319673	-0.147679	0.276255	-0.471227	-0.0431118	-0.668022	0.197483	0.246218	0.35302	0.435287
A_23_P103571	0.179693	0.111402	-0.259953	-0.271196	-0.0663116	0.144435	0.180677	0.453783	0.0112503	-0.688476	-0.516581	0.224149	0.220601	-0.311937	-2.38419e-07	-0.429272	0.167302	-0.0248215	0.187072	-0.449002	-0.111936	-0.0832162	0.596766	0.160666	-0.269917	0.267131	0.060349	-0.114191	0.476019	0.28233	-0.304055	-0.423631	0.0116491	0.0852485	0.242562	-0.343364	-0.390319	0.083214	-0.302088	-0.00255442
A_23_P103601	0.418499	-0.0805612	-0.455896	0.0264101	0.0243912	0.520995	0.584343	0.469444	0.139812	-0.379122	-0.625827	0.390997	0.243021	0.578814	0.327606	0.787303	0.316059	-0.314301	-0.305811	0.207869	0.307505	-0.0355558	0.299862	-0.0997014	0.0194287	-0.0143867	-0.612999	-0.252799	-0.294307	-0.614	-0.039742	-0.262668	-0.438667	0.0291443	-0.141304	0.121861	-0.518928	0.444427	-0.47865	-0.821357
A_23_P103617	-2.9431	-2.81294	-0.992995	-2.00421	-3.87981	-1.20875	-0.91825	-0.743006	-0.100371	-2.46259	-0.55689	0.0058713	0.180323	-0.701627	-0.55068	0.470216	-0.583093	-0.949544	-1.44463	0.627408	-2.73329	0.565772	-0.952043	0.407015	-0.142964	0.688812	-0.256493	2.26211	2.51477	0.373238	0.60306	0.177987	2.84343	3.29248	3.8588	2.36456	1.01458	0	0.971489	0.807277
A_23_P103628	-0.0303164	-0.0252175	-0.248734	-0.16671	0.0116811	-0.210279	0.0116944	0.0953736	0.000434876	-0.278283	0.15429	-0.159366	-0.221339	-0.253025	0.0358634	-0.186833	-0.223696	-0.00747776	0.0290165	0.104545	-0.0618119	-0.0467482	-0.109518	0.118661	0.0253339	0.0704217	0.162091	-0.0168443	0.192985	0.0955162	0.0351534	-0.0765352	0.195132	0.0556369	0.188118	-0.0647154	0.159109	-0.20464	0.241966	0.0340805
A_23_P103631	-0.0676928	-0.18405	0.0401912	0.155639	0.0458946	-0.0644093	0.370008	0.011559	-0.0487714	0.146002	-0.145871	-0.0118589	-0.0699077	0.224656	0.0315742	0.0664124	-0.211471	-0.385788	0.0419269	-0.2654	-0.390742	0.183865	-0.257415	-0.323746	-0.26204	-0.278138	-0.256371	-0.0272522	0.587371	0.059238	0.136224	-0.201938	0.0326552	0.0657716	-0.00126839	0.258759	0.156857	0.203412	0.118904	-0.075983
A_23_P103661	0.0898733	0.229358	-0.0280461	0.171378	0.139455	-0.0616813	-0.0961766	-0.19867	0.169722	0.395087	-0.0111256	-0.042109	-0.0411215	0.0331812	0.153864	-0.134105	0.0144119	0.125467	0.0674105	0.155556	0.00456953	-0.174648	-0.251518	-0.224221	-0.0377193	0.000642777	0.151779	0.375468	0.400531	0.0419116	-0.0601902	0.106435	-0.0314369	-0.255634	-0.251022	-0.388022	-0.1031	0.127576	-0.105823	-0.0129576
A_23_P103672	0.58115	0.367286	0.694032	0.515895	0.79121	0.0551114	0.367065	-0.0271244	0.208312	0.175349	-0.14144	0.370837	-0.00933695	0.0616465	0.370009	-0.0184975	-0.000412464	-0.0720196	-0.463413	0.0316801	-0.331425	0.483695	0.170482	-0.0679784	-0.109797	0.267679	0.307029	-0.949903	-2.51042	0.049067	-0.794892	0.0823302	-0.176184	-0.251549	-0.373132	0.0100737	-0.296631	-0.172835	-0.0456557	-0.443961
A_23_P103690	-0.140376	0.00805569	0.185137	-0.196782	0.19936	-0.0649095	-0.109526	0.0123458	-0.0113688	-0.154393	0.0400524	0.0898223	0.0360279	0.0137911	0.0587015	-0.131778	-0.058785	-0.178127	-0.126325	0.133316	0.0504832	0.113278	-0.0371957	0.216073	0.267039	0.296992	0.375065	-0.0730309	0.0976405	-0.136278	-0.192772	-0.011848	0.0567727	-0.0595546	-0.0558639	-0.0053544	0.0857954	-0.0362639	0.211555	0.166981
A_23_P103698	-0.147143	-0.0894699	-0.0458508	-0.243403	0.0718021	0.00433874	0.00336504	0.0181265	0.0943122	-0.115304	-0.357144	0.0252233	0.098484	-0.205837	-0.10727	-0.171673	0.0775876	-0.0384297	-0.0484433	0.307296	0.000361919	0.0942326	0	0.0415325	0.219084	0.16389	0.0978327	0.169136	0.561628	-0.102592	-0.104804	-0.161479	0.293981	-0.0222626	-0.00451851	-0.197522	0.0740962	-0.0774455	0.242379	-0.0155511
A_23_P103703	0.728711	0.988639	1.32575	0.206201	0.341249	0.200873	0.552813	0.352692	0.105667	-0.404254	-0.267425	-0.17139	-0.158174	0.441806	0.579941	0.959858	-0.495229	-0.0574975	-0.44516	-0.31344	-0.0708408	0.426905	0.423965	0.289342	0.0965424	-0.132049	-0.467593	-0.664258	-2.08941	0.0441213	-0.0529304	0.47944	-0.98855	-0.298379	-0.471877	0.0342116	-0.295998	-0.527025	-0.0317879	0.2797
A_23_P103720	-0.111727	-0.576421	-0.225261	0.74775	0.40994	0.569903	1.0387	-0.491729	-1.0192	1.38662	0.747308	0.504348	-0.202374	-0.452637	-0.143633	-0.39963	-0.616118	-0.0937986	-0.13755	0.158931	-0.64926	0.12733	0.35368	0.0570319	-0.482839	-0.413638	0.604238	-0.282173	0.43116	-1.69014	-1.06545	-1.7778	-0.00932908	0.404676	0.442426	0.60343	-0.501744	0.100332	1.02981	0.0196284
A_23_P10374	0.0403633	-0.0322442	-0.079061	-0.00551701	0.151376	-0.111798	-0.155068	0.0195012	-0.096982	-0.34362	0.228451	0.145017	0.0473189	0.0682569	0.114165	0.181991	0.0587411	0.113271	-0.0774631	-0.0343518	0.0225072	0.0468554	0.00919914	0.261058	0.014462	0.0904403	-0.0740585	0.0125117	-0.153017	-0.0401335	-0.192928	-0.209185	-0.0684657	0	-0.0236025	-0.0241404	-0.489718	0.160393	-0.316682	-0.17078
A_23_P103743	-0.332725	0.553255	-0.0413631	1.55371	1.14769	0.328468	0.0908715	0.0857899	-0.840148	0.572384	-0.749246	1.32405	0.447958	-0.151967	-1.11814	0.686126	0.15412	-0.496976	-0.815929	0.414269	-0.599136	1.08693	-0.0871619	-0.141091	-0.43601	-0.0230833	-0.73213	0.846562	-0.425855	-1.07322	0.0376274	-0.366637	-0.714425	0.138734	-0.134432	0.0589027	-0.771592	0.763259	0.462974	-0.0406363
A_23_P103756	0.0270712	-0.182582	0.228886	0.279626	0.433609	-0.0664968	0.0226011	-0.274099	-0.023701	-0.403343	-1.18877	-1.09793	-0.211649	-0.0343828	-0.102504	-0.0787029	-0.128864	0.451924	0.249758	0.148832	0.122487	0.432218	-0.238925	-0.162597	-0.445475	-0.4899	0.692179	0.213023	0.0306082	0.625175	0.682303	0.619806	0.248841	-0.099381	-0.462162	-0.300333	0.796708	0.25746	0.366001	-0.111383
A_23_P103765	-0.0167326	-0.935577	-2.49595	0.296363	-2.33488	2.24963	-2.72227	-1.11964	-1.91769	0.773411	-2.3311	0.238086	-0.0799427	-2.70643	-0.376154	-1.58062	0.932321	0.0586455	0.434042	0.0735793	1.53391	-1.79408	-1.77088	-1.42146	0.437674	0.465055	1.04066	-1.83385	1.04938	-1.71668	0.66054	-1.82841	-0.535769	0.112483	0.214763	-0.730888	0.0730182	0.19723	0.487502	0.873487
A_23_P103775	0.404357	0.0113435	0.027422	0.2104	-0.166999	0.6863	-0.0813611	0.307266	0.449335	-0.0204406	0.20364	0.579247	-0.303157	0.396477	-0.343297	-0.0935407	-0.0117364	0.231837	-0.529836	-0.0204048	0.412027	0.0886319	-0.737722	0.153574	0.208606	-0.288507	-0.431277	-0.356322	-1.37164	0.00206399	0.307374	-0.0222688	0.0385187	-0.16287	-0.00389504	-0.128709	0.490337	-1.84976	0.273313	0.116143
A_23_P103787	-0.196722	-0.0334039	0.184123	-0.0117726	0.204377	-0.030232	0.254448	1.33418	-0.106145	0.570466	-0.497071	-0.215178	-0.191886	-0.339148	0.160594	0.0134511	0.0768561	0.724263	0.431547	0.211167	0.205136	-0.0228677	-0.328209	0.114919	-0.213236	-0.218939	-0.343938	0.595363	0.170053	-0.531018	0.0868025	-0.0888405	0.205044	-0.419785	-0.491278	-0.603655	0.020772	-0.182303	0.571474	0.011178
A_23_P103795	-0.0701981	0.059119	-0.159948	-0.0647824	0.426631	0.0258544	-0.0243809	0.174619	-0.151672	-0.301506	0.164947	0.0471697	-0.0987933	-0.193273	0.0288377	0.307211	-0.0776806	-0.0433586	-0.032052	0.119368	-0.140398	0.159685	0.0825915	0.134847	0.0976634	0.132568	-0.312507	-0.443141	-0.0999041	-0.123696	0.274587	-0.0301824	0.343703	-0.013397	0.209137	0.0457456	0.0426698	-0.259183	0.0431094	-0.0682535
A_23_P1038	-0.222354	-0.510361	-0.177745	-0.444905	0.00870299	-0.312273	0.360486	0.192086	-0.145197	-0.530846	-0.245873	-0.21461	0.334168	-0.440548	0.0816224	-0.402442	0.118124	-0.0250757	0.637041	-0.0348399	-0.454673	-0.0212281	-0.0215254	0.0174105	0.265444	0.121445	0.499876	0.260383	1.0392	0.255734	0.606643	0.192617	0.31561	-0.274812	-0.0670717	-0.125044	0.359602	-0.0203443	0.0403483	0.491758
A_23_P103812	0.00528079	-0.0274866	-0.0882823	0.63366	-0.00545053	-0.0121745	-0.0827198	-0.06346	0.0100323	-0.077824	0.0335435	-0.00308229	0.139913	-0.078216	0.458774	0.547961	0.787902	0.39027	0.626	0.160952	-0.00454024	0.0940977	3.51689	0.568354	0.662734	2.03908	1.91525	0.142296	0.534685	0.830167	-0.00325367	1.53233	0.265282	0.298119	-0.0239749	-0.00905409	0.788603	-0.064259	1.92565	-0.0077928
A_23_P103824	0.00240231	-0.0701861	0.172497	0.127053	0.00834131	-0.00030756	-0.0295496	-0.0948262	-0.0500875	0.244776	-0.0996413	0.0745459	-0.00125861	0.0699413	-0.0554476	0.28874	-0.00303459	0.0469942	-0.202382	-0.199259	-0.0874305	-0.038753	-0.196168	-0.423561	-0.0176179	-0.0387735	-0.0597467	0.236409	0.292194	0.0440855	-0.0247684	-0.168535	-0.0550492	0.0690908	0.0292082	0.0987577	-0.026475	0.0867906	0.278702	0.0495291
A_23_P103837	-0.123275	-0.386021	-0.116708	-0.113917	0.0907476	0.0332224	-0.0338087	-0.287119	-0.268471	-0.30943	-0.461619	-0.0212896	-0.357335	-0.00141501	-0.0103698	-0.175939	-0.165008	0.268638	0.146442	0.122175	-0.0521536	0.189808	-0.0734014	0.0536988	0	0.211101	0.0244944	-0.531692	0.0721328	-0.168556	-0.0324512	0.182463	0.196236	0.203854	0.415565	0.542688	0.163683	-0.452736	0.0464087	0.16461
A_23_P10385	-0.357018	0	1.01989	0.819417	0.47686	0.751205	0.856877	-0.181591	-0.497683	0.283374	0.00536609	0.358853	-0.0737717	-0.258382	-0.815881	-0.2408	-0.597246	-0.932641	0.298952	-0.00802684	-1.30879	0.0757234	-0.0551724	0.514515	-0.529593	0.308465	-0.55355	-0.483601	-0.391286	0.747558	-0.506941	0.0304191	0.890242	1.8725	1.68764	1.8877	0.949817	-0.0473745	-0.548773	-0.0249338
A_23_P103864	0.172031	0.178643	0.0608878	-0.0597031	0.294801	-0.366631	-0.110745	-0.112374	0.0990548	0.00743127	-0.15151	-0.318515	-0.244458	0.246198	-0.0296743	0.11055	-0.254803	-0.0583398	-0.229853	0.135351	0.0444539	0.147072	-0.235446	-0.0610323	0.029984	0.12798	0.169048	0.186585	0.879512	0.178623	0.164546	0.0517602	0.0188344	-0.163385	-0.101198	-0.173287	0.0888836	-0.0825763	-0.32263	-0.216458
A_23_P103877	-0.635862	-0.605087	-0.59	0.538852	-0.640067	-0.290658	-0.509141	-0.19039	0.436149	-0.0604815	-0.506841	0.406501	0.0729933	0.363421	-0.0959355	0.105594	-0.034023	-0.229865	-0.111232	-0.0868041	-0.51323	5.96046e-08	-0.0758582	0.63451	0.455201	0.104442	-0.599685	-0.575763	0.690996	0.162265	0.866126	0.373783	-0.345022	-0.22929	-0.215887	0.0921355	-0.396537	-0.521054	0.731577	1.32603
A_23_P103885	0.207563	0.253365	1.98839	-0.178152	0.0835271	0.0449138	0.0991397	-0.0115209	0.167119	0.00888157	-0.00197887	0.368459	-0.190436	-0.155691	-0.0563617	-0.335457	-0.269012	-0.0452337	-0.295358	0.0811291	-0.182738	0.0169573	-0.387051	-0.106286	0.204967	0.110909	0.292707	0.195951	0.0950975	-0.122063	-0.176128	0.0869818	0.00796747	-0.127157	-0.240496	-0.12032	0.0410967	-0.343505	0.102514	-0.0596876
A_23_P103897	0.337783	0.644565	-0.194936	0.440233	-0.0367047	0.23337	0.516927	0.374337	-0.696362	0.76568	0.0716718	-1.23508	-0.182472	0.509492	-0.160662	0.0534593	0.0815201	-0.42855	0.0947171	-0.559494	-0.47428	-0.0163821	-0.260932	-0.247472	0.369325	-0.103416	-0.498669	-0.00335646	-0.436111	-0.00562918	0.222092	-0.150822	0.235553	-0.360797	-0.143054	-0.421672	-1.01044	0.1306	0.311224	0.566145
A_23_P103905	0.0348334	-0.280909	0.00693321	-0.0805745	0.217368	0.354231	-0.0605092	-0.180169	-0.100015	-0.213725	-0.42834	-0.175831	-0.0360222	-0.110834	0.00817823	-0.026392	-0.0340371	0.272347	0.163082	0.173023	0.11868	0.0363488	-0.00256395	0.0787883	0.174214	0.157565	0.00909042	0.221047	0.25447	-0.25375	-0.156077	-0.102925	0.0801706	-0.340983	0.0201874	-0.116526	-0.296314	-0.341932	0.0247579	0.0606499
A_23_P10391	0.145946	-0.124056	-0.0855083	-0.255456	0.276216	0.0263381	0.308159	0.476051	-0.182513	-0.63342	-0.0272713	-0.357391	0	-0.392004	-0.0382223	0.0862923	-0.272049	-0.158712	0.0371823	0.218249	-0.0803399	0.203213	0.418875	0.458516	-0.204942	0.208467	-0.0717731	0.132363	-0.437166	0.44943	0.0795398	0.072144	-0.302529	-0.124031	0.126756	-0.0868101	0.0727162	-0.135661	-0.473197	0.154778
A_23_P103919	-0.282034	-0.16576	-0.118285	-0.0298309	-0.0378833	-0.284768	-0.347075	-0.250072	-0.0962305	0.0811529	-0.31098	-0.0323939	-0.0532708	-0.0611134	-0.183535	-0.127642	0.104217	0.285237	-0.0843468	-0.0478144	0.177981	0.0703402	-0.0278454	0.111884	0.209111	0.166077	0.171405	-0.507233	0.274864	0.00817871	0.0352755	-0.00291538	-0.0915961	0.251263	0.381233	0.322887	0.0611682	-0.0146589	0.115754	0.236288
A_23_P103923	0.0131395	0.573623	0.116481	-0.186474	-0.00477123	-0.121836	0.363347	0.230242	0.391848	0.118199	0.499518	0.426784	-0.0828397	-0.27211	-0.128438	-0.145677	-0.405998	-0.00277662	-0.218734	-0.137357	0.00816226	-0.354321	0.0634768	0.0143073	0.015774	0.210106	0.388875	0.193067	-0.30664	-0.0939629	0.107248	-0.129409	0.207587	-0.265206	-0.150481	-0.305041	-0.134767	-0.0251791	0.399106	0.14686
A_23_P103932	0.484365	0.27146	-0.163457	1.01067	-0.59786	-0.10602	-0.0149775	0.175981	0.894701	2.18477	-0.222551	0.229174	-0.589836	-0.19959	-1.17225	-0.352021	1.08873	0.829648	-0.627966	0.91133	0.49543	0.354014	-0.771144	-0.0622325	-0.412203	0.101854	-0.622621	-0.291203	-0.850093	-0.533041	-1.99289	-1.05838	4.76837e-07	0.138774	0.16578	-0.283595	0.406359	0.18576	0.923646	0.894456
A_23_P103942	0.349745	0.14401	0.0192542	0	0.314736	0.178891	0.0243778	-0.230774	0.184351	-0.0839729	-0.000313759	0.190315	-0.153131	0.0823817	0.173466	-0.258904	-0.160069	-0.0122576	-0.0763531	-0.0435119	-0.123518	0.110879	-0.104884	0.0421472	0.000241756	0.0464315	0.315255	-0.200154	-0.127802	0.064127	-0.017674	0.210342	0.0231609	-0.196785	-0.33587	-0.0361729	0.0264068	-0.156924	-0.00848389	-0.0458794
A_23_P103951	-0.641917	-0.270542	0.0110836	-0.0818038	-0.82335	-1.00217	-0.821559	-0.0979767	-0.366979	0.12604	-0.189096	-0.147469	0.0243764	-0.17248	-0.345705	0.066031	0.528605	0.273946	-0.366691	-0.334535	-0.883711	0.442323	-0.00225163	0.492527	-0.164399	-0.414081	-0.166114	0.753046	2.54504	1.18709	2.34959	-0.0244522	1.45195	1.79804	1.75872	1.48793	1.29233	0.589449	0.0365982	0.146322
A_23_P103968	-0.411658	-0.39784	0.301132	-0.0463243	0.183465	0.424704	-0.0226989	-0.231577	-0.353875	0.116013	-0.509411	0.0437746	0.135655	-0.0982475	-0.00777197	-0.0889287	0.0493908	-0.35185	-0.211247	-0.136192	0.0314522	0.199941	0.23207	0.193312	0.259788	0.144172	0.20046	-0.157042	0.125947	-0.299558	-0.521752	0.0260153	0.136471	0.017756	-0.0301118	0.143257	-0.0716567	-0.00594044	0.211343	-0.0081706
A_23_P103981	-0.143264	-0.00167036	-0.116841	-0.256284	-0.287796	-0.710234	-0.478606	-0.175551	-0.0535669	0.533465	0.0523643	0.478155	0.316663	0.207394	-0.444915	-0.241997	0.0923038	-0.0153661	-0.240297	0.0815234	0.0233631	-0.500752	-0.807131	-0.346691	0.0320015	0.125571	-0.0765905	0.249279	0.813401	0.00142956	0.0298281	0.564397	0.331388	-0.519766	-0.727383	-0.65739	0.397355	0.0254436	0.737094	0.267357
A_23_P103996	0.055974	0.0680158	-0.129721	0.193849	0.372567	0.00482917	0.513091	0.164181	0.0850439	0.307664	0.0504396	-0.223299	-0.0310462	0.0779254	0.112779	0.0690858	0.0865736	0.173354	0.0397396	0.0148175	-0.0349715	0.211166	-0.0876265	-0.353415	-0.35254	-0.181258	-0.625166	-0.366697	-0.461432	-0.199459	-0.344192	-0.401172	-0.259705	-0.0582533	-0.193863	-0.0882638	0.158278	0.156339	0.180006	-0.372385
A_23_P10401	0.0599034	0.160509	0.313647	0.183731	0.172466	0.0310009	0.186674	0.402191	0.086992	0.189362	0.0918312	0.273564	0.371032	0.212452	0.0944056	0.300206	-0.163274	0.116033	-0.472774	-0.147314	0.377011	-0.539664	-0.137609	-0.657485	-0.239453	-0.419082	-0.494208	0.498702	0.247144	-0.0778749	-0.465723	-0.549878	-0.634952	-0.626621	-0.87568	-0.606788	-0.433514	-0.146435	-0.0739405	-0.0404749
A_23_P104012	-0.0597363	-0.00614785	0.136875	0.612583	0.524972	0.00643457	-0.395241	0.120022	0.893271	-0.38473	-0.042247	-0.051897	-0.223694	0.178233	1.93264	0.402965	0.457102	0.174533	-0.0110686	0.383114	1.11688	-0.0655373	2.43365	1.32277	0.476497	0.114344	-0.0885508	1.40025	0.660035	2.45801	1.50821	-0.223136	-0.398483	0.429862	0.213183	0.141137	-0.0152643	-0.402928	3.27134	0.864432
A_23_P104022	0.123875	0.316385	0.592317	0.468409	0.318212	0.312928	0.739721	0.607633	0.208906	0.4429	0.222149	0.267219	0.334359	0.852897	0.200876	0.616031	-0.0154252	-0.0212302	-0.359319	-0.163581	0.118633	0.00180721	-4.76837e-07	-0.125598	-0.224759	-0.525835	-0.421678	-0.236782	-0.663108	-0.062613	-0.178611	-0.430212	-0.53506	-0.131398	-0.420054	-0.0815377	0.00112009	0.0903974	-0.112697	-0.340233
A_23_P104025	0.0719163	0.376748	0.231763	0.117412	0.309221	0.013238	0.351136	0.335046	0.28046	0.181107	0.0774188	0.209702	-0.0375543	0.515483	0.179497	0.238033	-0.0523748	0.115555	-0.422349	-0.00428867	0.133004	0.0264225	0.0288827	0.00786519	-0.149273	-0.460544	-0.19693	-0.657079	-0.804894	-0.0937228	-0.160009	-0.134453	-0.443399	-0.256464	-0.419092	-0.069154	-0.0434945	-0.275032	-0.0760167	-0.165429
A_23_P104046	-0.0460796	-0.00142551	0.24967	0.0651813	0.468962	0.77976	-0.343116	-0.311648	-2.40803e-05	-0.441142	0.05426	-0.0382826	0.094496	0.180825	-0.00530982	-0.0721648	-0.0348554	0.203589	-0.266324	0.0502558	-0.0968368	0.0783775	0.174957	-0.024704	0.0240755	0.168186	-0.127864	0.0263541	-0.525788	0.101512	0.0419695	0.383055	-0.121019	-0.172305	-0.311578	0.0250547	0.0676415	-0.217434	-0.111109	-0.35652
A_23_P104054	-0.0265374	-0.134133	0.00665331	0.100255	-0.373953	-0.592063	-0.058157	0.00433493	-0.121105	-0.269495	0.0352521	-0.251597	0.156851	0.214709	-0.075665	0.0924096	-0.0044694	-0.375477	0.0143013	-0.188446	-0.283094	0.126576	0.121191	-0.220698	-0.496672	-0.305135	-0.100204	0.528525	1.15332	0.751524	0.670788	-0.0140128	0.347354	0.735784	0.817231	0.832842	0.0939569	0.372554	-0.110697	-0.0475941
A_23_P104065	0.0413663	-0.0285389	0.0266387	-0.0282605	0.174205	0.170403	0.217009	-0.0818245	-0.556501	-0.269446	-0.68673	-0.129438	-0.560875	-0.0165904	0.0975285	0.246002	-0.298906	0.0481119	-0.24072	-0.0243983	-0.26202	0.108399	-0.131682	0.225726	0.00533938	0.404541	-0.174696	-0.322528	0.121563	-0.239193	0.119996	-0.0720265	0.405049	0.153244	0.579021	0.39869	0.145449	-0.58811	-0.14453	-0.00873613
A_23_P104073	-0.964526	0	-0.239374	-0.518771	-0.649891	-0.909258	-0.061867	-0.54604	0.00691342	-0.333404	-0.0667977	2.38419e-07	0.136726	0.00710964	-0.195825	-0.393893	-0.891404	-0.505012	0.0606208	-0.639972	-0.706145	0.104618	-0.550695	-0.269639	0.236668	0.155313	2.87018	1.05273	1.12085	0.6419	-0.56618	0.882363	0.275203	0.586693	0.789215	0.372984	0.706951	0.371101	0.0362608	0.330218
A_23_P104086	-0.14167	0.158631	0.0858181	-0.085793	0.55327	0.452414	-0.216448	0.0931976	0.3736	-0.0382392	0.570148	0.0416465	-0.0302343	-0.183319	-0.00607586	-0.389276	0.399544	-0.196463	-0.114761	0.265856	0.0263081	0.0453703	0.203202	0.33671	0.464396	0.350827	0.594497	-0.124055	-0.22791	0.0233138	-0.1851	0.304227	-0.0882568	-0.281028	-0.306141	-0.255206	-0.0220022	-0.102292	-0.0564706	0.0057745
A_23_P104098	0.0246317	0.223629	-0.00118732	0.273386	0.448086	-0.0188477	0.187316	0.111183	0.451816	0.861321	1.45951	0.1738	0.0859563	0.346043	-0.336706	-0.478928	-0.321643	-0.302587	-0.647926	-0.190084	-0.27909	-0.433403	-0.0466957	-0.0530255	0.197942	0.0371197	-0.0987353	0.525729	0.299604	-0.133611	0.137632	-0.122321	-0.2719	-0.259821	-0.655819	-0.387564	-0.126963	-0.011716	-0.0663078	-0.162394
A_23_P104109	0.215775	0.218349	0.122576	0.0279741	0.242229	0.0550814	0.244379	0.339273	0.130171	-0.055851	-0.0348496	-0.0030489	0.0809474	-0.00311947	0.242722	0.0317869	-0.0676684	0.144429	0.0336151	0.105335	-0.14573	-0.224298	-0.0102682	-0.0776687	-0.04146	-0.112692	-0.111222	0.0710382	0.103135	0.0503349	0.0329924	-0.109438	-0.119152	-0.387486	-0.263316	-0.376327	-0.350178	0.0408854	-0.080853	-0.0822296
A_23_P104116	-0.00784349	-0.0535207	-0.186788	0.038981	-0.171124	-0.132064	0.0201545	-0.0559344	-0.0526853	-0.0263185	-0.0253515	0.0132093	-0.0765228	0.169061	-0.0348196	-0.0378203	-0.129344	0.00852776	0.0299702	-0.00377464	-0.0555472	-0.0411716	-0.206581	-0.210249	-0.048739	0.028152	0.0951047	0.0150466	0.202023	-0.0156193	0.307775	0.0296597	0.0776682	0.294599	0.234198	0.395078	0.0667191	0.0910592	0.119636	0.0275831
A_23_P104138	-0.22096	0.0542624	-0.0687363	-0.197848	0.519887	0.0366929	-0.148558	0.0659928	-0.391779	-0.675319	-0.334003	-0.0934515	-0.30638	0.258865	-0.192572	0.0580382	-0.00679421	0.0115676	0.11656	0.254983	0.0438738	-0.041764	-0.461615	0.0408065	0.0204918	0.0411873	0.143558	0.0347743	0.295596	1.11984	0.258191	0.110625	-0.285973	-0.390306	-0.0333161	0.227745	0.00161171	-0.18565	0.177439	0.280488
A_23_P104146	0.19367	0.425523	0.432852	0.297124	0.0488601	0	0.425345	0.490553	-0.0077424	0.186378	0.247456	0.0884252	0.475727	0.303768	0.197644	0.200403	-0.195235	-0.188653	0.00917911	-0.294527	0.0101428	-0.203552	-0.0923319	-0.162395	-0.172296	-0.246615	-0.288556	0.30844	-0.327179	0.116588	0.0834341	-0.410231	-0.46872	-0.084537	-0.358038	-0.229519	-0.28531	0.149162	-0.0891638	-0.23544
A_23_P104151	0.187134	-0.319893	0.225247	-0.204088	0.110024	0.374029	-0.0381646	-0.167488	-0.221258	-0.499949	-0.288084	-0.0838707	-0.158445	0.121218	0.0471737	-0.150704	-0.0118618	0.0716956	0.14784	0.328286	0.359243	-0.180904	-0.186009	0.420678	0.378601	0.0396571	0.117146	-0.384736	0.342045	-0.209559	-0.175146	-0.136053	-0.0184762	-0.0458264	0.115801	0.0712719	0.021677	-0.119676	0.095319	0.0244193
A_23_P104188	-4.16308	-1.68622	-2.84246	-3.97347	-6.52848	-0.914664	-3.22882	-1.20791	-0.697788	-3.00756	-1.80564	-0.187953	-0.261338	-0.535826	-1.59526	0.655659	0.824946	0.881248	-0.677419	0.164048	-1.95391	0.232931	0.252673	0.0755706	-0.109317	0.155143	-0.478545	0.0199761	0.225536	-0.0121081	0.887113	0.240878	3.23582	3.36814	3.83172	2.34967	2.0496	0.292642	1.17049	0.896736
A_23_P104193	-0.130859	-0.0157704	0.152804	-0.135151	0.0858817	0.240133	0.703936	0.709901	0.0270467	-0.382552	-0.184037	0.298952	0.329223	-0.0978355	0.135136	0.219358	-0.00830793	0.122829	0.115463	0.097147	0.0409021	0.0955968	0.115297	0.415319	-0.231864	0.0383892	-0.318381	0.0826392	-0.15113	-0.0772319	-0.0266466	-0.0495744	-0.162697	-0.357757	-0.171754	-0.378575	-0.174301	-0.142433	-0.164495	0.0973854
A_23_P104199	0.00507736	0.0546613	-0.14641	-0.439504	0.273009	0.257159	0.350021	0.40128	0.159284	-0.718381	-0.138947	-0.0297275	0.00563097	-0.416283	0.100481	0.0597897	0.353476	0.24901	-0.00872946	0.121264	0.0420136	0.335342	0.307494	0.470155	-0.170113	0.0974789	-0.421701	-0.023983	-0.381092	-0.139713	-0.00143147	0.0228205	-0.0620632	-0.19265	0.00448179	-0.193638	-0.126111	-0.455786	-0.272178	0.224888
A_23_P104201	-0.0322628	0.00652027	0.0565081	0.0693769	-0.0181861	-0.134107	0.187893	0.104475	-0.00539398	-0.0991006	0.0218768	-4.76837e-07	0.194092	0.0155358	-0.0130882	0.143751	0.016839	-0.137361	0.0224967	0.00278425	0.209655	0.0325761	0.0547123	-0.000854492	-0.250342	-0.030529	-0.221866	0.0852108	-0.0617676	0.0451493	-0.120641	-0.275228	-0.0213056	-0.0547733	-0.022624	-0.130774	-0.131408	0.0496922	-0.0467296	0.165307
A_23_P104224	1.93727	1.23003	-0.328302	0.411938	0.36565	-1.20226	-0.915255	-0.315399	1.60276	0.404899	2.22805	-0.00332236	-0.293449	0.427797	0.69506	0.0717903	-0.441578	0.488408	-0.382822	0.449925	-1.97505	-0.943021	-2.1266	-0.331525	-0.121667	-0.975815	1.50856	2.20868	2.20837	0.669174	-0.185136	-0.154751	0.271146	-0.380106	-0.951385	-0.808472	-0.0631103	0.138092	-0.383595	-0.384227
A_23_P104237	-0.00015226	0.000777155	-0.550639	-0.507088	0.0130023	0.0198635	0.50753	0.433458	0.00909253	0.171132	0.0191393	0.934174	-0.256937	-0.106385	-0.0152218	0.849395	0.00226487	-0.558374	1.72328	0.469659	-0.00113594	-0.00954808	0.40633	0.00339735	-0.519213	-0.267239	-0.107473	2.57129	0	-0.00168514	-0.00427243	0.307426	0.210958	-0.00144258	0.153462	-0.00965559	1.0743	-0.525594	0.00266609	0.113497
A_23_P104252	0.0573015	-0.0290446	0.0995235	0.618824	-0.596098	0.591226	0.649822	0.330923	0.156845	-0.586993	-1.06781	0.00561333	0.860388	0.0435615	0.0392914	0.00288343	0.409799	-0.53255	-0.172179	-0.525198	-1.11194	-0.590986	0.112051	-0.866941	0.000569344	-0.999191	-0.696058	0.233316	1.13372	-0.55968	-0.0143628	-0.827368	-0.0642366	0.382447	0.720885	0.820212	-1.10609	0.292366	-1.14726	-0.542843
A_23_P104275	-0.0485636	0.00311121	-0.024199	-0.0367482	-0.0412435	0.0371261	-0.0439191	-0.0543306	0.0299971	0.0394095	1.10391	0.806936	-0.0581118	0.295485	-0.00811624	0.310218	0.146046	0.364752	-0.0358498	-0.00860485	0.0764248	-0.0973592	0.0355062	0.076815	0.223542	-0.0371203	1.18964	0.00656903	0.580779	0.0466724	1.57372	0.249462	1.04873	0.369436	1.96533	1.48	-0.00914094	1.61049	0.064348	-0.0531069
A_23_P104282	-0.112334	-0.131189	-0.080611	-0.0683229	-0.052753	-0.143442	0.10059	0.394509	-0.0549595	-0.104664	0.233127	-0.18567	-0.0988262	0.0150619	-0.166302	0.138462	0.0822492	-0.019949	0.123597	0.192522	0.234936	-0.0615799	0.274701	0.154571	-0.0410914	0.0138769	-0.453183	0.0659826	0.164587	-0.0621912	0.0262644	-0.487698	-0.0329463	-0.0757165	0.135793	-0.00911808	-0.348635	-0.166645	0.0225446	0.266729
A_23_P104295	-2.38419e-07	-0.648448	0.331305	0.0626974	0.133418	0.24799	-0.168888	-0.195817	-0.0765379	-0.276262	-1.24477	-0.32326	0.0140171	-0.0072031	-0.137024	-0.1068	0.245378	-0.140232	-0.208703	0.118813	0.0854158	0.264598	0.287938	-4.76837e-07	-0.0173001	0.451928	0.0452528	-1.23686	-0.682631	-0.436807	-0.655041	-0.144987	-0.0267916	0.0829048	0.345192	0.549302	-0.262313	-0.236511	0.0768266	0.15154
A_23_P1043	-2.92638	-2.37974	-1.25169	-1.60884	-3.75695	-1.8451	-1.31864	-1.40148	-1.30484	-1.43901	-1.08499	0.148254	0.724253	-0.0642922	0.18108	-0.110346	-0.0694065	-0.148611	-0.309921	-0.438635	-1.54124	0.497777	0.850874	0.155186	0.0889218	0.504143	0.908824	-0.183863	1.22919	-0.546104	1.11027	1.04075	2.01349	2.01045	2.7844	1.3073	1.29617	1.66966	0.85489	0.0780926
A_23_P104318	0.0081048	-1.3334	-0.587298	-0.833216	-0.91645	-0.172274	0.024219	0.0227141	-0.571372	-0.358268	-0.951528	-0.758864	-1.05371	-0.225499	-0.457327	0.465254	0.347774	0.780045	0.756218	-0.193397	-0.140856	0	0.145319	-0.089891	-0.0800843	0.526587	0.405113	0.872489	0.365354	-0.124131	-0.242341	-0.033649	0.0212088	0.2805	0.758692	0.306457	0.537838	0.765708	0.207271	1.28414
A_23_P104323	-0.204498	-0.300131	-0.177932	-0.362864	0.0336986	0.105571	-0.329847	-0.68358	-0.363123	-0.166911	-0.400676	0.233767	0.0334034	-0.0188341	-0.033721	-0.48307	-0.04426	-0.308936	-0.108132	-0.0651627	-0.074667	0.0801902	-0.0540795	0.0144119	0.300293	0.147343	0.59659	-0.00813532	0.746489	0.564047	0.160643	0.236376	0.276701	0.194988	0.0592856	0.412651	0.245331	0.164673	-0.0690966	-0.58102
A_23_P104335	0.00256097	1.16914	0.0215554	0.0244712	0.766304	2.52709	-0.000660807	-0.00151527	0.00177583	0.0151567	0.0549186	0.00147483	0.0319499	0.00932971	-0.00961302	0.019318	0.0150172	-0.00707784	-0.00464702	0.0315571	1.76076	-0.0151936	0.00636224	-0.00820699	-0.00758156	-0.0147809	0.00402832	-0.0103928	0.15892	0.0101827	-0.00584349	0.0472361	-0.00371458	-0.00531556	-0.0143913	-0.0112191	-0.0148856	-0.0131397	2.62868	-0.00495261
A_23_P104346	0.216972	0.444578	0.203879	0.624296	-0.0211558	-0.129968	0.2579	0.327867	0.210659	1.59783	0.362739	0.0252247	-0.26258	-0.192638	0.27303	-0.46072	0.549092	0.615181	0.432047	0.380725	0.0810943	-0.217542	-0.257363	-0.200984	-0.0406399	-0.375676	0.00480557	0.140909	-0.420722	-0.751513	-0.902118	-0.890691	-0.00902891	-0.676835	-0.792677	-1.04755	-0.0856075	0.425141	0.150781	-0.673856
A_23_P104351	-0.293342	-0.125162	-0.0165124	0.114841	-0.370871	-0.28636	-0.0396328	-0.130532	-0.296453	0.146572	0.0771089	-0.0884051	0.368111	0.128698	0.0726519	0.10785	-0.0325794	-0.535007	0.215275	0.0523753	-0.0546346	4.76837e-07	0.0229912	-0.0281439	0.0284691	-0.0345187	-0.16362	0.209646	0.598415	-0.0238051	0.268689	-0.281692	-0.00628424	0.238504	0.215498	0.206598	0.00436926	0.397539	-0.126165	-0.408515
A_23_P104362	-0.00504303	-0.0750799	-0.0726275	-0.0280089	0.115857	0.0649247	-0.0344934	-0.2461	-0.251409	-0.133445	-0.22026	0.0181103	0.00551128	-0.112432	0.0536494	-0.252547	-0.0775657	-0.0292568	-0.113672	0.166898	-0.160822	0.0679517	-0.0895052	0.18976	0.147887	0.240631	0.332361	-0.00955296	0.00730991	0.0758905	0.0402164	0.219075	0.171297	-0.0144682	0.0325088	0.0857587	-0.0504303	-0.0474186	0.0120072	-0.0583348
A_23_P104372	-0.159655	-0.143322	0.030488	0.183109	-0.0100121	0.032722	-0.0106602	0.0211444	-0.136241	-0.00517559	-0.0142441	-0.212963	0.0906911	0.220348	-0.127518	0.0631275	-0.0399866	-0.201114	0.055263	-0.206241	-0.297427	0.0966334	-0.103407	-0.12022	-0.138206	-0.1265	-0.405206	0.246963	0.513178	0.122679	0.130951	-0.124104	0.295041	0.399244	0.543213	0.455055	0.278556	0.253242	-0.282979	-0.237103
A_23_P104387	0.0978618	0.045073	0.0848336	0.171399	-0.309734	0.231373	0.0195112	-0.0591841	-0.157745	0.0945883	0.133252	0.072721	-0.165331	0.06107	-0.178187	0.121659	0.0323896	0.232816	0.0925465	-0.219118	0.0627241	-0.0381966	-0.0503798	-0.0554743	-0.0847135	0.0291085	-0.479471	0.0260587	-0.158293	-0.127963	-0.0536981	-0.31702	-0.0168176	0.0811906	0.123347	0.0534053	-0.19413	-0.0677486	-0.170897	-0.0673986
A_23_P104413	0.0955677	0.134941	0.0313058	0.218509	-0.0966482	0.0644627	-0.219807	-0.121465	-0.123933	0.0841751	-0.37449	0.0613251	0.0933399	0.28891	-0.271647	4.76837e-07	0.15955	-0.19088	-0.535195	0.0447817	-0.0771189	0.133489	0.353347	0.0327673	-0.0887213	0.00932646	0.0190191	-0.22543	-0.664982	0.0538158	-0.0574884	-0.263559	-0.227285	0.202562	0.116433	0.241902	-0.120686	-0.0791831	-0.0717783	0.188383
A_23_P10442	0.102542	0.248903	0.646595	0.277633	-0.446456	-0.0957603	0.0159645	-0.244955	-0.0170712	-0.00717401	0.000555992	0.0291791	0.446357	0.604729	0.286279	0.14522	-0.674031	-0.155793	-0.916244	-0.294972	0.0442324	-0.376556	0.236551	-0.682509	-0.375361	-0.323915	-0.133621	-0.18617	0.142167	-0.146786	0.233376	-0.498935	0.0147724	0.777405	0.551699	0.487152	-0.0471148	0.389011	-0.204492	-0.864151
A_23_P104438	-0.448935	1.17208	0.0293431	0.157292	-0.937823	-0.741041	-0.00335679	-0.0698306	0.488676	0.0679535	0.147918	0.429788	-0.0258511	0.030843	-0.711245	0.284689	-1.01216	-0.0179639	-0.453093	0.0342283	-0.352605	-0.370294	-0.683627	-0.0407494	-0.0176115	-0.00857586	-0.00376072	1.64677	2.17159	-0.170418	2.0854	0.0604164	-0.016774	0.838892	0.174918	-0.363352	0.505544	-0.0396857	0.0657632	-0.201913
A_23_P104445	-1.03512	-0.610628	-0.506962	-0.773949	-1.21367	-0.929097	-0.428823	-0.2649	-0.416317	0.925813	-1.78932	0.337115	-0.149062	-1.93496	-0.158357	-0.350625	1.8078	0.803383	0.994974	0.546701	1.2916	-0.0846854	0.00985998	0.312297	0.616436	0.937703	0.139241	-0.393304	1.00387	-0.782534	-1.74116	-2.02673	0.494099	-0.0952914	0.079438	-0.298087	1.48349	-0.321106	1.71198	1.67811
A_23_P104451	0.169327	0.101754	0.159979	0.166585	-0.026926	0.147154	0.132408	0.26873	0.0306168	0.0836806	0.132781	0.0303464	0.159017	0.222843	0.135684	0.242605	-0.00449276	-0.168162	0.101944	-0.0897851	0.0544171	-0.115946	-0.104475	-0.141951	-0.0622716	-0.177981	-0.191952	0.0597534	-0.185075	-0.0114055	-0.0132623	-0.251128	-0.256366	-0.113194	-0.266656	-0.0921369	-0.285405	0.0799079	-0.0835524	0.0719824
A_23_P104464	0.243229	-0.122922	-0.720699	0.013669	-1.33499	-0.385159	-0.312917	-0.691692	0.618641	0.872805	-1.20552	0.0112576	-0.120689	-1.1693	-0.7289	0	1.28003	0.415055	-0.110806	0.541451	0.840561	-0.0435166	0.326118	-0.0313406	0.252567	0.510634	-0.114993	0.0839882	0.0182791	-0.713741	-1.24535	-1.36082	0.275285	0.500296	0.32566	0.232357	-0.0907149	0.42779	0.470785	-0.0280552
A_23_P104471	-1.01882	0.931403	-1.4197	0.750911	-1.20933	0.223436	0.391921	-0.711535	0.806363	2.65983	0.293192	-0.45202	-0.310696	-0.885081	-1.12325	-0.546679	1.90733	0.0091179	-1.338	1.0646	0.890825	1.11108	-0.321691	-0.225465	0.874343	-0.248432	0.967557	-1.11278	0.518635	-1.23926	-1.13047	-1.49544	1.6644	-0.983839	-0.0972412	-0.488638	-0.105164	0.333255	-1.80395	0.833128
A_23_P104484	-0.472065	-0.162781	0.0191179	2.26002	1.83087	0.119882	-0.705617	-0.00312209	-0.0974621	0.383881	0.600001	0.815959	0.0267956	-0.653656	0.0151929	-0.513981	0.314702	0.352283	-0.266412	2.24571	0.141754	1.25397	-0.574244	0.84842	0.853304	1.86495	0.408168	1.84405	-0.566208	-0.306304	-0.552726	-0.541191	-0.750584	-0.186896	-0.911552	-0.638246	0.162925	-0.507778	0.108366	0.984765
A_23_P104493	-0.203321	-0.675712	-0.296028	0.0191515	0.192019	-0.474108	1.32532	-0.0834677	0.171843	-0.42698	-0.932986	-0.806205	-0.585268	0.108887	0.346467	0.849297	-0.0613325	-0.159045	0.0781734	0.0455921	0.229766	1.01021	0.883328	0.742686	-0.0443284	0.891655	-0.731111	-0.346208	-1.16356	-0.894655	0.203621	-0.402877	0.296967	-0.359456	0.0904236	-0.0957572	0.526342	-0.327176	0.934222	0.276873
A_23_P104509	0	0.394729	-0.00886106	0.283823	0.0214903	0.0748105	-0.163893	-0.0597639	0.142763	0.727711	0.794903	0.264266	0.053565	0.118045	-0.0539174	0.147972	-0.078819	-0.185006	-0.130434	-0.542217	-0.321101	-0.388125	-0.380869	-0.0416794	0.453421	-0.0629289	0.419295	0.693294	0.431479	0.270156	0.121845	-0.432917	-0.048944	-0.0411332	-0.750545	-0.24703	0.0453243	0.0709403	-0.0127981	-0.0471063
A_23_P104522	-2.42764	-2.56376	-1.35878	-2.19243	-5.09816	-2.92931	0.390884	0.0592263	-0.907804	-3.09797	-1.03677	0.243934	-0.0114102	0.251038	-0.627544	0.660678	-0.240749	-1.15842	-0.414377	-0.185011	-2.17709	0.983619	-0.0950167	0.157248	-0.292213	0.473783	-0.0156519	1.67363	2.96549	0.648514	1.92423	-0.945462	2.5351	1.89846	3.00315	1.83143	0.753851	1.63858	0.0250175	0.594376
A_23_P104555	-0.800926	-0.60117	-0.191551	-0.542178	-0.828338	-0.420722	-0.0672901	-0.155048	-0.43153	-0.248512	0.156393	-0.491867	0.0754993	0.141767	-0.334301	0.0463998	-0.123422	-0.571717	0.409084	-0.289246	-0.410094	-0.128336	0.492794	-0.0544615	0.115086	0.0389495	0.433041	-0.00938726	1.67292	0.839687	0.862802	-0.136023	1.34138	1.26573	1.58978	1.68881	0.510703	0.217714	0.905463	0.263012
A_23_P104563	0.154368	0.428322	0.294012	0.0101664	0.0126424	-0.263488	0.21004	0.299543	0.686817	0.207524	-0.266361	0.569287	-0.310878	-0.266532	-0.204014	-0.0687671	0.116397	0.0296516	-0.551881	0.54791	0.0881345	0	-0.368378	-0.062845	0.0975485	-0.23397	0.154789	0.251999	0.651732	-0.111509	-0.110063	-0.326741	0	-0.116979	-0.204575	-0.379173	0.285063	-0.287389	0.480914	-0.596509
A_23_P104579	0.0883045	0.213445	0.14687	0.116403	0.093256	0.141124	0.592393	0.122396	0.382467	0.182201	-0.187472	0.274126	-0.182481	0.306554	0.00214243	-0.101517	-0.0216594	-0.00413418	-0.615785	0.163709	0.528359	0.0586205	-0.267292	-0.105057	-0.167941	-0.0824761	-0.0585184	-0.439292	-1.10764	-0.469102	-1.06142	0.0564976	0.0556946	-0.21533	-0.378018	-0.203372	-0.00740957	-0.429937	0.730143	0.653904
A_23_P10458	0.0947763	-1.11874	0.743918	-0.109674	0.708253	0.083531	-0.111758	0.279762	-1.74294	-0.0368729	-1.59477	-0.020995	-0.0742906	0.494249	0.894965	0.208626	0.262578	0.109848	0.181506	-0.30298	0.77443	0.0975819	0.369155	-0.297823	0.486517	0.561343	-0.181761	-0.918498	0.158886	-0.74224	-0.743081	0.240741	-0.83257	0.19767	-0.385699	-0.313701	-0.901156	-0.0316855	-0.599319	-1.46075
A_23_P104583	0.288623	-0.0328102	0.0716229	0.0223837	-0.0803411	0.251619	-0.00703382	-0.447817	0.0643957	0.0973187	-0.17041	0.322412	0.137451	0.144537	-0.0711215	-0.125074	0.147083	-0.079268	-0.404201	-0.036731	0.125434	0.0262032	0.125053	-0.13062	0.191738	0.372154	0.0998638	-0.900706	-0.690659	-0.232378	-0.474218	-0.264261	-0.0443313	0.21793	0.0738122	0.448796	-0.0243335	-0.141117	0.181182	-0.00717545
A_23_P104594	-0.147304	-0.00758493	-0.154306	0.266843	-0.235137	0.0890796	0.335988	-0.0805736	-0.148371	0.41678	0.575494	0.534109	-0.0877076	0.143405	-0.0408704	0.260597	-0.573542	-0.547729	-0.0701103	-0.369711	-0.683777	-0.123995	-0.239797	-0.401842	0.30444	0.0160233	0.333355	0.612749	0.468347	0.156131	0.446436	-0.336462	-0.329026	-0.142773	-0.501426	-0.288721	0.328725	0.112204	0.188111	0.10626
A_23_P104607	-0.131511	-0.324424	-0.230004	-0.16757	0.180314	0.274198	-0.0332031	-0.181902	-0.0757537	-0.106728	-0.599073	-0.125707	-0.238494	-0.120595	-0.0201125	-0.0745254	0.405452	0.0585408	0.0930791	0.186449	0.102944	0.28358	0.0788488	0.092679	0.201112	0.234756	0.138965	-0.301949	-0.3293	-0.294137	-0.103866	0.304268	0.100052	-0.0468426	0.178359	0.189363	0.146305	-0.334135	0.0464306	0.172889
A_23_P104617	-0.168595	0.0427873	-0.0417888	0.597122	-0.292412	-0.135138	-0.307411	-0.479719	-0.097121	1.67478	0.369526	0.438558	0.251238	0.0530937	-0.193969	-0.0606854	0.471925	-0.136766	-0.28757	-0.478121	-0.396417	-0.00248408	-0.0523045	-0.286482	0.237172	-0.195668	0.184728	0.0781186	0.226664	0.191751	-0.215833	-0.302913	0.239207	0.0662234	0.0473151	0.0299637	-0.161206	0.697771	0.0202391	0.0373018
A_23_P104624	-0.0334907	-0.202062	0.0432744	-0.313178	0.46245	0.0280771	0.102044	0.239997	0.341804	-0.252121	-0.205668	0.102728	-0.694953	0.190669	0.367634	-0.0358763	-0.0690417	0.114193	-0.0572391	0.260248	0.108206	-0.126065	-0.440724	0.399561	-0.232137	-0.400056	-0.0727649	0.206171	0.344825	-0.120248	0.381172	-0.0983248	0.271526	0.0525122	0.204001	-0.028861	-0.0514703	-0.0447807	-0.312891	-0.0277314
A_23_P10463	-0.0711532	0.600822	0.315298	0.167147	0.219352	-0.0906997	-0.00282907	-0.0102038	0.134807	-0.153777	-0.0717158	0.20743	0.0539756	-0.0539737	0.0835934	-0.0644484	-0.164935	-0.121027	-0.290195	-0.17281	0.28733	0.118883	-0.108146	-0.273583	0.0561557	0.114444	0.0681124	-0.250698	-0.330106	-0.0153532	0.376249	0.0949693	0.143858	-0.00595903	-0.368847	-0.199437	0.273024	-0.184803	0.412506	0.108476
A_23_P104641	0.00894928	0.051744	0.0783639	-0.0635009	0.162447	-0.00531578	-0.171195	-0.272855	0.0141263	0.25975	-0.173398	0.161727	0.0448413	0.146049	0.102962	-0.204762	-0.0851731	-0.200821	-0.298907	0.00587797	0.00584316	0.0886412	0.0354915	-0.0167122	0.208223	0.0934339	0.346261	-0.387378	-0.354559	0.0183802	-0.249534	0.162276	-0.0692143	-0.0608883	-0.271819	0.0284081	-0.0881209	-0.0307889	0.0951114	0.00407171
A_23_P104651	-0.713717	0.0312908	0.48649	0.728955	0	0.387507	0.798356	-0.461193	-0.179654	0.0202219	0.431684	0.257315	2.38419e-07	-0.701809	-0.953146	0.0691063	-0.397059	-1.06799	0.465254	-0.165273	-1.41015	0.0301082	0.054575	0.44959	-0.315641	0.174908	-0.40468	-0.42196	-0.0866289	-0.0141613	-1.07737	-0.246857	1.34971	1.05584	1.40181	1.2783	0.76311	-0.0803602	-0.427786	0.265461
A_23_P104676	-0.0841198	-0.301626	-0.122723	0.0146179	0.04778	-0.0363221	0.067462	-0.100773	-0.0770054	-0.0408387	-0.191958	-0.0619717	-0.0298748	0.00996399	0.0752873	-0.0380983	0.400756	0.039391	-0.0337	0.0772018	0.222343	0.131798	0.0786881	0.0639172	-0.0716929	0.327484	-0.089767	-0.0167103	0.076591	-0.227912	-0.391341	0.136081	0.0985966	0.12754	0.254086	0.250393	-0.080122	-0.115602	-0.0110178	0.147744
A_23_P104689	0.0417333	-0.418251	0.0581012	0.232918	0.141027	0	0.0187302	-0.369741	-0.352946	-0.105914	-0.748281	-0.21334	-0.0614386	0.163196	0.00466538	0.0623946	0.246996	0.150868	-0.0458918	-0.190657	0.0627356	0.391058	0.024621	0.0116739	-0.0705233	0.389929	-0.054956	-1.05014	-0.451665	-0.385849	-0.198963	0.0257058	-0.0398273	0.0653367	0.132135	0.462375	-0.0503721	-0.133352	0.244364	0.618966
A_23_P104692	-0.124415	-0.0690508	0.0530462	-0.45386	-0.0186405	4.76837e-07	-0.753645	-0.450855	-0.243657	-0.273249	0.686924	0.581613	0.211127	0.015718	0.149137	-0.25184	-0.454323	-0.360952	0.243577	-0.0327148	-0.136974	-0.285907	-0.365519	-0.314738	0.481849	0.449301	0.544554	0.586366	0.847489	0.199896	0.019063	0.381603	0.10388	0.0114961	-0.176085	0.0278897	-0.201063	0.195457	0.0635371	-0.495803
A_23_P104705	-1.39001	-1.4031	0.155388	0.0737158	0.407715	0.535564	-0.463077	-0.417883	0.295123	-0.202202	-2.2452	-0.729153	-0.0609849	0.202424	0.32838	-0.0806174	-0.0746359	-0.382742	0.475267	-0.04172	1.27937	0.434439	-0.606295	0.118202	0.124874	0.234335	0.201955	-1.58871	-0.406922	0.0896867	0.0304476	0.476926	0.0732264	-1.32123	-0.656277	0.0941718	0.137447	-0.0952407	-0.0771805	0.603441
A_23_P104734	0.085155	-0.129355	-0.322499	0.0906415	0.0112038	0.00570297	0.239546	-0.0371933	-0.263362	-0.31016	0.00145483	-0.190225	-0.0611615	-0.0221071	0.0836601	-0.367138	-0.241025	-0.153501	-0.203489	0.246768	-0.232675	-0.112826	0.152961	0.408998	0.132844	0.164135	0.472855	0.314246	0.174367	-0.0624924	0.203666	-0.134975	0.21439	0.0037713	-0.00749254	0.0243092	-0.0252953	-0.257795	0.0272346	0.00744533
A_23_P104741	0.899015	0.485287	-0.0530317	0.393909	0.181312	0.0401577	-0.50379	-0.580111	0.656227	1.51841	0.95056	-0.518924	-0.167999	0.209198	0.0506241	-0.232563	0.369753	-0.164518	-0.164571	0.0881716	-0.396501	-0.602428	-0.0648353	-0.110205	0.712484	-0.122946	1.0291	1.38564	2.92319	1.36145	-0.0535948	-0.197948	0.142768	-0.522556	-0.403183	-0.65874	0.261768	0.0507045	-1.47966	-0.243874
A_23_P104762	0.0192018	0.0411463	0.0950069	-0.134993	0.26212	-0.257462	0.355121	0.699482	0.102532	-0.0186048	-0.215958	0.373842	0.0602112	-0.195009	0.225212	-0.254483	-0.30626	0.387735	0.0218205	0.145534	-0.00226641	-0.154296	-0.313231	-0.0424585	-0.0749283	-0.161858	0.253374	0.518701	0.745525	0.0320616	0.000901222	0.132637	-0.00859451	-0.387367	-0.24803	-0.398386	-0.0991664	0.00876236	0.276943	-0.128886
A_23_P104798	-2.05323	-1.54117	-1.2245	-2.33347	-3.66062	-1.62863	-0.860723	-0.970143	-0.720549	-1.12046	-0.778948	-0.322999	0.796714	-0.577272	0.0212479	0.118297	0.022198	-0.630243	0.380083	-0.860771	-1.35035	0.8036	1.1057	-0.126519	0.107696	0.200956	0.255886	0.0452418	1.72394	-1.1577	1.56829	0.84112	2.13261	1.92574	2.82303	1.78783	1.47277	1.49388	0	-0.0264416
A_23_P104804	-0.0163093	0.200013	-0.156402	-0.416248	0.015131	-0.00413609	0.0660334	-0.0135641	0.555	-0.164657	-0.277617	0.14426	0.189839	1.40281	-0.00932026	0.186663	0.267753	0.624713	0.183479	0.0244775	0.294323	-0.34722	-0.0529757	-0.0233932	0.192924	-0.0506797	0.748243	0.187294	-0.293641	-0.0395818	-0.382045	0.187504	-0.0646658	-0.462458	-0.756944	-0.492493	-0.166616	-0.415995	0.00689983	0.191545
A_23_P104819	0.256974	0.178629	-0.449289	1.05968	-0.0194437	-0.804685	0.160847	-0.433046	-0.00887889	-0.0608779	0.00851041	-0.00838584	0.328129	0.607625	0.15607	0.861483	1.10128	-0.423255	-0.0290185	-0.286451	-0.378702	-0.0283798	-0.42468	0	0.318533	0.0216501	-0.0173323	0.381685	1.13333	0.929369	-0.0285566	0.381307	-0.0474631	-0.189477	-0.0816823	0.462405	-0.381064	-0.430543	0.232293	0.902112
A_23_P104845	-0.506852	0.0733466	0.193268	0.628603	0.362047	0.303121	-0.139272	0.259377	0.318619	0.460294	-0.378981	1.22315	-0.377822	0.200369	0.801198	-0.156608	0.074285	0.0312979	-0.526043	-0.171302	-0.0559894	0.310387	-0.335966	0.541772	-0.0195518	-0.337533	-0.13327	0.13884	-0.0210115	-0.239127	0.683863	-0.313912	-0.109496	0.207913	0.138122	-0.20279	-0.030668	0.212631	0.290253	0.544323
A_23_P104853	-0.00968251	-0.0662119	0.488963	0.0483538	0.341097	-0.0270279	0.568947	0.36056	0.0281691	-0.285077	0.121487	0.0276177	0.561693	-0.14144	0.53117	-0.0401718	-0.0360109	0.725937	0.317008	-0.303666	0.0531138	0.560273	0.556488	0.0661824	-0.343766	-0.171637	-0.825391	0.811459	-0.0262803	0.758402	-0.0336324	0.0748878	-0.222979	-0.00286224	0.126775	1.07228	-0.00980928	-0.679035	0.0666563	-0.0145807
A_23_P104876	0.441459	0.0868228	0.472334	-0.099524	-0.604254	0.138557	0.485043	0.208434	0.329779	-0.193207	0.0368624	0.480905	-0.0493612	0.0239255	-0.823287	-0.296639	-1.02661	0.223298	-0.159968	-0.34785	-0.282377	-0.361388	-0.255001	-0.273207	0.0767884	0.0864708	-0.134273	-0.073988	-0.00999045	-0.15195	0.108911	-0.278519	0.483777	0.143424	0.299963	0.14468	0.199117	-0.495339	0.110135	-0.0722911
A_23_P10488	-0.364752	-0.976351	-1.31091	-1.46111	-2.41661	-1.41796	-0.466203	-0.262948	0.286597	-0.0664395	-1.25728	0.0286641	0.833574	0.200938	0.0464542	-0.544144	-0.261598	0.230818	-0.019613	0.21767	-1.8646	0.658378	0.158334	-0.874583	-0.23921	-0.126635	-0.549793	0.57197	1.79167	0.0277197	1.7136	1.07072	2.13684	1.53288	2.29206	1.38876	1.16069	1.75842	-0.164309	-0.476425
A_23_P104881	-0.848627	-0.263168	-0.300278	0.478297	0.421119	1.06804	-0.910504	-0.869341	-0.332928	-0.0219383	-0.469414	0.0835085	-0.656115	0.140393	-1.04996	-0.502052	-0.0605702	-0.262376	0.0934396	0.499556	-1.59687	0.457223	0.0355411	1.1171	0.126012	0.14909	0.24882	-1.64884	-2.53205	0.0635962	0.224054	0.0576363	0.381825	0.0705013	-0.128471	0.310001	0.392556	-0.81496	-0.0218377	-0.422703
A_23_P104892	0.0523868	0.0971565	0.0559979	0.0179019	-0.0351911	0.0436139	0.23164	0.279068	-0.0378489	-0.350626	-0.0520344	-0.189057	-0.0632553	-0.0583706	0.0247226	0.164784	0.00986242	-0.00815105	0.0357966	0.0963311	-0.0100904	0.207283	0.213753	0.2428	-0.274636	0.00741863	-0.318231	-0.19132	-0.263456	-0.0232615	0.00151205	-0.234804	-0.149863	0.0837045	0.238267	0.139999	-0.0910907	-0.0765696	-0.0131617	-0.0599275
A_23_P104942	-0.0161262	-0.0379868	-0.0483131	-0.00211668	0.0125747	0.13318	0.0650806	-0.0470557	-0.122789	-0.142269	-0.0874524	0.0690675	-0.279631	-0.00426674	-0.244531	-0.0914926	-0.281552	0.0505104	-0.00705337	-0.153055	-0.457106	0.0619826	-0.18948	0.0922961	0.0750027	0.0366201	0.145226	0.225094	0.557604	0.10729	0.294828	0.0442224	0.11481	-0.166816	0.0794325	-0.0737276	0.0294409	-0.107119	0.0462036	0.00554752
A_23_P10497	0.117745	0.00125003	0.0257909	0.192809	0.300428	0.122745	-0.243745	0.0193453	-0.2937	0.0405278	-0.0606198	0.172984	-0.215291	0.3092	0.0535486	0.120675	0.0600581	0.188213	0.0561843	-0.167517	-0.172605	-0.0533416	-0.0268698	-2.38419e-07	-0.0304985	-0.0253451	-0.220708	-0.233603	-0.0138931	0.0372529	-2.38419e-07	-0.107827	-0.0125554	-0.125916	-0.092459	-0.020118	-0.0845022	0.0400865	0.00260878	-0.129756
A_23_P104996	0.147505	-0.0900145	-0.860883	-0.512985	-0.541249	-0.352716	-0.0228374	-0.89827	0.192865	-0.80497	-0.428451	-1.39927	0.0940285	0.377618	0.527095	0.432883	0.757551	0.40258	0.493262	-0.112213	1.12632	-0.286965	0.249035	-0.014715	0.862642	0.143177	0.52339	-0.0612173	0.0232675	-0.416301	-0.553695	-0.266348	0.04792	0.171849	-0.00406504	-0.0859163	-0.211989	-0.467178	0.821226	0.502408
A_23_P10500	1.03257	-0.0400739	-1.12423	0.124955	0.924454	0.762281	0.2092	0.0455319	-0.286668	-0.807197	0.354348	2.1105	-1.31218	-0.185202	0.164498	0.0858414	0.202447	0.610119	-0.60586	-0.205478	0.826178	0.283378	0.15422	0.201989	-0.23257	-0.449412	-1.16532	0.433862	-0.00624692	0.210976	-0.122338	0.640334	0.412476	-0.0232322	0.143901	-0.62695	-0.0396865	-0.220232	0.481084	-0.0704003
A_23_P105002	-0.0487046	-0.0171847	0.0854549	-0.110846	0.242688	0.536939	0.304861	0.0620937	0.39605	0.299246	0.173795	0.390821	-0.0166063	0.0106487	0.00171709	-0.158801	-0.0821319	-0.407176	-0.197076	-0.0679703	-0.123246	0.062192	-0.148082	-0.0976419	0.178851	0.201647	0.19167	0.034009	-0.820466	-0.0274277	0.0226374	-0.167909	-0.203671	-0.121507	-0.635182	-0.147235	0.271123	0.314427	0.52734	-0.135041
A_23_P105012	-3.07967	-4.64471	-0.0640719	-2.23146	-4.90566	-0.394128	-0.844865	0.508717	0.199666	-1.65394	-0.508053	-0.194324	-0.129572	0.715976	-2.74033	2.3057	-1.59733	-0.64574	-1.41165	-1.13097	-2.70312	1.23719	-0.869347	0.0336061	-0.16052	2.20369	-0.0903127	4.04348	1.96248	2.02377	0.427062	3.01861	2.36341	1.74248	3.86746	1.14347	1.03346	1.65419	0.316829	1.24837
A_23_P105028	0.0853848	-0.0587182	-0.177844	-0.0667052	-0.194962	-0.272012	0.232347	-0.108135	0.223666	-0.235982	0.0567532	-0.17823	-0.0969822	0.059653	0.0773764	0.0940013	0.00527263	0.260246	-0.0499072	-0.100356	0.058888	-0.0574353	-0.059057	0.096009	0.191926	0.293447	-0.148535	-0.0625539	0.0209656	-0.165908	-0.0277266	-0.0767982	0.423863	0.090812	0.354613	0.195905	0.290554	-0.329565	0.260387	0.340322
A_23_P105044	-0.219681	0.0823922	-0.0686288	-0.106987	0	-0.0791454	-0.0785713	-0.202996	0.189054	-0.12546	0.421688	0.0909657	0.183173	0.0302992	-0.00653839	-0.621183	-0.241012	0.0158663	0.00398636	0.016376	0.0033617	-0.206577	-0.092958	-0.0195966	0.396364	0.190624	0.328806	-0.105	0.44221	0.183606	-0.211782	-0.241599	0.139827	0.0911221	0.128864	0.116053	0.116126	-0.0257669	-0.113604	-0.0548081
A_23_P10506	0.829374	-0.498156	-0.406547	-0.375239	-0.282796	-0.387246	-0.062207	-0.481356	-0.609144	-1.08414	-0.548457	0.179586	0.0726552	-0.890757	-0.190619	-0.449236	0.682583	0.359692	1.02856	0.319462	1.11568	-1.27624	1.08581	1.02229	1.49592	0.79849	0.718769	0.24755	1.27407	-0.495871	0.0577111	-2.1298	0.0855942	0.262414	0.090471	-0.0674796	-0.706411	-0.427735	0.607718	-0.86703
A_23_P105066	0.232637	0.0112009	0.0910058	0.0542726	0.273812	0.432249	0.183367	-0.149189	0.13191	-0.179806	-0.406388	0.111097	0.07407	0.00952291	0.24963	0.0245943	0.0695534	0.0938187	-0.0796828	-0.00935411	0.222686	-0.0443163	0.28551	-0.106872	-0.0359383	0.0484219	-0.180933	-0.727425	-1.14176	-0.199924	-0.440581	0.0774803	-0.451282	-0.240745	-0.354138	-0.0497932	-0.00977278	-0.391449	-0.0854998	0.115314
A_23_P105088	0.503764	0.331742	-0.43344	-0.0529801	0.348969	-0.32929	-0.24147	-0.0209393	0.122967	-0.149593	0.348824	0.103858	0.323754	0.114681	-0.0915372	-0.631702	-0.317152	0.0475824	-1.07007	-0.0449232	-2.16776	-0.0141529	0.0426319	0.110202	0.189309	0.271718	0.381724	0.165988	-0.586096	-0.00864101	-0.127787	0.143767	-0.773118	-0.148472	0.112926	-0.356712	-0.504277	-0.110651	0.115361	0.0294549
A_23_P105118	-0.00919245	0.0407909	-0.00943997	0.596149	-0.00589371	0.01006	-0.02538	0.0835489	0.00349154	0.446771	0.0223854	0.00499117	0.297897	0.547855	0.86882	0.524973	0.189106	0.00136694	1.22378	0.223554	0.00668144	-0.0154925	0.403924	0.568503	0.338391	-0.0193405	0.457199	0.0128714	0.69669	0.366658	-0.0220534	-0.0189881	0.53067	1.27723	-0.0233233	1.74489	-0.0151442	0.00863221	-0.0163373	-0.0183841
A_23_P105138	0.000358582	0.0393391	-0.426925	0.107449	0.0699439	-0.156121	-0.469329	-0.111595	0.160411	0.584072	-0.173456	-0.00173235	-0.306708	-0.53519	0.0543447	-0.190599	0.521521	1.02277	0.256157	0.157791	0.296933	0.261371	0.0200815	0.220518	0.185501	-0.00411463	0.00410605	-0.00506973	-0.211305	-0.246826	-0.848936	-0.155257	0.168933	0.0471091	-0.0932817	-0.252178	-0.389625	0.0441842	-0.0948825	-0.30627
A_23_P105144	-0.205146	-0.67216	-1.55083	-0.439883	-0.546153	-0.501032	-0.975313	-1.57306	-0.509399	-2.3753	-0.724943	-0.864556	0.215734	-0.584482	0.642457	0.508405	0.118125	-0.610178	1.05144	1.05932	0.0241621	1.47365	0.934206	0.632918	0.775276	0.413072	1.13767	-0.0655561	0.62434	-0.207865	-0.125477	0.402424	-0.413912	0.366088	0.456818	0.487562	-0.0226943	-0.21165	0.436172	0.448686
A_23_P10518	-0.00445086	0.392376	-0.236558	-0.423604	-0.0809702	-0.643997	0.222813	0.236942	-0.576023	0.0958676	-0.307928	-0.137886	-0.608245	-1.29201	-0.35623	-0.24816	0.902044	0.994494	0.430362	0.290036	-1.00478	-0.345319	0.966914	0.531646	0.313948	-0.089093	-1.26698	-0.321661	-0.0143946	-0.15092	0.152282	-0.133368	-0.253076	-0.388298	0.312901	-0.392984	-0.830076	-0.927907	0.25302	-0.503519
A_23_P105184	0.0243535	-0.50033	-0.377917	-0.301375	-0.651007	-0.516388	-0.642988	-0.570922	-0.0344362	-0.209341	-0.104727	-0.0470886	-0.00457001	-0.331206	-0.158318	-0.393473	0.0211868	-0.435352	-0.206535	0.196606	4.76837e-07	-0.166101	-0.0291085	4.76837e-07	0.33363	0.462419	0.743808	0.115651	0.46306	0.106738	0.012701	0.176612	0.458331	0.415803	0.672382	0.488619	0.114672	0.451246	-0.210361	0.0741148
A_23_P105197	0.126608	0.121188	-0.010998	-0.103607	-0.0601094	0.183943	-0.0592217	-0.0606701	-0.20721	0.153973	0.250154	0.00201297	-0.0958834	-0.106961	-0.401502	0.118461	-0.27155	0.00629616	0.143171	-0.137576	-0.203048	-0.0998113	-0.165773	0.0952923	0.220847	0.255963	0.235863	-0.0828321	0.0564396	0.0836256	0.142672	0.463612	-0.160747	-0.130149	0.0688105	0.043349	-0.0283568	-0.22559	0.961236	0.0404463
A_23_P105212	-0.404606	1.91116	0.766752	0.017904	1.62966	-0.0442689	-0.341794	-0.189015	-0.695926	0.56861	-0.655222	1.05874	1.0297	1.21973	1.66188	0.53171	0.167653	-0.445683	-0.272141	0.126706	-0.0560809	0.594232	1.16587	-0.39309	-0.171825	0.179586	-0.790402	0.381802	-0.238145	0.156793	-0.328062	1.12988	-0.512219	-0.0963801	-0.567403	-0.165606	-0.0971207	-0.0556694	2.04446	0.212867
A_23_P105227	0.20646	0.423754	0.152323	0.0255022	0.485923	0.289906	0.111693	-0.135716	-0.239364	-0.365549	-0.464364	-0.28183	0	0.315731	0.189677	0.0123777	0.0834317	0.63083	0.0748537	-0.00456882	0.0550158	-0.0451715	-0.219805	-0.262765	0.0374939	-0.112807	-0.190335	-0.831334	-0.839753	-0.0213058	-0.27217	0.317925	-0.0998657	-0.0497482	0.19738	-0.0458276	0.0842617	-0.27789	-0.217611	0.0492308
A_23_P10525	0.00163144	-0.044347	-0.00423413	1.24077	0.01642	-0.0180248	-0.00501215	-0.0423594	1.22775	0.0488072	0.167369	1.68773	-0.0182258	0.388154	1.35242	0.225601	-0.0211191	1.00835	0.00403988	0.070437	0.06733	0.147752	0.0275105	-0.0300463	-0.0234404	0.254859	0.467566	-0.0112162	-0.0135795	0.051646	-0.0231132	0.742587	-0.0111109	-0.00232127	-0.0356968	-0.0330551	1.18474	-0.040196	0.0733311	0.519524
A_23_P105251	-1.13999	0.82352	1.39971	1.12087	1.44262	0.225119	-0.265945	0.391886	-1.06382	0.905473	0.846565	0.281113	0.0249305	-0.725384	-0.619791	-0.453797	0.171287	-0.726457	0.614503	-0.242983	-0.245071	0.445454	-1.34509	0.475943	-0.044225	-0.0274005	0.999792	0.66327	-2.76656	1.18908	-0.238991	0.436573	-0.0276999	-0.589859	-0.454007	-0.413238	0.256373	0.481861	-0.0837915	-0.135634
A_23_P105264	0.2155	-0.0232162	-0.228842	0.220767	0.590102	0.063159	0.315178	0.53485	0.162018	-0.0641103	0.138281	-0.0639172	-0.251343	-0.21246	0.543576	-0.0401173	0.0583491	0.29419	-0.0608034	0.134717	0.420506	-0.223168	0.38779	0.0187526	0.0677323	-0.13278	-0.114415	-0.419755	-0.585919	-0.0483108	-0.231039	0.210277	-0.391006	-0.427867	-0.466644	-0.360338	-0.328982	0.00433016	0.114923	0.0776525
A_23_P105276	0.0846324	-0.0201998	0.104084	0.0818481	-0.133531	-0.0817275	0.0119629	0.458671	-0.0543029	-0.112096	0.026226	-0.202454	0.113646	0.111218	0.113559	0.107194	-0.260314	-0.0841625	0.219292	-0.178256	0.218696	-0.293908	-0.109125	0.0194483	-0.166686	-0.0899966	-0.269597	-0.230119	-0.128849	0.125063	0.0796757	-0.323506	0.0899639	0.0147305	-0.00077486	0.11104	-0.00454712	-0.0215797	0	0.111503
A_23_P105307	-0.374348	-0.4558	-0.0394289	-0.0866373	-0.269623	-0.0669508	0.00820804	-0.392738	-0.117611	-0.0846333	-0.156873	0.0255942	-0.0405719	-0.0044446	-0.0348527	-0.264747	-0.278355	-0.0461562	0.164477	-0.0369461	-0.154863	0.437776	0.256707	0.283047	-0.0893581	0.385615	0.592112	-0.0139723	0.568934	-0.0451846	0.263186	0.847612	0.772573	0.517089	1.01203	0.557365	0.724834	0.367329	0.20568	-0.00150847
A_23_P105313	0.211818	0.113771	-0.0335102	-0.0914535	0.173326	0.132052	0.0140939	0.0974011	-0.0888357	-0.112428	0.0316825	-0.0623827	-0.209435	-0.0930305	0.281789	0.10141	0.131753	0.19872	0.100965	0.162555	0.00811624	0.0851073	-0.0491786	0.261616	0.136462	0.0543051	-0.171751	-0.181936	-0.0744991	-0.043437	-0.0271115	0.0901122	-0.0911703	-0.13936	-0.0455713	-0.0154357	-0.0413003	-0.206501	0.0255871	-0.093658
A_23_P105368	0.961633	-0.00464773	0.25755	0.832042	0.694709	0.291224	0.298515	0.0492659	0.664016	0.291265	-1.09926	-0.842403	0.00503111	-0.0435107	0.618485	-0.449155	0.188842	-0.550895	-0.884764	0.361995	1.01578	1.02619	0.439881	0.316015	-0.901849	-0.357781	-0.0218232	-0.580331	-0.200694	-0.810406	-0.441724	-0.555963	-1.26122	0.010228	-0.146225	0.991735	-1.47204	0.170053	-1.08952	-0.175822
A_23_P105382	-0.0653355	0.607122	0.721595	0.36585	-0.0315878	-0.210053	0.447314	0.596963	0.269591	0.137301	0.12409	0.658778	0.935449	0.57077	0.00956464	0.350962	0	-0.26685	-0.267284	-0.114387	0.617573	-0.0491555	-0.0974329	-0.363668	-0.0363708	-0.182589	-0.43474	-0.0558023	-0.444892	-0.0692773	-0.12503	-0.746682	-0.227	0.221637	-0.0325396	0.170331	-0.138977	0.0198708	0.333756	0.615851
A_23_P105392	0.025135	-0.0862312	0.149203	0.338103	0.0324035	-0.131397	0.3794	0.450879	-0.0835199	-0.00376272	-0.0427485	-0.0710578	0.0878997	0.243052	0.139525	0.321786	0.00976658	-0.011405	-0.15816	-0.162947	0.271298	0.116535	-0.0517888	-0.083272	-0.163894	-0.140072	-0.335197	-0.314526	-0.462472	-0.182879	0.0177445	-0.317578	-0.081356	0.195722	0.185461	0.196838	4.76837e-07	-0.0135899	0.191005	0.0433393
A_23_P105409	0.319204	-0.20623	-0.00988483	-0.0208223	2.38419e-07	0.137448	-0.102064	-0.280559	-0.422671	-0.56471	-0.0534959	0.146184	0.0645142	0.164738	-0.23121	0.146147	-0.00412083	-0.154767	0.0307765	-0.00746894	0.154896	0.0207579	-0.242871	-0.13884	0.107317	0.17047	0.226215	-0.587784	-0.576664	0.0615461	-0.000609398	0.038749	0.0185661	-0.0966427	-0.257214	0.190173	0.0965366	-0.0078249	0.000713825	-0.266456
A_23_P10542	1.34807	-0.907711	-0.701901	-0.643053	-1.80432	-0.643564	-0.836635	-0.676058	-2.13013	-1.60636	-1.77701	-0.702951	0.471297	-0.523631	-1.99094	1.08463	0.961567	-0.69239	1.0725	0.750841	1.22538	0.828832	-0.0565772	1.87516	3.11787	2.19386	0.110523	-0.160418	-0.904148	0.327616	-0.89849	-0.405046	1.45827	1.38561	2.47223	1.89206	0.0574093	-0.0994782	0.903248	0.638255
A_23_P105423	-0.00821722	0.264608	-0.641951	0.64772	0.871263	-0.376358	-0.0636091	-0.718984	0.15923	1.83803	-0.697673	0.381187	-1.21937	-0.221354	-0.168133	-0.89335	0.472592	-0.284352	-0.280723	0.901376	0.0583065	0.110136	-0.458161	0.618895	0.120777	-0.539296	0.116788	0.730805	0.488755	0.223486	-0.453566	1.02329	0.403421	-0.88738	0.0547466	0.0148451	0.22232	-0.637203	-0.360615	-0.418624
A_23_P105436	0.322819	0.617328	0.76454	0.190849	0.340922	-0.104389	0.329083	0.42922	0.617968	0.123516	0.278535	0.54001	0.365549	0.0801346	0.137066	-0.0492566	-0.402775	0.0366454	-0.339633	-0.052177	0.1268	-0.0504608	-0.32489	-0.191035	-0.286748	-0.362922	-0.232703	0.382	-0.330788	-0.511975	-0.410319	-0.630467	-0.29214	-0.487239	-0.786586	-0.568977	-0.456711	0.0662534	0.184198	0.0348005
A_23_P105442	0.0508928	0.242214	0.17827	0.425286	0.00103569	-0.0334024	0.255928	0.226692	4.76837e-07	0.201049	-0.172944	0.681371	-0.594254	0.064137	-1.09962	-0.0556703	0.0143471	0.844609	-0.324007	0.00187635	-1.30752	0.289558	-0.507213	-0.145666	-0.843151	-0.134923	-0.355994	-0.643373	-1.61143	0.055974	-0.127372	-0.0189457	-0.111136	0.180338	-0.348172	0.140566	0.668776	0.185541	0.372441	-0.0735993
A_23_P105453	-2.25546	-1.03533	-0.709724	-1.2988	-1.46391	-1.72895	-0.601272	-1.57363	-1.31516	-0.96007	-0.532033	0.137933	0.599935	-0.130008	-0.0408632	-0.573733	-0.506225	0.0447292	-0.09875	-0.832958	-1.16103	0.220797	1.76153	-0.407544	-0.0951633	0.614533	1.31106	-0.299949	0.646187	-0.0596372	0.496439	1.03763	2.32169	2.29332	3.14107	1.38365	1.76097	1.61358	0.59448	-0.192738
A_23_P105461	0.485753	0.0301352	-0.0256042	0.407215	-0.824248	-0.852435	0.638804	-0.426911	-0.214694	-1.0467	-0.94831	-0.451601	0.394733	-0.524649	0.0869236	-1.20923	-0.833881	-0.976844	0.562989	-0.738565	-0.841718	0.261995	-0.108756	0.211649	0.576779	-0.0466919	1.41047	-0.0599494	0.12458	0.0586629	1.58674	0.142303	-0.0147343	0.373317	0.237512	0.688265	0.0598826	0.00725746	0.206874	-1.04818
A_23_P105465	0.464313	-2.38419e-07	-0.417384	0.00223947	-0.941252	-0.985794	0.259736	-0.817504	-0.17121	-1.46801	-1.13363	-0.674372	0.0902448	-0.895306	0.0926616	-1.51624	-0.716278	-0.875281	0.608242	-0.868841	-0.859606	0.339638	0.0135853	0.182518	0.607865	0.114721	1.31498	-0.218471	0.115314	-0.145828	1.66124	0.039732	0.0145082	0.291399	0.285098	0.820545	0.069021	-0.330716	0.169549	-0.939343
A_23_P105495	0.534679	0.0385865	0.359227	-0.675819	0.157153	0.619566	0.217319	0.454118	-0.586982	-0.453508	0.221252	-0.0539752	-0.198938	0.0865141	0.477963	0.0347335	0.228108	-0.0404328	0.553379	0.190674	0.864258	-0.0555711	-0.109147	0.665979	-0.796707	-0.420407	-0.842912	-0.283963	-0.677364	-0.687371	0.196177	0.064243	-0.500978	0.953336	-0.291045	-0.15807	0.222941	0.0744431	-1.00222	-0.249983
A_23_P105519	0.00770617	0.150822	0.0812855	-0.0779495	0.200223	-0.248265	0.0498695	0.356397	-0.0221052	0.101542	0.0883813	0.115087	-0.175964	0.111303	0.198556	-0.0175667	-0.168766	0.32878	0.166097	-0.00614929	0.0270801	-0.221902	-0.235096	0.00733137	-0.0690818	0.0114303	-0.201211	-0.0970364	0.0857859	-0.00319385	-0.0300651	-0.17497	0.115205	-0.0334887	-0.168162	-0.0880256	0.0258555	-0.0698681	0.0188065	-0.12687
A_23_P105524	0.00065726	2.68665	0.092628	-0.0218742	0.0309349	-0.078568	0.00853831	0.0370097	0.157915	-0.00915664	-0.0392678	0.0448495	0.000505567	-0.0525641	-0.00257972	-0.0322312	-0.0576274	0.0488116	0.0149675	-0.0711393	1.67306	0.106625	-0.0163054	-0.0121767	-0.00631902	0.275825	0.0392756	0.00219354	-0.00836057	-0.0578395	-0.021126	-0.0751083	0.00584987	0.157679	0.00195545	-0.00727612	0.422824	0.0197088	-0.0344727	-0.000112385
A_23_P105535	0.391832	0.190836	0.275906	0.427407	-0.0620401	0.119548	0.162477	0.0513403	-0.155203	0.76035	0.0556321	-0.0804248	-0.0329404	0.358953	0.016921	0.104568	0.433049	0.264809	0.328429	-0.157128	0.140751	0.183767	-0.0452905	-0.159161	-0.552443	-0.394768	-0.567524	-0.26663	-0.435688	-0.300397	-0.298847	-0.561805	-0.351195	0.175317	-0.169598	0.0579319	-0.313362	0.428415	-0.217724	-0.377441
A_23_P105545	0.597758	0.0821194	-0.978022	-0.170006	0.905718	1.21012	0.403115	-0.751989	-0.166976	-0.66496	-0.446379	0.1289	0.0587505	-0.495135	0.314251	-0.214604	0.221285	0.31472	0.64859	-0.506834	0.751763	-0.267479	0.644487	-0.098279	0.697202	0.169545	-0.053751	-0.0700073	0.0778354	-0.416203	-0.737988	0.550774	0.238145	-0.165856	0.462708	-0.96118	-0.14462	0.202582	-0.670222	-0.707227
A_23_P105562	0.604098	-0.0143609	-0.75719	0.0208182	-0.206494	0.219212	0.142241	-0.581414	0.130873	-0.3392	-0.760893	0.268044	-0.35993	-0.0591621	-0.981355	-0.070612	-0.0596819	0.395688	-0.144794	0.345281	-1.53774	0.545262	0.0384293	0.156495	-0.607625	-0.18915	0.176479	-1.15871	-1.4628	-0.693564	0.0548978	-0.323429	0.272245	0.403602	0.300091	0.506215	0.23123	0.218661	0.0976219	-0.407647
A_23_P105571	0.0546844	0.077117	-0.572976	0.646561	-0.134666	0.0468807	0.0680361	-0.340909	-0.611235	1.04744	-0.181427	-0.199948	-0.858597	-0.0262053	-0.0978639	0.217828	0.920676	0.0142431	0.984095	0.0536687	0.199574	0.0930724	0.196722	-0.268302	0.219533	-0.116955	-0.337284	-0.885821	0.156384	-0.0733268	-0.266074	-0.980016	-0.110684	0.162898	0.244565	0.0328443	-0.326568	0.0678422	-0.0343218	-0.353333
A_23_P105583	-0.482531	-0.606579	-0.413145	-0.367306	0.112718	1.11652	0.00641608	-0.276698	-2.42044	-0.433121	-0.0282767	-0.397024	-0.283905	-0.655844	0.344933	0.0527654	0.359587	0.117281	0.196679	0.0114264	-0.140214	-0.00622797	0.199337	0.296561	0.220456	0.0414319	-0.585923	-1.00331	-1.35995	-0.619084	0.0714977	-0.185883	0.0996254	0.0750613	0.303716	0.334134	-0.528899	0.0921104	0.443429	-0.145012
A_23_P10559	-0.231132	0.287575	0.0635288	0.511374	0.125693	0.0196745	-0.797802	0.491303	0.86613	1.52541	0.201765	0.0051322	-0.731406	-0.190078	-0.524559	-0.420945	1.02767	0.197255	-0.14891	0.378791	-0.0771213	2.38419e-07	-1.04939	0.360493	-0.0207837	0.460072	0.0746202	0.601032	-0.979596	0.16127	-0.525785	-0.656413	-0.151727	-0.125574	-0.679881	-0.436371	0.717093	-0.339535	-0.0694187	1.49146
A_23_P105592	-0.368854	-0.20696	-0.220258	-0.130857	0.26674	0.324799	0.0350108	-0.440708	-0.366191	-0.190714	0.00574589	-0.00298214	0.00123167	-0.00369883	-0.0780587	-0.376795	-0.22271	-0.400197	-0.265214	-0.0802217	-0.531203	0.201811	-0.0860453	-0.163909	0.0697699	0.0646348	0.0621157	0.28498	0.853376	0.0797157	0.402016	0.133956	0.41471	0.468667	0.557742	0.649973	0.167378	0.232178	-0.501638	-0.095387
A_23_P1056	0.110406	-0.123569	-0.14671	-0.187137	-0.0713553	0.377144	-0.125158	-0.232955	-0.234608	-0.591703	-0.0657148	-0.160603	-0.229423	-0.178059	-0.0243232	0.0342503	-0.0929453	0.255942	0.129409	-0.0168893	-0.0441554	0.0611002	0.143664	0.151109	0.311845	0.12521	0.122051	-0.403166	0.451874	-0.326221	0.376072	0.0721645	0.294677	0.0359077	0.396141	0.215239	0.0712247	-0.247445	0.0200288	-0.196206
A_23_P105619	0.0826731	-0.136698	-0.0494297	-0.0194457	0.213075	0.00444079	-0.139363	0.349341	-0.0574942	-0.391941	0.0636773	-0.312757	0.165342	-0.105294	0.282929	0.331335	0.0218279	0.00153184	0.233263	0.232125	0.769845	-0.247937	-0.0328002	0.155537	0.270869	-0.0954227	0.0829618	0.346004	0.332094	-0.219019	-0.311977	-0.0803719	-0.0817492	-0.194642	0.0543528	-0.239202	-0.270536	0	0.0239854	-0.270833
A_23_P105625	0.109029	0.220666	0.161686	0.151459	0.116548	-0.0112243	0.136744	0.0922546	-0.0307069	-0.0872059	0.324056	-0.00768614	0.292348	-0.123956	-0.0234857	-0.0365362	-0.0324364	0.0157261	-0.00292349	0.0948825	-0.0258517	-0.0169449	-0.0443358	-0.0453539	0.0172167	-0.022141	-0.099359	-0.0446916	0.506185	0.110808	0.00846338	-0.00103903	-0.333971	-0.163673	-0.318691	-0.114289	0.222176	0.0557637	0.13729	-0.194486
A_23_P105646	-0.0893652	-0.201638	-0.293097	-0.497315	-0.0313754	0.477461	-0.239484	0.100806	-0.231602	-0.367124	-0.558964	0.0840347	0.077148	-0.166934	0.10171	0.126224	0.617894	0.0623906	0.886541	0.0979083	-0.024878	-0.0495918	-0.0641058	-0.0239174	0.365146	0.00109887	-0.02598	0.00743484	1.06063	0.228033	0.449458	0.325459	0.391662	-0.308481	-0.000944853	-0.0857184	-0.22034	-0.162109	0.385262	0.509882
A_23_P105651	0.338346	0.387612	0.802284	0.288707	1.00669	0.171358	0.0688877	1.40497	0.488442	0.691613	0.218907	0.0433035	-0.0360804	0.0400543	0.763218	0.318373	0.444816	0.162532	-0.0261636	0.224328	0.184772	-0.12958	-0.135765	-0.267192	-0.133669	-0.570478	-0.757774	0.155173	-1.12856	-0.448744	-0.51218	-0.640673	-0.719795	-1.27161	-1.70638	-1.17713	-0.771636	-0.286531	-0.424598	-1.14671
A_23_P105664	-0.0957503	-0.114241	0.171151	0.245821	-0.180909	-0.0134859	-0.0540285	0.117016	0.00602722	0.148198	0.127165	0.0838952	0.273823	0.39158	0.0982585	0.191444	0.0232415	0.0403543	0.0457411	-0.0762444	0.257232	-0.23406	-0.297163	-0.190356	-0.0899701	-0.10912	-0.0246449	-0.162657	-0.280878	0.0446315	0.01334	-0.128748	-0.105232	0.0498118	-0.143604	0.0477977	0.000872135	0.0584703	0.0462775	-0.105878
A_23_P105691	-1.76196	-1.0253	-0.233473	-0.284112	-2.03995	0.503293	-0.66329	0.22577	0.314606	0.14186	-2.05448	-1.4453	0.39324	0.0596902	-0.344962	0.139859	-0.135054	-1.34527	-0.38283	-0.301092	-1.57889	-0.143308	-0.285697	-0.0187621	-0.0987605	0.296942	0.316137	0.589666	0.783608	-1.02118	0.559759	-0.375313	1.4469	0.725206	0.123822	1.13604	0.541573	0.643989	-0.971893	0.731473
A_23_P105705	0.471029	0.74672	0.727393	-0.63763	1.03814	0.682721	0.631215	0.537802	0.49135	0.184914	-1.39573	-1.15126	-1.52802	0.426731	0	0.265337	0.247313	0.242066	-1.80677	0.475752	1.53673	0.472053	-1.05206	-0.502489	-0.0283605	-0.42128	-0.0932084	-1.48908	-0.763271	0.664701	0.292871	0.108095	-1.1282	-1.53182	-1.74357	-1.87611	-0.806735	-0.903944	1.14476	1.12332
A_23_P105730	-0.100003	0.39768	-0.385187	-0.654983	0.500171	0.423284	-0.274563	0.381466	-0.18367	-0.557137	-0.0556731	-0.161881	-0.0518919	-0.902366	0.326195	-1.3281	-0.11732	0.421257	0.0563829	0.426336	-0.12787	-0.389172	0.130082	0.0301155	0.341835	0.332069	0.51614	0.214927	0.797482	-0.0636966	-0.10996	0.0418113	0.141955	-0.933467	-0.682974	-1.4341	-0.760959	0.130145	0.477574	0.275045
A_23_P105732	0.116368	0.136878	-0.132198	0.122558	0.715661	-0.0964241	-0.16433	0.374767	0.638621	0.121188	0.335018	4.76837e-07	0.179617	0.0445194	0.13221	-0.287032	-0.319583	-0.381951	-0.0682654	-0.0325141	-0.137398	0.272824	-0.172158	0.138906	-0.0582361	-0.254359	0.565076	0.0664167	-0.354579	0.161947	-0.270829	0.49474	-0.225979	-2.22776	-0.386626	-0.103291	0.0802741	0.307849	-0.939316	0.0268874
A_23_P105747	-0.279549	0.0676072	-0.209519	-0.409725	0.0158365	-0.239619	-0.0279915	0.198348	-0.0226078	-0.646886	0.189373	-0.397708	-0.315475	0.0255554	0.217737	-0.0630961	0.0417039	0.30112	0.446122	-0.016484	-0.0499325	-0.262342	0.0337105	0.385583	0.100368	0.165662	-0.13522	0.0877838	0.823339	0.663453	-0.0968711	0.180364	-0.015605	-0.519234	0.0816054	-0.484366	-0.0844574	-0.0178187	-0.0856397	0.0648253
A_23_P105753	0.305061	0.12528	0.548538	0.629955	0.357394	0.104671	0.33334	0.215461	-0.06512	0.105389	0.296697	0.113198	-2.38419e-07	0.803063	0.103978	0.166697	-0.0867031	-0.324876	-0.126222	-0.343725	-0.053591	0.0514081	-0.175027	-0.107388	-0.1657	-0.362749	0.020961	-0.08955	-0.281415	0.0977309	0	-0.400638	-0.26163	-0.067095	-0.240646	0.204462	-0.116991	0.167881	-0.00667405	-0.167846
A_23_P105794	-0.505799	-0.673101	-0.750831	-0.596695	1.3405	0.474556	-0.788532	-1.00914	-1.68955	0.703376	-0.540133	0.0740266	0.81633	0.590787	0.12656	-0.348489	-0.0346134	-0.598315	0.511077	0.0938878	0.75333	0.309312	-0.0673432	-0.141687	2.11988	0.558308	1.65627	0.0434515	1.53572	0.157186	1.18569	0.30638	-0.0608649	-0.865672	-0.282774	-0.602913	-0.0988591	0.0915298	-0.108416	-0.322982
A_23_P105803	-0.0716953	0.847558	0.938949	-0.113656	1.26915	0.106099	0.642108	0.835884	0.153223	-1.26637	-0.555275	0.17368	0.598148	-0.512564	1.24591	-0.0750842	-0.820895	-0.763953	-0.284057	0.613489	-0.0793776	-0.0852113	0.704122	-0.088726	0.444936	-0.546705	0.241698	-0.524398	1.30459	-0.458292	0.215232	-0.00116157	-0.108829	0.172878	4.76837e-07	0.0400505	-0.196021	1.08737	-0.281284	-0.0286856
A_23_P105815	0.22149	-0.167707	-0.0927515	0.42324	1.6855	0.675686	-0.346585	-0.0575027	1.14542	-0.601364	-0.859231	-0.802305	0.232751	0.189386	-0.809796	0.329783	0.249351	-0.147013	-0.285107	0.110683	0.123295	0.864972	0.775346	0.27966	-0.823321	-0.113232	0.0590422	0.173439	-0.437886	-0.632034	-0.650494	0.404295	-0.966977	0.437477	0.284296	0.954062	-0.137192	-0.156723	-2.9994	-0.571208
A_23_P105833	0.956329	0.638834	0.269945	0.391633	0.46143	-0.0267525	0.0102477	-0.0224748	0.187766	-0.326226	0.397859	0.50757	0.724768	0.476276	0.544309	-0.15278	-0.167208	0.500674	-0.141533	0.0243945	0.308179	0.157543	0.309921	0.501575	-0.270725	-0.0818419	-0.0605836	-0.648254	-0.567461	-0.220645	-0.132434	-0.300328	-0.431654	-0.369603	-0.869101	-0.250424	0.0273871	0.338201	-0.253811	-0.113107
A_23_P105856	0.087209	-0.936253	-1.20271	-0.527627	-1.2102	-1.05756	-0.814563	-1.47606	-0.895958	-2.29019	-0.241869	-1.05643	0.363849	-2.38419e-07	0.597602	0.514807	-0.0906847	-0.493412	0.767639	0.00118399	0.116433	0.0145772	0.13559	0.500864	0.38516	0.294036	0.666418	-0.988838	-0.51379	-0.718805	0.361103	-0.88103	0.202527	-0.0336859	0.0734818	0.366583	0.00862598	-0.564856	0.491911	0.250819
A_23_P105862	0.328392	0.505046	0.515037	0.272621	0.374122	0.0392661	0.567269	0.671455	0.17489	0.3069	0.262712	0.168822	0.0588679	0.728106	0.36231	0.389159	-0.290826	0.470263	-0.723073	-0.242643	0.466233	0.151924	0.00920868	-0.311431	-0.791104	-0.336418	-0.540068	-0.0435839	-1.64771	-0.0657187	-0.454072	-0.288808	-0.578507	-0.745409	-1.11693	-0.927303	-0.44861	-0.0957322	-0.01052	-0.144103
A_23_P105873	1.11783	0.580143	0.226282	0.450665	0.231783	0.1216	0.730468	0.969973	0.513241	-0.207002	0.446987	0.463289	0.307572	0.0930896	0.108665	0.790416	-0.0764682	0.992501	-0.779912	0.18998	0.0902839	-0.370191	-0.160763	-0.194029	-0.339316	-0.419517	-0.806471	-1.14037	-1.91974	-0.714715	-0.704457	-0.454975	-0.769351	-1.06663	-0.989036	-0.759212	-0.760062	-0.0787215	0.0705838	0.100337
A_23_P105886	0.631746	-0.0255648	-0.115796	-0.169762	-0.0221521	0.114224	-0.187031	-0.151666	0.580824	-0.127886	0.850616	0.204301	-0.0765002	-0.132309	-0.000762433	-0.175161	-0.149439	1.29689	-0.113459	0.512586	0.282415	1.16116	0.323922	-0.0463524	-0.0395967	0.208648	0.222182	-0.0264355	0.29927	0.078107	-0.218969	0.64604	1.10419	-0.0741287	0.747844	-0.269422	-0.0519447	0.773555	0.820445	-0.201297
A_23_P105900	-4.76837e-07	-0.0411782	-0.0864162	0.193153	-0.00817108	0.149186	-0.360527	-0.14883	-0.04462	0.276767	-0.0317125	0.011939	-0.0900393	0.0571032	0.184786	0.0772557	0.499349	0.195476	0.412601	-0.057445	0.114058	0.0807471	-0.0189133	0.13934	0.273472	-0.0153041	-0.0683603	-0.213439	-0.0745945	-0.132601	-0.0660329	-0.0057025	-0.00720739	0.0356307	0.157151	0.174944	-0.12551	-0.0140586	0.0143499	0.048213
A_23_P10591	0.0088048	-0.526159	-0.246869	0.0237017	-0.09059	-0.0639124	0.0389624	0.35626	-0.130127	0.0626364	-0.149834	4.76837e-07	-0.0540609	-0.211061	-0.0319829	0.185631	0.209085	-0.255267	-0.230734	-0.270275	0.267957	0.0456038	0.0827908	-0.0200877	0.0543613	0.0240746	-0.115093	-0.0775943	0.294377	-0.141641	-0.0422559	-0.476402	-0.0141435	0.333849	0.193583	0.266393	0.185963	0.130398	0.377483	0.593853
A_23_P105923	0.123883	-1.11255	-1.57984	-0.57671	-1.05998	-0.943776	-2.1719	-2.57973	-0.898416	-1.72362	-0.897363	-1.46693	0.3139	-0.697161	0.838038	-0.702569	0.702418	-1.10563	1.10545	0.39501	0.192125	-0.0927265	-0.270117	0.0135291	1.96651	0.98913	1.82182	0.92235	1.14331	0.626744	0.27218	0.287501	1.26747	0.370582	0.585573	0.490038	-0.507552	-0.00431848	-0.17132	-1.6783
A_23_P105939	0.559269	-0.121514	-0.16939	0.694222	-0.00473908	0.438894	0.140387	0.223728	0.0435338	0.375083	1.28843	-0.0259151	-0.256886	0.494798	0.299418	0.916919	0.571675	-0.240101	-0.0176266	-0.353698	-0.18116	0.823099	0.939033	-0.100542	0.40206	0.017225	-0.311117	-0.0972244	-0.0299367	0.313458	-0.0399191	0.104677	-0.112873	1.17809	0.123147	-0.0793993	0.168973	-0.0970817	0.642941	0.173051
A_23_P105957	0.314408	0.00598717	0.0707512	-0.04456	0.405995	0.181996	0.67262	0.223228	0.23036	-0.462667	-0.34018	0.110238	-0.0854778	-0.100162	0.377748	-0.00534391	-0.135268	0.221706	-0.123575	9.53674e-07	-0.0229363	0.320488	-0.108014	0.133374	-0.00894785	0.211047	0.123235	-0.913502	-1.39331	-0.452349	-0.339868	0.100071	-0.237589	-0.438401	-0.31216	-0.118386	0.0790644	-0.494239	0.219111	0.447082
A_23_P105973	0.003326	-0.0117568	1.68604	0.027081	0.00240225	0.0158574	0.00150876	-0.00682879	0.00196731	0.01698	0.0501313	0.00473914	-0.00263995	0.0110712	-0.0043933	0.0206696	0.0160629	0.424254	-0.00270984	0.0312407	0.0322381	1.65836	0.00835778	-0.0057939	-0.00543965	-0.0142272	0.00767568	-0.00619443	-0.00413451	0.0110007	-0.00349054	0.0489355	-0.0017343	-0.00271086	-0.0102424	-0.00742951	-0.0105559	-0.0137852	0.0226991	-0.00167164
A_23_P106	-0.0746791	0.116199	-0.420611	-0.486756	0.217278	-0.153646	-0.181223	0.198221	-0.013272	-0.536315	-0.504704	0.0917432	-0.449291	-0.431108	0.201463	0.204272	0.226724	0.422397	0.152317	0.176449	0.393892	-0.00800133	0.00919437	0.38019	0.176958	0.0272114	-0.408044	-0.0945582	-0.385699	0.298079	-0.147656	0.0318913	0.0400937	-0.0767133	0.0202575	0.0275216	-0.468583	-0.614414	0.0102177	-0.252551
A_23_P106002	-0.532407	-0.554283	-0.560798	-0.250731	-0.420468	-0.0765529	0.103572	0.481109	0.092463	-0.198953	-0.210418	-0.266415	-0.0520506	0.587951	-0.265401	0.997219	0.706431	1.02961	0.139395	-0.281907	0.0394955	-0.0774016	-0.121146	-0.347904	-0.308642	-0.238057	-0.424124	0.199234	0.100129	-0.0380678	-0.088316	0.0658784	0.169274	0.199182	0.0634174	0.194415	0.0496378	0.35989	0.792636	1.36261
A_23_P106016	0.370808	0.20425	-4.76837e-07	0.0182238	0.048655	0.338239	0.225157	0.313318	-0.162072	-0.587397	0.143469	-0.0320768	0.0725298	-0.142231	0.419154	0.618515	0.0367947	0.148022	0.0186882	0.215339	0.713355	0.185844	0.406747	0.0176449	0.19666	-0.0905004	-0.399679	-0.424176	-0.599718	-0.215284	-0.15153	-0.438601	-0.613365	-0.220527	-0.250823	-0.199694	-0.676452	-0.168873	-0.18365	-0.0167165
A_23_P106024	-1.51873	-0.217402	0.0211773	0.410982	0.223261	0.128907	-0.90254	-0.526377	-1.217	-0.102849	-1.00659	0.144247	-0.480722	-0.311028	-0.137111	-0.489686	-0.532975	-0.391337	0.0320325	-0.00592113	-1.44951	0.48178	0.408553	1.2662	-0.611664	0.661473	0.603929	-1.52897	-0.909351	-0.108789	-2.38419e-07	0.955687	0.941542	1.1472	1.2082	0.967667	1.17327	0.289023	0.860969	0.0705907
A_23_P106042	0.172454	1.11395	0.0188828	0.0884309	-0.186615	1.20168	-0.708028	-0.270514	0.613238	1.88252	0.894465	0.219778	-2.38419e-07	-0.245163	-0.133713	-0.333608	0.790694	-0.521317	-0.090656	3.02417	0.638397	0.130565	-0.740938	0.101039	0.299492	-0.528333	0.111868	0.875584	-0.878799	0.0519722	-1.28519	0.138783	-0.609463	-0.319843	-0.846842	-0.555338	-0.285938	0.129557	-0.366661	-1.11993
A_23_P10605	-0.593549	0.0614603	-0.45346	-0.558699	-1.1199	-1.16609	-0.509118	0.077796	0.42181	0.991858	0.221942	0.0840225	-0.398802	-1.08922	-0.177481	-0.40124	0.583975	0.365575	0.434258	0.616697	0.308281	-0.193847	-2.38419e-07	-0.0492439	0.56311	0.296882	-0.159003	-0.248729	-0.123501	-0.65481	-0.0344751	-0.734104	0.836988	0.166348	0.37602	-0.238986	0.318183	0.0640924	1.11065	1.15861
A_23_P106056	0.117039	-0.0156603	-0.160571	0.0479498	0.0806332	-0.00924826	0.0959358	-0.120108	-0.176285	-0.0396667	-0.079998	-4.76837e-07	-0.139501	0.0398035	0.168038	-0.0959201	-0.00466824	-0.056407	-0.124869	0.115194	0.00938702	-0.0473094	-0.0634909	0.18651	-0.00939703	0.0973988	0.167065	-0.0599298	0.320586	0.0351849	0.28601	-0.0190039	0.12266	0.0433221	0.106469	0.0793109	0.0023694	-0.142505	0.0139575	-0.0870571
A_23_P106069	-0.763782	0.565466	-0.399384	0.147794	0.308041	1.75321	-0.159783	0.0283723	0.920906	0.443659	0.88398	0.468071	-0.281022	-0.259236	0.118321	-0.192565	-0.251409	-0.960837	-0.271015	0.199771	-1.58755	-0.339069	0.335576	0.405162	1.0418	-0.203826	0.338003	-0.0161664	-0.144957	0.844307	0.595671	0.061257	-0.341357	-0.397242	-1.13802	-0.58571	0.786693	0.0519797	-1.20847	0.130245
A_23_P106080	-2.20416	-0.43444	-0.887169	-0.763497	-1.48865	-0.435181	-1.07084	-0.870299	-0.401645	-0.721309	-1.14886	1.19209e-07	0	0.376273	-0.137864	0.102762	0.10853	-0.833219	0.345089	-0.223087	-0.736765	-0.326944	0.200488	-0.0588948	0.990321	0.205648	0.985783	0.117627	0.426213	-0.51079	0.0915323	0.524197	2.14374	1.67451	2.67567	1.21865	0.848999	1.10994	1.1053	1.6101
A_23_P106103	0.091762	-0.0193546	1.03325	-0.182904	0.383989	0.76568	0.797933	0.229893	1.21129	-0.617586	1.68549	0.212613	-0.281658	-0.116869	0.658775	-0.199391	-0.199771	0.24004	-0.579047	0.477928	0.143449	-0.381952	0.729091	0.205225	0.185333	0.735239	-0.135606	0.534911	-0.216323	0.0221138	0.877181	-0.549611	-0.686403	-0.0537471	-0.198861	-0.430364	-0.0433003	-0.654074	0.96867	-0.0551
A_23_P106127	0.0909252	0.376999	0.109585	0.157264	0.559732	-0.0477953	0.369978	0.479565	0.236716	0.210408	0.112298	0.0514708	0.0488849	0.28657	0.316169	-0.102921	-0.288127	-0.186663	-0.0281005	-0.0522962	0.1753	-0.343386	-0.222045	-0.285395	-0.323774	-0.391242	-0.0660362	0.36167	-0.0807638	0.0698705	0.306802	0.0883527	-0.610694	-0.503572	-0.745001	-0.551383	-0.1024	0.0834832	-0.0611086	-0.472486
A_23_P106131	-0.0253792	0.0307169	0.38577	0.238468	-0.181134	-0.141081	0.183125	0.627602	0.141681	-0.0180359	-0.102862	-0.0360031	0.403577	0.155852	0.0159864	0.205587	0.0483093	-0.14927	0.0141916	-0.121391	0.313693	0.141077	-0.0107508	0.0240679	-0.214953	-0.119429	-0.1772	-0.0597687	0.0759907	-0.0844541	0.182702	-0.201934	0.0449095	-0.112938	-0.0933223	-0.0312047	0.0851531	-0.0100098	0.0889492	-0.018199
A_23_P10614	0.000117779	-0.960154	-0.264599	-0.185753	-0.726746	-1.32645	0.117959	-0.119384	-2.09764	-0.22752	-0.02969	-0.503933	-0.588701	-0.324258	-0.534634	0.668017	-0.779989	0.244015	0.417447	-0.503617	-0.324131	-1.23085	-0.414508	-0.309874	0.214296	0.412236	-0.728034	0.327103	0.401819	0.257248	0.248296	0.18101	0.35974	0.438956	1.02037	0.521134	0.203022	0.278746	0.177798	0.16132
A_23_P106145	-0.218532	-0.48229	0.221624	-0.419476	-0.956496	-1.09676	0.0260549	0.172995	-0.273269	-0.651361	-0.00160074	-0.393204	-0.124637	-0.288762	-0.984926	0.328247	0.00756884	-0.0345101	0.148573	-0.389114	0.252236	-0.102184	0.0125446	0.0814495	0.201152	0.243119	-0.370685	0.199408	0.916345	-0.405783	0.250658	-0.804754	0.449025	-4.76837e-07	0.707245	0.47788	0.384086	-0.198036	0.414879	1.34784
A_23_P106158	-1.30393	-0.461517	0.0148172	-0.376571	0.121325	0.295024	-0.358278	0.251203	-0.0895499	-0.382107	-0.229029	-0.776432	0.039335	-0.336531	-0.245998	0.572621	0.458504	0.176246	0.0259123	-0.0628777	-0.0907128	0.191184	0.108681	0.147211	-0.176905	0.223248	-0.590975	0.149874	0.0169836	0.0767825	-0.146928	0.195501	-0.0268738	0.00822234	0.595796	0.455966	-0.0597205	-0.694054	-0.143241	-0.341375
A_23_P106162	-0.217392	0.007514	0.148801	-0.463527	-0.103261	-0.0314748	-0.0273013	0.382851	0.24742	0.296824	-0.0836861	0.155737	0.228805	-0.094156	-0.322767	-0.398411	-0.0364463	-0.0792813	0.359125	0.00473929	-0.163068	-0.0774691	0.0111129	0.0297322	-0.188555	-0.109322	-0.133957	0.359296	0.288324	0.304775	0.0481827	-0.00945854	0.0716012	-0.0357556	-0.0119331	-0.106779	0.125258	0.102814	-0.000936031	0.0592091
A_23_P106174	-0.0206902	-0.527091	-0.682809	-0.469049	-0.582813	-0.460116	-0.278905	0.302049	-0.0296361	-0.284706	0.172745	0.0253136	-0.244313	-0.588379	0.0103009	2.38419e-07	0.0730765	0.421709	0.085552	0.0702925	0.219996	-0.337813	-0.424837	0.339876	0.0262778	0.119698	-0.108244	0.372177	0.111527	-0.0421658	-0.105124	0.24102	0.163299	-0.0406606	0.363472	-0.430512	0.0839541	-0.115141	-0.0151994	0.0835655
A_23_P106194	-0.00650597	0.523324	-1.60835	-2.28886	-4.52714	-0.494987	-2.86127	0.389661	-0.0418272	-1.59336	-3.03842	0.00191307	-0.569386	1.37471	-3.41028	2.44301	1.98655	3.35965	2.31508	-0.924522	-0.912059	-4.74596	-1.30725	-0.177857	1.15118	0.181674	-1.549	-0.927162	-0.844432	1.51355	0.967024	1.23725	2.63015	1.40604	2.06751	1.57389	2.16265	-3.4402	1.6425	0.752523
A_23_P106204	0.100512	-0.0494976	0.045712	-0.107571	-0.441483	-0.171941	-0.101836	-0.394557	-0.0482771	0.0214975	-0.0553493	-0.00880003	0.486425	-0.169587	0.0408773	-0.257022	-0.0366125	-0.270478	-0.252028	-0.205255	-0.11638	0.0209646	-0.163368	-0.152402	0.352508	0.34622	0.348274	0.106469	1.28118	0.0682774	0.091835	-0.0049746	0.13147	0.395496	0.373123	0.545203	0.134125	0.136693	-0.0486047	-0.105333
A_23_P106226	-0.0390258	0.0121574	-0.149758	-0.0764427	-0.0148487	-0.136581	-0.050375	0.0615973	0.11956	0.0854549	0.0427966	0.00888681	-0.0558596	-0.0421152	0.0257573	-0.0614676	0.108621	0.0909987	0.100837	0.203301	0.398597	-0.27033	-0.0745001	-0.00415564	0.0540681	0.0717001	0.0607638	0.372929	0.283137	-0.127079	-0.0860958	0.0270977	0.137828	-0.120904	-0.2841	-0.23675	0.00426579	-0.119091	0.238529	-0.024066
A_23_P106241	0.147415	-0.259549	-0.0313311	0.0989766	-0.0482345	0.0607271	0.574847	0.23405	4.76837e-07	-0.0135574	-0.310328	0.0281343	0.400775	0.293542	-0.0429115	0.246811	0.0125461	-0.349353	-0.173855	-0.0858536	-0.0907936	-0.0800204	0.0075469	-0.0186067	-0.203769	-0.233249	-0.267295	-0.0137053	0.284554	-0.171645	0.192439	-0.128004	0.00814962	0.0400124	0.0119848	0.192768	0.126663	0.22651	0.0129633	-0.0578017
A_23_P106258	0.46009	0.460578	0.00314736	0.580467	0.0195067	0.499393	0.0647724	0.0645537	0.396412	0.87607	0.689426	0.0986314	0.0454831	0.32058	-0.356096	0.0838287	-0.0917418	-0.255836	-0.437163	-0.227222	0.0610991	-0.36046	0.146572	-0.197174	0.0513544	0.0300202	0.241592	0.165873	-0.106351	-0.134022	-0.0619965	-0.523575	-0.172031	-0.157744	-0.808311	-0.455188	-0.00562811	-0.123405	0.172737	-0.0745552
A_23_P106280	-0.137574	-0.109797	-0.0960722	-0.33866	0.245444	0.384553	-0.13489	-0.0257936	-0.0510635	-0.00804853	0.0335922	-0.335146	-0.231056	0.0189333	0.423355	-0.039288	0.319086	0.204513	0.554469	0.338499	0.253471	-0.0431662	-0.0249991	0.566648	0.647791	0.513133	-0.0289636	-0.354159	0.196599	-0.0375242	0.583866	0.609616	0.247876	-0.240218	-0.0695386	-0.102959	4.76837e-07	0.284072	0.010169	-0.232216
A_23_P106299	0.0675578	-0.0187111	-0.0107427	-0.0130768	-0.0111842	0.0402431	-0.0088892	-0.318419	0.0337486	0.198448	-0.0746236	-0.0235329	0.0946503	-0.0848784	-0.093884	-0.148828	-0.171126	-0.0470085	-0.0349355	0.258872	-0.0305753	0.0358963	-0.152191	0.0383987	0.0127721	0.0841351	0.168276	0.225152	0.0938473	0.0665526	0.0782447	-0.00553274	0.0476141	-0.00717545	-0.0639238	0.050602	0.0665526	-0.0785589	-0.0809698	-0.16969
A_23_P106322	0.292758	0.36052	0.726287	-0.0356805	0.560685	0.108648	-0.102825	0.53683	-0.0365958	-0.115371	0.646666	0.201962	0.861429	0.0727432	0.701666	-0.143348	-2.38419e-07	-0.436308	0.399724	0.246804	0.074589	-0.232097	-0.487903	-0.077739	0.0284781	-0.0730545	0.458608	0.262956	-0.510259	-0.0263112	-0.227861	0.0510666	-0.0140243	-0.81053	-1.03003	-0.77794	-0.918194	0.58732	-1.03886	-0.762954
A_23_P106362	-0.585785	0.603617	-0.785369	-0.243931	-4.0242	-2.05864	0.227301	-0.350357	0.683993	3.02761	-1.41248	-0.315206	-0.522258	-1.5564	-1.46533	-0.501761	2.49967	1.27034	-1.18825	1.65216	0.587965	0.0898852	-1.86445	-0.117828	0.470448	-0.146834	0.0958674	0.640512	0.993224	-0.604768	-0.0784063	-2.92477	1.1551	0.678215	1.24696	0.153254	-0.466326	0.716	0.458798	2.17825
A_23_P106371	0.558605	-0.947366	-0.013525	0.315274	-0.179737	-0.314995	-1.36437	0.201808	0.725298	-1.0091	0.199207	-1.95595	-1.009	0.354465	-0.102068	1.01144	-0.34963	0.990966	0.426687	0.140337	0.833236	-1.17448	-0.375162	0.0569552	-0.321132	-0.530232	-0.252229	-0.0575523	1.04527	0.465458	-0.420391	2.93617	-0.531281	-0.0243236	0.510272	0.131816	-0.341981	-0.0565637	0.746556	-0.730079
A_23_P106389	0.104981	-1.1576	3.99659	0.607031	-0.666156	-0.555768	0.0927379	-0.357619	-0.474261	-0.064135	-0.0397942	0.139382	-0.67109	0.283254	0.896979	0.159627	-0.510693	-0.0795769	-0.11784	-0.251512	-1.7634	0.632084	-1.396	-0.257769	-0.306492	0.159771	1.19958	-0.333816	-0.500916	0.447186	0.988414	-0.342518	0.0797784	1.6103	0.976243	1.44948	1.67197	-0.441281	1.56738	0.557174
A_23_P106391	0.176161	0.412597	0.845403	0.436809	0.321783	0.431906	0.611403	0.343552	-0.0920842	0.227626	0.235745	0.35346	0.654033	0.750654	0.114165	0.48176	-0.0305169	-0.222776	-0.203581	-0.317548	-0.0910156	0.0304539	0.053771	-0.340508	-0.56143	-0.546258	-0.636232	-0.363666	-1.07883	-0.00588989	-0.441761	-0.737887	-0.637151	0.186923	-0.366357	0.0766451	-0.422112	0.233492	-0.122767	-0.524587
A_23_P10640	0.108283	0.218782	-0.042592	0.229468	-0.20075	0.701034	-0.270652	0.38581	0.224365	0.236386	0.476302	-0.610756	-0.149774	0.0223758	0.213419	-0.0973487	0.0675014	-0.23905	-1.11773	-0.00498915	-0.491496	-0.316037	-0.046138	0.210649	0.268413	0.188395	0.336261	0.301061	0.105324	-0.0180187	-0.45953	-0.237811	-0.477249	-0.120381	-0.911254	-0.344838	-0.643503	-0.342231	0.111229	0.0597144
A_23_P106405	-0.0254545	-0.0452614	-0.152014	-0.034163	0.0705986	0.0448151	-0.300122	-0.01372	-0.365097	-0.365369	-0.333572	-0.239699	0.0650115	-0.226742	0.434133	-0.0481324	0.114143	-0.238038	0.382536	0.0319867	0.131093	0	0.0612235	0.0849662	0.285645	0.254895	-0.0406518	-0.375174	-0.193463	-0.13108	0.11005	0.018373	0.081244	-0.102317	0.153815	0.223334	-0.0702705	0	0.190095	-0.252903
A_23_P106412	-1.35845	-0.33981	-0.744797	0.0273671	-1.42603	-0.444214	-0.656579	0.0896735	0.0968466	1.00084	-0.170266	0.170215	0.274305	-0.171609	-0.284951	-0.331004	-0.104581	-0.0107021	-0.00892067	0.281183	-0.0608234	0.0311685	-0.144576	-0.41438	-1.14726	-0.193543	-0.228106	0.546096	0.305879	0.11611	0.00535393	0.862378	0.659647	0.86581	0.862837	0.0733528	0.654414	0.858163	0.395589	-0.472293
A_23_P106425	0.0268612	-0.00195241	-0.0231011	-0.370023	0.26066	0.017421	0.0691919	-0.144446	0.404106	-0.225808	0.725705	0.517703	0.203692	-0.199635	-0.00501203	-0.442515	-0.203883	-0.0598159	-0.147117	0.144282	-0.154105	0.012655	-0.0840502	0.162607	0.601206	0.496377	0.529606	0.0829682	-0.0373445	0.0447876	-0.0229061	0.198354	-0.0118625	-0.378176	-0.166511	-0.446824	-0.328918	-0.0326087	2.38419e-07	-0.0338151
A_23_P106433	0.20726	0.0347562	-0.0310588	0.501931	0.267264	0.225521	0.358014	0.255918	-0.181236	-0.056469	-0.0478845	0.0677094	0.00647497	0.0419054	-0.105466	0.724344	-0.118796	-0.282137	0.216944	0.00649118	0.137539	4.76837e-07	0.163408	-0.232181	-0.501687	-0.0654998	-0.432325	-0.357544	-0.302869	-0.00172377	-0.218728	-0.0998378	0.0082097	0.0296669	0.200636	0.287384	-0.0919876	0.276382	-0.0928092	-0.128514
A_23_P106439	-0.00371075	-0.0327063	-0.339769	0.0620942	0.314306	0.140941	0.0153775	0.0632627	0.14333	-0.426615	-0.209316	-0.0450344	-0.451672	-0.548234	-0.0724924	0.105475	-0.12141	-0.203069	0.271994	0.0852637	0.191031	0.0756569	0.155243	0.189271	-0.217437	0.232227	-0.224723	-0.335099	-0.0200264	-0.145971	-0.459885	0.0981355	0.163041	0.044384	0.291717	0.325441	-0.0523484	-0.182498	-0.0315111	-0.0232286
A_23_P106463	0.114964	-0.071384	-0.179443	0.0669603	0.420344	0.141774	-0.156366	-0.19401	-0.186573	-0.0482302	-0.185318	-0.49753	-0.158645	-0.327395	0.127341	-0.152596	0.417943	0.265912	0.178843	0.0491891	0.186224	0.297384	0.243574	0.146379	0.112765	0.200409	0.165208	-0.438241	-0.497236	-0.096694	-0.225903	0.127267	-0.149985	-0.226056	-0.0194931	-0.0870876	-0.213855	0.0402913	0.0368452	0.311381
A_23_P10647	-0.733902	-0.307664	1.25361	1.34433	0.316842	0.413072	-0.217947	-0.271875	-2.22442	-1.15059	-0.0287316	-0.736162	-0.138449	-0.286281	0.253532	1.08427	-0.159456	-0.628237	-0.0203032	1.00538	0.536505	0.179441	1.76071	1.94189	3.19157	0.501397	-0.00252366	0.397749	1.25834	-0.280664	0.296445	-0.853564	-0.362399	-0.54176	0.131472	-0.197428	-0.524507	-0.130704	-0.548949	0.426364
A_23_P106472	-0.0191774	0.0387745	0.00874329	0.199197	0.0206928	-0.00892162	-0.151565	-0.0496912	-0.0191774	-0.0266476	-0.200507	-0.0468082	0.105025	0.230752	-0.0611582	-0.0385609	0.0103464	-0.246451	-0.311222	0.030859	-0.132101	0.104802	0.16444	0.0525112	-0.0197678	0.0394878	0.0525141	-0.159136	-0.430532	0.0682983	0.0819149	-0.100125	-0.129118	0.133829	0.0901108	0.158031	-0.0727644	0.0234776	-0.0262003	0.0819149
A_23_P106481	-0.21095	-0.25162	-0.231559	-0.148196	0.179224	-0.029613	-0.164557	-0.163219	-0.227709	-0.352576	-0.275213	-0.242091	-0.205157	-0.105066	0.0715494	0.0740943	0.351977	0.383117	0.488652	0.152315	0.0875144	-0.0750294	-0.0889578	0.247189	0.313306	0.211335	-0.0886431	-0.193283	0.591024	0.0402403	0.313813	0.254941	0.314228	-0.0104709	0.28442	0.0659933	-0.0267549	-0.143191	0.122343	-0.149439
A_23_P106497	0.0660169	0.198667	-0.200788	0.0547922	-0.0963879	0.0743263	-0.209052	0.155913	0.138294	0.169698	0.427804	0.0174642	-0.0778096	-0.0249157	-0.131804	0.0323532	-0.0520146	0.189408	-0.0809758	-0.0817924	-0.175267	-0.165514	-0.169183	-0.0901895	-0.0926397	0.0518339	-0.103521	0.272047	0.0885417	0.161986	-0.0915301	-0.344224	0.253602	0.0659668	0.23234	0.0758135	-0.243085	0.011832	2.38419e-07	0.12362
A_23_P106505	0.160994	0.0701885	-0.244815	0.150188	-0.0644021	0.184942	0.0935781	0.0958242	-0.172114	-0.0465145	0.0451488	0.116143	-0.185712	0.204957	0.137241	0.0121253	-0.29683	0.173937	-0.0651972	0.015456	-0.320017	0.333379	0.0253527	-0.0320158	-0.131178	0.101183	-0.301308	-0.509387	-0.0581231	-0.0528419	0.0681522	-0.156598	-0.120309	0.13354	0.338407	0.440263	-0.249995	-0.15556	-0.156125	-0.129276
A_23_P106522	-4.76837e-07	0.101068	-0.0203052	0.129165	0.255817	0.213713	0.369158	0.403647	-0.0355673	0.196267	0.00765705	-0.126645	-0.143376	0.249479	0.289463	0.442919	-0.0764837	-0.0942111	0.113463	-4.76837e-07	-0.131547	0.0514235	0.013875	-0.16124	-0.0316186	-0.198704	-0.342295	0.313221	0.172208	-0.0113177	0.0184588	0.111772	-0.207011	-0.253306	-0.354888	-0.243914	-0.0388584	0.282386	-0.119219	-0.103361
A_23_P106532	-0.284279	-0.384408	-0.152102	0.0206308	0.2283	0.428972	-0.206357	-0.265004	-0.368841	-0.187514	-0.195013	0.0159426	-0.11806	-0.0512257	0.0909443	0.0464621	0.188247	-0.0552893	0.0976624	-0.00053072	0.0236487	0.260962	0.0874619	0.288068	0.362114	0.242362	0.00362873	-0.0443287	-0.145905	-0.0303226	-0.192088	0.310063	-0.0367041	-0.0138989	0.231804	0.244585	-0.21866	0.190496	0.0435467	-4.76837e-07
A_23_P106544	0.245321	0.100397	0.0404429	0.0198188	0.0588708	0.0415635	0.0933752	-0.0452137	0.123954	-0.227358	-0.0464273	-0.144361	-0.0852213	-0.0272036	-0.0349517	-0.0529366	0.0754962	0.333777	-0.38408	0.287267	0.0722094	0.072011	-0.139533	0.136233	0.0226331	-0.0173001	0.0955882	-0.558452	-0.905285	-0.363602	-0.262487	-0.326571	-0.033381	-4.76837e-07	0.0189152	-4.76837e-07	-0.0959415	-0.396995	0.105702	-0.0143881
A_23_P106559	-0.0252357	0.31279	-0.0456963	0.27991	0.174219	0.115932	-0.000291586	-0.08023	0.455823	0.772739	0.554799	0.347744	-0.00257659	0.0572777	-0.14767	-0.183527	-0.354566	-0.427717	-0.258417	0.0324304	-0.0342658	-0.474967	0.0453935	-0.0742781	0.286889	0.0122502	0.040633	0.330832	-0.212083	-0.0452147	-0.00244975	-0.400637	-0.299826	-0.296321	-0.59281	-0.412081	-0.27792	0.0575154	0.215519	0.0259247
A_23_P106562	-0.0768263	-0.653452	-0.252866	0.0623291	-0.316276	-2.38419e-07	-0.268601	-0.624827	-0.280507	-0.831858	-0.350655	-0.0578954	0.0357342	0.0790513	-0.25973	-0.18965	0.602011	-0.149216	0.144534	-0.260527	0.57889	0.245573	0.519643	0.254899	0.124644	0.447001	0.203961	-0.595228	0.0834582	-0.229368	-0.150713	0.0403688	0.313994	0.401563	0.929594	0.859851	0.0288379	-0.172669	0.253014	0.488299
A_23_P106575	-0.157147	-0.0789962	-0.0527554	-0.03511	0.0186691	0.380537	0.207022	0.0988183	-0.271728	-0.1854	-0.463997	0.138789	-0.420987	-0.179542	-0.0766501	-0.0193052	0.218935	0.152936	-0.0367827	0.0420527	0.0224733	0.432933	0.0602565	0.283363	-0.00929737	0.226206	-0.177127	-0.754199	-0.0668268	-0.508372	-0.193972	0.00503635	0.210583	-0.0202837	0.296309	0.232545	0.10723	-0.319688	0.22255	0.308151
A_23_P106602	0.146714	-0.735147	-0.342116	-0.289508	-0.677857	-0.0475988	-0.382251	-0.316493	-1.47016	-1.0018	-1.06577	-0.330473	-0.022542	-0.333781	0.218961	0.463685	0.611991	0.382341	0.916444	0.0248547	0.147868	0.423948	0.629767	0.68356	1.0771	0.782476	1.16459	-0.586124	-0.621742	-0.0372515	-0.123628	-0.229	0.849648	0.0138021	0.796148	0.452287	-0.275238	-0.338087	0.274037	0.273041
A_23_P106617	0.518083	0.103002	0.272532	0.201771	0.616112	0.480907	0.476672	0.179629	0.122561	-0.304876	-0.271578	-0.164892	-0.135962	-0.0334697	0.358746	0.056325	0.186707	-0.165134	-0.081953	0.0166454	0.290285	0.260064	0.228743	0.0450912	0.0750761	-0.300299	-0.334701	-0.573174	-1.5736	-0.406477	-0.228864	-0.0168691	-0.539112	-0.27721	-0.271395	0.119418	-0.244876	0.0406899	-0.106395	-0.194289
A_23_P106629	-0.400659	0.0195937	-1.05575	-0.742231	-0.557722	-0.479101	-0.174155	-0.322105	0.95158	1.34616	-1.10283	0.586063	0.0357561	-2.33162	-0.725065	-1.86432	1.87233	0.105763	-0.0442641	1.01752	0.796889	-0.0459876	-0.345619	0.360741	0.920145	0.757606	0.255383	0.752375	1.41121	-0.594434	-1.92836	-1.74207	0.18939	-0.0124207	-0.0564039	-0.676608	0.000641346	-0.552829	0.0693026	0.830391
A_23_P106633	-0.0334277	0.150041	0.015533	-0.0167503	0.0981498	0.173863	0.10584	-0.289235	-0.071238	0.0735283	-0.156241	0.0912561	-0.12604	0.0110974	0.138107	-0.439844	-0.272828	-0.337109	-0.054534	0.00352621	-0.24754	0.387886	0.00859547	-0.109575	-0.0166326	0.144087	0.0885477	-0.311418	0.299609	-0.033215	0.0658073	0.0429425	0.00140715	-0.0757337	-0.207306	0.057281	0.00295544	0.0439453	-0.0028863	-0.208739
A_23_P106656	1.5227	0.258301	0.669607	0.183734	0.724767	0.169974	0.293675	0.0638989	1.67371	-0.0019733	1.67702	0.00354844	-0.0269601	0.485779	0.0141686	-0.392234	-0.155146	-0.105245	0.405343	0.0871196	-0.141744	0.566717	-0.54172	-0.406306	0.0353134	0.130725	-0.0761326	0.34801	-0.0718479	0.149097	0.336003	-0.406401	-0.153931	0.287682	-0.387534	-0.0897892	-0.358455	0.419892	-0.19915	0.851724
A_23_P106661	0.106714	0.389295	0.723828	0.0713861	-0.437264	0.137075	0.470391	-0.291058	0.19391	0.895514	0.316115	-0.168318	-0.172238	0.00366187	-0.354097	-0.0911756	0.0343716	-0.20395	-0.115014	0.012548	-0.863524	-0.462562	-0.435317	-0.614459	-0.0584235	0.659431	0.875555	0.123492	-0.0290298	0.207323	0.0222511	2.82899	0.104319	-0.126517	-0.13451	-0.391611	0.145126	0.716766	-0.125635	0.22814
A_23_P106663	-0.151665	0.278688	0.131084	-0.321858	-0.0974294	0.608546	-0.148838	-1.50328	0.185478	0.296249	-1.75364	0.170575	-0.525908	0.202726	-1.55677	-0.51591	0.149582	-0.270306	0.2029	-0.0271752	-1.57891	-1.40672	-0.629005	-0.790194	-0.21301	0.906462	0.482714	-1.5623	0.249449	0.292314	-0.559098	-0.151661	0.370378	0.0817368	0.17003	0.0470465	0.300555	0.416897	-0.734328	0.528289
A_23_P106675	-0.325421	-0.0944233	-0.372658	0.317576	0.123114	0.420007	-0.281653	-0.390718	-0.379065	0.591631	-0.827887	-0.190553	-0.627315	-0.290981	-0.334476	-0.0644684	0.221651	0.0798874	-0.0876875	0.252304	-0.619632	0.417372	0.120774	0.943754	-0.252012	0.170987	-0.0248852	-0.459344	0.163118	-0.416706	0.046484	0.0547523	0.59028	0.525454	0.309305	0.105917	0.944661	-0.217649	0.302279	-0.420448
A_23_P106682	-0.34056	-0.0271664	-0.0961575	0.177528	0.00809288	0.0179329	-0.352951	-0.165359	-0.0433345	0.24257	0.461077	0.227547	-0.212229	0.134572	-0.203574	-0.217069	-0.261531	0.21537	-0.286161	0.106915	-0.0407858	-0.0682855	-0.554819	-0.0198932	-0.0181971	0.0966363	-0.0223074	0.979723	0.674256	0.790117	0.232896	0.593929	-0.0230665	0.580209	0.309677	0.429254	0.595608	-0.424548	-0.0700917	-0.0185552
A_23_P106694	0.0344229	0.477899	0.120518	-0.00489616	0.120922	0.18498	-0.00160885	-0.302314	-0.0376258	0.0498495	-0.0961695	0.161947	0.0120206	0.0342026	-0.158443	-0.39725	-0.0926518	-0.300131	-0.184093	0.00413084	-0.259101	0.311271	-0.0646081	0.0334735	-0.00761747	0.189466	0.414448	-0.635152	-0.0893855	-0.11269	-0.0125923	-0.082952	0.20298	0.0708857	-0.0151167	0.312469	0.00441122	-0.148059	0.0914254	0.137539
A_23_P106708	-0.292046	-0.322263	-0.0497036	-0.257311	0.109808	-0.215834	0.0385694	-0.163381	-0.0467834	0.0385694	-0.269579	-0.0871735	0.0941944	-0.247194	-0.0585031	0.0470228	-0.0180778	-0.0675468	0.0567245	-0.0675468	0.0322266	0.0800343	-0.201692	-0.0898075	0.0276318	-0.0321341	0.0941944	-0.226898	0.0295239	0	-0.141975	-0.00537777	0.00845432	0	0.083848	0.0800343	0.0326519	0.0109386	0.172499	0.121631
A_23_P106720	0.019418	-0.13321	0.0520709	0.0626957	0.481789	0.224412	0.24031	-0.242176	-0.0990183	-0.436218	-0.914416	0.339673	0.029515	0.351445	-0.279642	0.00118756	-0.0710821	-0.126694	-0.564708	-0.213465	-0.112052	0.432624	0.0856245	-0.198756	-0.0730584	0.351952	0.0433629	-1.51099	-0.397002	0.000315905	0.0752258	0.0330219	-0.259155	0.138676	0.190247	0.554706	0.0444126	-0.333767	0.10734	-0.092999
A_23_P106727	0	-0.229184	-0.0179696	-0.0257592	0.215916	0.224378	-0.132493	0.00727844	0.0245748	-0.269386	-0.290939	-0.286974	0.0341358	-0.120604	0.153528	0.174161	0.102638	0.0728645	0.0797715	0.159988	0.351157	0.236217	0.0975738	0.282375	0.165735	0.379205	0.029098	-0.139779	-0.535856	-0.191769	-0.40271	-0.0387835	-0.0091629	-0.291338	-0.367944	-0.2701	-0.0368762	-0.203506	0.30942	0.256617
A_23_P106737	-0.0785904	0.232088	0.349198	0.204833	0.406414	-0.101847	0.542687	1.01246	0.66658	0.452838	1.02639	-0.0937901	0.101131	-0.0336661	0.0373664	-0.230397	-0.523108	-0.0569305	0.501645	-0.0305128	-0.0593438	-0.271476	-0.63958	-0.24895	-0.383114	-0.39655	0.0274682	0.953768	0.0974994	-0.0638685	0.31887	0.1745	-0.245046	-0.955499	-0.56813	-1.13562	0.0778155	0.166354	0.139677	-0.147843
A_23_P106741	0.129956	-0.0998483	0.320731	-0.0118995	0.0560031	0.215255	0.254897	0.218692	-0.0564499	-0.224507	0.0550528	0.168179	0.171331	0.27822	0.0349674	0.381904	-0.328868	-0.262107	-0.301251	0.0658965	0.0950761	-0.0703244	-0.0982399	-0.131099	-0.183472	0.0709276	-0.222649	0.0427713	-0.0232244	-0.14225	0.0692892	0.0197511	-0.416161	-0.131938	-0.216414	-0.00820017	-0.287956	-0.139509	-0.0123839	-0.0859976
A_23_P106761	0.0090313	-0.10334	-0.560915	0.286763	-0.473087	0.0108559	-0.654654	-0.643132	0.536391	1.95327	-1.04804	1.02405	-0.442496	-1.57751	-0.558995	-1.16158	1.83755	0.455449	-0.226041	0.668259	0.856225	0.0731583	0.0401626	-0.265293	0.55607	0.328114	0.352086	-0.70408	-0.405135	-0.821968	-0.906369	-1.82175	0.105863	0.0759788	-0.118973	-0.0266705	0.022646	0.132046	0.612852	1.02619
A_23_P106773	0.76942	0.557626	-0.183324	-0.0124702	-0.194816	-0.556806	-0.177526	4.76837e-07	0.545307	0.633124	0.0834589	0.0588465	0.0949898	-0.313581	-0.0557566	-0.00346708	-0.00859356	0.0521946	-0.0297761	0.135151	0.0641789	0.0909481	0.0521207	-0.0833907	-0.124098	-0.23864	0.4236	-0.0760398	-0.471186	0.0470614	-0.0836301	0.293582	0.409885	-0.647326	-0.699019	-0.655003	-0.0853839	0.199899	-0.547694	0.0761375
A_23_P106798	-0.151555	-0.100931	-0.0902934	-0.20608	0.16461	0.0647669	0.0185299	0.136616	-0.16167	-0.363241	-0.259508	-0.132305	-0.0333238	-0.032867	0.0228648	0.190452	0.261595	0.260325	0.42899	0.198349	0.357937	0.15948	0.0745211	0.149162	0.218689	0.0115199	-0.195331	-0.00697374	-0.384808	0.0311522	0.156666	-0.0146823	-0.107375	-0.136921	0.0619102	-0.072768	-0.425397	-0.0354638	-0.220588	0.221565
A_23_P106806	-1.64291	-0.411411	-0.841894	-1.11351	-1.57375	-0.154295	-0.811091	-0.596249	-0.074362	-1.14136	-0.502334	0.0232267	-0.0994871	-0.0532994	-0.0737445	0.0776546	-0.0434048	-0.281222	-0.575841	0.0224912	-0.459652	0.683006	-0.000234127	-0.186491	0.587543	0.596117	0.0307202	0.0375681	1.29085	-0.0841689	1.59611	0.258017	2.08085	2.68081	2.71252	2.34285	1.48697	0.20786	0.98685	1.1521
A_23_P106814	-1.02106	-2.25082	-1.63479	-1.62565	-1.41282	1.93878	-0.41081	-0.133126	-1.02372	-1.63888	0.39276	1.41873	1.98575	0.959152	0.309274	-0.716615	-0.751571	-0.241616	-0.901124	-0.282129	-1.80301	1.34374	1.97261	0	-1.2453	1.26531	2.00375	-2.03282	-0.800677	0.132317	2.27845	0.738575	1.76768	2.35753	3.29784	2.52656	-0.163286	1.44493	0.335638	1.41022
A_23_P106822	-0.581728	-0.675456	-0.394457	-0.380346	0.185257	0.297454	-0.120039	-0.117813	-0.380402	-0.0132413	-0.906499	-0.12909	-0.29614	-0.595687	0.0723886	0.0107417	0.811999	0.0110407	0.739087	0.219362	0.124566	0.422219	-0.147953	0.294375	0.486934	0.327854	-0.0728064	-0.593566	-0.0798712	-0.629228	-0.815304	0.0665908	0.392302	-0.215343	0.23929	0.0719528	0.0500736	-0.15916	0.419879	0.634177
A_23_P106835	-0.203451	0.173656	0.25609	0.078629	0.131011	-0.0671401	-0.118116	0.371866	0.0397148	-0.18777	0.20674	-0.0602283	0.149257	0.291186	0.135312	-0.0929146	-0.177237	0.110577	0.12855	0.222818	-0.0724859	-0.566137	0.0684218	-0.138719	-0.062511	-0.272537	-0.0923038	0.491114	0.270211	0.300954	0.0402598	0.173293	-0.264263	-0.159202	-0.301178	-0.202977	-0.337882	0.444225	-0.213889	-0.409566
A_23_P106844	-0.112689	-0.863225	0	-0.439168	-0.368169	-0.400942	-0.421375	0.35842	0.446105	-1.02447	0.0823412	0.469298	0.216641	0.132758	-0.181546	0.753201	-0.531795	0.638934	0.331887	-0.286496	0.857128	-0.9313	-0.545438	-0.135296	-0.272852	1.0742	-0.504267	0.0523643	-1.08906	-0.287154	-0.394398	-0.250879	0.311254	0.952195	0.714152	0.682696	1.04797	-0.00623274	1.77091	1.14329
A_23_P10685	0.245088	0.117698	0.188659	0.0173345	0.0850472	-0.11932	0.0932803	-0.255122	0.0135756	-0.0354166	-0.0773792	0.152576	-0.0621457	0.182817	-0.0583334	-0.262465	-0.367122	-0.0719571	-0.435147	-0.126994	-0.338532	-0.04109	-0.158154	-0.111537	0.159027	0.134644	0.479029	-0.439176	-0.380135	0.0570335	0.0203061	0.0461168	0.24412	0.140567	-0.0244765	0.214883	0.0984874	-0.0305362	0.228731	-0.0193734
A_23_P106859	0.361499	0.121895	0.355217	0.406872	0.243624	0.269456	0.386279	0.276841	-0.0585198	0.259208	0.0565963	0.168578	0.118751	0.28987	-0.108687	0.343444	4.76837e-07	0.00341701	-0.29699	-0.166137	-0.138726	0.276437	-0.078157	-0.299895	-0.220703	-0.150884	-0.290698	0.011323	-0.0660296	-0.00522041	-0.0840335	-0.235202	-0.241351	-0.0530562	-0.232294	-0.0937429	0.000560284	0	0.21798	0.0118179
A_23_P106874	-0.694918	-0.336864	-0.0403212	-0.178892	0.0165522	0.396161	-0.624339	0.271057	0.159555	0.0995866	-0.292526	-0.369919	-0.518991	-0.561334	-0.343207	-0.0617207	-0.034272	-0.231548	-0.486677	-0.0952542	-0.0911272	-0.264464	-0.717555	0.0112414	0.103392	0.46845	0.831222	0.498929	1.0297	0.0864632	0.537918	2.4255	0.0814889	-0.249025	0.0361465	0.158002	-0.754395	0.148085	0.883125	0.380907
A_23_P106887	-0.0712018	-0.450017	-0.256635	-0.0473299	0.482836	0.476584	-0.255236	-0.50785	-0.0999064	-0.1967	-0.628023	-0.769437	-0.822107	-0.0329833	0.313922	-0.293372	0.147278	0.40567	0.544926	0.103182	-0.157056	0.341186	0.0524383	0.26279	0.0846786	0.240947	0.0436597	-0.616534	-0.360787	0.0145645	0.0492301	0.541824	0.201572	0.0310531	0.361346	0.375556	0.162461	-0.183495	-0.00897837	-0.107413
A_23_P106898	-0.220438	-0.769316	0.0103126	-0.135574	0.0482645	0.59637	-0.271422	-0.207669	-0.660583	-0.297283	-0.781194	-0.374972	0.171066	-0.255353	0.133104	0.0919242	0.604749	-0.181558	0.560977	0.0295377	0.345506	0.248146	0.222583	0.243963	0.452569	0.410432	-0.0770767	-0.366641	-0.00971127	-0.394326	-0.551711	0.0690227	-0.038774	-0.12099	0.264596	0.218155	-0.152564	0.0656796	0.264804	0.0967548
A_23_P106906	-3.27791	-2.57014	-2.15859	-2.7616	-4.16058	-1.97169	-1.76293	-2.02151	-1.09533	-2.38061	-1.18118	0.383125	0.394986	-0.416017	-0.539443	-0.368171	0.133008	-0.196585	-0.285061	-0.38958	-2.78642	0.893356	0.527773	0.418018	0.221852	0.662944	0.240761	0.797918	2.85166	0.941007	1.28033	0.608215	2.84509	1.91316	3.51966	2.34983	0.757781	1.24286	-0.470835	-0.120152
A_23_P106922	0.718998	1.54924	1.58465	0.262792	-0.582927	0.247648	1.24311	-0.045294	0.296932	-0.44172	-0.193673	0.0682752	0.345	-0.939229	-0.964711	-0.274968	-0.840572	-0.36472	-1.49389	-0.299919	-0.539186	0.400374	-0.15758	-0.0830288	0.0751324	0.0606127	0.0204108	0.213469	0.339562	-0.167579	-0.154267	-0.433079	-0.0369639	0.571296	0.512726	0.328544	0.109672	0.0362237	-0.0435905	-0.3738
A_23_P106933	-0.595367	-1.499	-0.582444	-0.303087	-1.08252	0.824691	-1.15201	-1.45662	2.56187	-2.46502	-0.117927	-1.28346	0.680006	-1.07802	1.33876	0.320789	-0.8286	-0.289194	-1.0043	0.477667	-1.83863	1.08366	-0.251903	-0.231025	0.198416	0.254188	-0.156835	-2.0993	1.3409	-0.0305862	0.403169	0.260857	2.46885	0.745675	1.14131	0.436204	0.248725	1.09793	-0.121938	0
A_23_P106945	-0.807368	-1.18495	-0.162025	-0.32735	-1.44128	-0.782646	-0.592604	-0.221937	0.381719	0.103339	-0.0249913	0.128775	-0.10062	-0.437126	-1.08418	-0.342013	-0.110396	-0.253343	-0.334856	0.204079	-0.544625	0.398416	0.166433	0.379219	0.451608	0.639824	0.154552	0.173214	1.00336	0.165398	-0.0263019	-0.212715	1.59525	0.643452	1.39413	0.586933	0.420059	0.15662	-0.0965712	0.476479
A_23_P106973	0.144369	0.0358372	0.0529284	-0.0511413	0.269929	0.104006	0.279632	0.14557	0.0251126	0.00221348	-0.165811	-0.319859	0.0704808	-0.0421033	0.198096	0.40434	0.208831	0.103157	0.150758	-0.0254874	0.0144882	0.189901	-0.031723	-0.200782	-0.0593367	0.241959	-0.285974	-0.219311	-0.652259	-0.0502696	-0.31821	-0.0196824	-0.152765	-0.149047	-0.235803	-0.0178986	-0.0464344	-0.00354099	0.0291042	-0.0020237
A_23_P10699	-0.306419	-0.892041	-0.251874	-0.171961	0.0695558	0.445061	-0.0534456	-0.184608	-0.978335	-0.317356	-0.455122	-0.481858	-0.541371	-0.23063	-0.0380452	0.427407	0.719113	0.0869818	0.349656	0.364491	0.399935	0.112668	0.164498	0.437088	0.498509	0.548627	-0.548064	-0.634848	-0.0110624	-0.576402	-0.429202	0.35697	0.36127	-0.116591	1.01685	0.303633	2.38419e-07	-0.21992	0.223026	-2.38419e-07
A_23_P106998	-0.374998	-0.379849	-0.0648231	-0.0736833	0.0494723	0.382592	-0.00355196	-0.101	-0.424919	-0.11489	-1.01152	-0.170117	-0.345829	-0.126724	0.0630026	0.202489	0.102031	0.292222	0.512665	0.240549	0.0469594	0.197251	0.0666807	0.161906	0.359701	0.27491	-0.113172	-0.661695	-0.256159	-0.248956	0.00448775	0.0453901	0.325302	-0.0926361	0.188395	0.145198	-0.059041	-0.737484	0.249686	-0.0112
A_23_P10701	0.0130396	-0.090044	0.257695	0.0417356	0.227353	0.154696	0.397742	0.628706	0.0503545	-0.00803661	-0.0665093	0.107997	0.194249	-0.00405026	0.193514	0.0571103	-0.775382	-0.633787	0.0909877	-0.00047493	0.0563588	-0.229933	-0.115816	0.115021	-0.421225	-0.0391684	-0.171045	0.311685	-0.673573	0.116995	-0.312933	0.00857782	-0.845671	-0.559155	-0.717832	-0.722065	-0.35751	-0.11931	-0.262613	0.107226
A_23_P107036	0.00920582	0.178869	-0.0778465	0.0683718	0.469947	-0.0872488	0.065742	-0.187198	0.0602212	-0.0148125	-0.10551	-0.13895	-0.0236611	0.116049	0.369209	-0.150335	-0.085906	-0.0464778	0.0396929	0.188155	0.264825	0.0174255	-0.142088	-0.0715394	0.302745	0.12207	0.191744	-0.106709	-0.0279408	-0.0292068	-0.100605	0.183921	0.00412607	-0.060432	-0.0123925	-0.0204997	0.00602484	-0.17911	0.215133	0.019403
A_23_P107048	-0.0643268	0.345506	0.47228	0.250972	-0.121788	0.153469	0.0588751	0.282401	0.154076	0.886247	1.16506	0.295907	0.172295	-0.0562143	-0.369228	-0.0167389	-0.3741	-0.15358	0.0812077	-0.27245	-0.0776534	-0.692934	-0.00720024	-0.246205	0.000614166	-0.509464	0.0512967	0.388216	0.3022	0.015717	0.358789	-0.38793	-0.247499	-0.401529	-0.711896	-0.65371	-0.180817	0.138277	0.0707545	-0.185172
A_23_P107051	0.65086	0.277905	0.0820355	0.0746496	0.329807	0.0656805	0.125141	0.136523	0.742121	0.0707643	0.797187	0.420938	0.0793803	0.0789101	-0.179751	-0.086597	-0.0695539	-0.113941	-0.230125	0	0.0242071	-0.111944	0.021359	0.0194373	-0.259726	-0.201101	0.564291	0.316468	-0.189118	-0.0566888	-0.161298	-0.420224	-0.132085	-0.109005	-0.508015	-0.00904703	-0.41952	-0.294902	0.172622	0.0105023
A_23_P107064	-1.50708	-0.891286	-0.651035	-0.1326	-0.410086	-0.28773	-0.999326	-0.761431	0.0439467	-0.220601	-0.0167423	0.0439554	0.214554	0.0880778	0.0321746	-0.256178	-0.170832	-0.504037	-0.463343	-0.28884	-1.08343	0.182002	0.202296	-0.142698	0.0932851	0.374591	0.319029	0.415094	0.705835	-0.0865182	0.254113	0.125598	0.418411	0.865034	1.00917	0.457401	0.176832	0.173491	0.497797	-0.076358
A_23_P107073	-0.090929	-0.273881	0.216165	0.346658	0.109262	-0.0279341	-0.043766	-0.441637	-0.291794	0.471359	0.082231	0.268711	-0.109166	0.442046	0.0356355	0.314779	0.0540447	0.136514	-0.024509	-0.114264	-0.00932455	-0.487613	-0.0201545	-0.0286126	-0.226439	-0.467245	-0.111378	0.00472403	0.06706	0.109009	-0.0321269	0.18952	0.0189896	0.0772648	-0.0700374	0.0140591	-0.23104	0.0492272	-0.403066	-0.655281
A_23_P107087	-0.0525861	-0.183898	-0.413933	-0.495275	0.216089	-0.0667734	-0.0215733	0.142773	-0.157479	-0.435673	-0.433571	-0.174722	-0.462797	-0.514757	0.381625	-0.0472887	-0.00653195	0.377708	0.319131	0.105482	0.102988	0.0154226	0.281095	0.254639	0.243613	0.187633	-0.0648024	-0.279482	0.278554	-0.0740852	0.38741	0.0707831	0.260058	-0.0313382	0.29267	-0.147593	-2.38419e-07	-0.47053	0.403565	0.305651
A_23_P107116	0.0851169	-0.200175	0.285464	-0.161335	-0.125698	-0.211009	-0.428859	-0.161777	-0.52518	-0.490686	0.367108	-0.452333	0.574624	-0.256841	-0.0496407	0.355511	-0.30721	-0.662045	0.510064	-0.584858	-0.00709295	-0.104749	0.674121	-0.435474	-0.181917	0.352251	0.370682	0.228739	0.240497	1.07294	1.03843	0.212088	0.155199	0.658921	0.70296	0.919491	-0.0566983	1.27944	-0.871199	-0.822932
A_23_P107132	1.51481	-0.0640877	-0.627042	-0.149766	0.296811	1.03506	0.145115	-0.606847	-0.276421	-0.348095	-0.204726	0.496673	0.680857	0.548534	-0.0769393	-0.418316	-0.0804738	-0.633074	0.545755	0.0438567	1.01308	0.0524237	1.9818	-0.502408	0.169587	0.394647	0.91559	-0.0692784	0.443388	1.20813	0.324546	0.0186574	-0.619687	0.806892	0.771206	0.879555	0.563305	-0.206482	0.861301	0.316966
A_23_P107154	0.104872	0.270125	-0.355001	-0.0726142	-0.0660341	0	0.249403	-0.0379286	-0.224957	0.78505	-0.293255	-0.102315	-0.222855	-0.60143	0.220199	-0.0223703	0.669255	0.41887	0.429834	0.211099	0.368675	0.0483851	-0.0788868	0.0093379	0.0251617	0.279667	-0.257682	-0.0629838	0.21358	-0.488112	-0.646529	-0.434351	0.141796	-0.126356	0.0124359	-0.416628	-0.0963414	0.0158381	0.265854	0.171405
A_23_P107166	0.402737	0.274096	0.547093	0.364945	0.453771	0.342396	-0.184564	-0.0894291	0.3976	-0.104204	0.204161	0.31644	0.369885	0.486396	0.0687594	-0.321964	-0.191333	-0.268199	-0.123684	0.0258334	0.358794	0.0548551	0.196861	-0.214643	0.304277	0.242326	0.462738	-0.781118	-0.599941	-0.174702	-0.534908	0.133848	-0.371156	-0.143769	-0.586007	-0.10459	-0.129606	-0.0414906	-0.195946	-0.414156
A_23_P107173	-0.555141	-0.0629478	0.799347	-0.162162	-0.546008	0.0235762	-0.685696	-0.644269	-0.145513	0.77076	0.00882119	-0.436787	0.293972	-1.089	-0.0610942	-0.607893	0.861386	0.254347	-0.478425	-1.09577	0.136774	1.18388	-0.0445205	-0.503782	-0.36109	0.0173026	-0.715005	0.592202	1.54251	0.0608506	-0.624982	0.754425	1.13369	1.76649	1.87678	0.71104	0.451658	-0.282086	0.103638	0.668345
A_23_P1072	-0.492632	-0.885827	-0.173546	-0.165048	-0.50998	-0.0413966	-0.00814581	-0.352421	-0.496864	-0.456174	-0.80911	0.0156622	-0.143818	-0.110403	-0.459481	0.0290718	-0.0672898	0.348299	-0.0265574	0.0198293	-0.404242	0.349579	0.166499	0.483463	-0.111659	0.46355	0.133626	-0.253316	0.750111	0	0.180918	0.19343	0.663329	0.45721	0.978594	0.597209	0.584592	-0.0802217	0.543036	0.559657
A_23_P107206	-0.0386615	-0.706741	-0.410233	0	0.527227	0.54668	0.226721	0.10219	-0.0759506	-0.289438	-0.71481	-0.384176	-0.681376	-0.49043	0.0610003	0.210823	1.01811	0.582257	0.485977	0.0882959	0.499844	0.683978	0.19735	0.321565	-0.207442	0.461095	-0.543807	-1.0954	-0.78789	-0.778022	-0.27414	-0.0236139	-0.0494289	-0.584119	0.166033	0.0233908	-0.0501618	-0.516853	0.577798	1.05011
A_23_P10721	0.636635	1.69115	0.0308208	0.29634	2.15724	2.98023e-08	0.177654	0.386985	0.0442628	0.5443	0.125476	0.500409	0.459506	0.0444725	0.216852	0.210436	0.21156	0.259182	-0.00667718	0.18199	-0.521039	-0.0267648	-0.589284	-0.0673677	-0.0452085	-0.0342797	-0.0364026	0.281502	0.00881934	1.25068	-0.0132985	-0.0467815	0.792981	1.52653	0.162637	0.239564	2.90036	1.70071	0.173907	-0.0264594
A_23_P107211	0.0945878	-0.454217	0.0572939	0.0463581	0.248019	0.0176406	0.0880549	-0.311288	-0.240476	0.014607	-1.28878	-0.483417	-0.156687	-0.116243	-0.00446487	0.264295	0.14285	0.33227	-0.0103717	-0.0251033	0.128726	0.232294	0.149901	-0.0189285	-0.204703	0.263782	-0.46864	-0.346356	-0.358014	-0.441766	-0.149912	0.0358527	-0.158937	-0.0308893	0.266051	0.211489	0.372639	-0.506898	0.356164	0.133697
A_23_P107214	0.0950379	-0.128831	0.147643	0.146838	0.0554514	-0.0372939	0.147846	-0.276449	-0.0633559	0.136752	-0.402697	-0.233711	-0.0308223	0.029407	0.0251398	0.186871	0.151509	0.265112	-0.329061	-0.118543	0.0592976	0.20182	-0.00775766	-0.0984607	-0.123008	0.231288	-0.483818	-0.132032	-0.292591	-0.465605	-0.135483	-0.065423	-0.0540266	0.158034	0.319048	0.376103	0.295246	-0.252995	0.360348	0.150079
A_23_P107238	-0.199264	-0.0154297	0.0134296	-0.152551	0.252279	-0.395047	0.240485	0.668003	0.35332	-0.63437	0.621815	-0.324396	0.890938	0.0319724	0.093837	-0.00134087	0.0252228	0.0492196	0.063421	0.0894558	-0.121412	-0.139712	-0.277806	-0.00884056	-0.856225	-0.473056	-0.591212	1.13268	0.16753	1.07555	0.286014	0.661843	-0.480299	-0.53373	-0.0925043	-0.506018	0.223229	0.879392	-1.41219	-0.587271
A_23_P107247	-0.0306368	0.300848	0.1075	0.234647	-0.00624156	0.210719	0.0825963	0.107424	0.901954	0.427304	1.51148	0.401641	0.178077	0.0082258	-0.488284	-0.011439	-0.832875	-0.548666	-0.186985	-0.655675	-0.623978	-0.560416	-0.136061	-0.412275	0.155363	-0.40711	0.267673	0.691959	0.272477	0.343738	0.554702	-0.385768	-0.124619	-0.608029	-0.789452	-0.78984	0.0722296	0.146169	-0.249386	-0.206841
A_23_P107257	0.230903	-0.201102	-0.180982	-0.00271893	0.594946	0.233549	0.112607	0.0959463	0.230709	0.0115008	-0.215009	-0.00712347	-0.136198	-0.442261	0.407417	0.0785561	0.448904	0.340429	0.322722	0.23526	0.220444	-0.0358939	0.093647	0.0910993	-0.0804405	-0.0644388	0.0696468	-0.191319	-0.139552	-0.131342	-0.117771	0.0792828	-0.30733	-0.419482	-0.322259	-0.108002	-0.0361338	-0.624332	0.0507259	-0.0121222
A_23_P107283	0.488443	0.23914	0.921021	0.652162	-0.119947	0.507878	0.697941	0.421568	0.134069	-0.177741	-0.725164	0.333709	0.867993	0.0391536	0.508261	1.25672	0.520353	0.00909805	-0.118924	-0.0690317	-0.0980778	0.261287	0.778527	-0.42554	-0.332341	-0.490572	-1.67664	-0.783769	-0.272935	-1.06872	-0.276646	-0.341026	-0.909015	0.0656843	-0.321184	0.110762	-0.699412	0.426846	-0.579601	-0.361714
A_23_P107295	-0.383784	0.11236	-0.374699	-0.541989	0.101754	-0.189351	-0.0632939	0.0279453	0.168508	-0.52191	0.203638	-0.219933	-0.200494	-0.686498	0.0656731	-0.299215	-0.261106	-0.0346344	0.229637	0.359533	0.102331	-0.28491	-0.0126662	0.245181	0.239944	0.160818	0.285082	0.187006	0.038209	0.148523	-0.037976	0.218076	0.0516207	-0.516069	-0.130855	-0.522384	-0.276562	0.10446	-0.0548646	0.0564647
A_23_P107307	0.0256963	0.00258207	0.0951757	-0.0562115	-0.0929868	0.251899	-0.0897312	-0.139665	-0.0718157	0.218542	0.0750763	0.204419	-0.0209613	0.150015	-0.0479257	0.207465	-0.415679	-0.077333	-0.277094	0.0987103	0.0383627	0.0471027	-0.111576	-0.0863371	-0.020335	0.0280561	-0.00367355	0.314788	0.454076	-0.136559	-0.276605	0.137097	-0.0451813	0.28968	0.238454	0.298788	0.0725472	-0.0579112	-0.00339031	-0.0572369
A_23_P107313	-0.200617	-0.41956	-0.266909	-0.106834	0.0995965	0.442296	-0.127125	-0.0859156	-0.292385	-0.187733	-0.497695	-0.329556	-0.302986	-0.253431	0.0679832	0.0485854	0.385676	0.227845	0.222226	0.244588	0.228922	0.0967603	0.189351	0.105786	0.238217	0.193276	-0.00191927	-0.230288	0.169467	-0.20478	-0.052181	0.0894103	0.104563	-0.215077	0.0395131	-0.167054	-0.0343924	-0.259628	0.40675	0.169703
A_23_P107322	0.353181	-0.0988455	0.323378	-0.206596	0.0405788	-0.402411	-0.282535	-0.087687	0.685131	-0.335478	0.679651	-0.0409284	0.404776	0.297078	0.189277	0.012187	-0.220655	-0.332126	-0.0526814	-0.0250449	0.1395	-0.230508	0.0860047	-0.506283	0.161845	-0.0312595	0.362173	-0.00890827	0.591919	-0.122201	0.400138	0.366472	0.27203	-0.127179	-0.256705	-0.116755	0.102354	0.509946	0.00255346	-0.0609307
A_23_P107336	0.267094	0.477678	-0.835171	0.717135	-0.705373	-1.31567	-0.165562	-0.352106	0.480316	2.43918	-0.717643	0.662958	-0.639796	-1.03017	-0.0496838	-0.947722	1.72811	0.199506	-0.426043	0.953591	1.56119	-0.081453	-0.577541	-0.338844	0.45435	0.0423835	0.224901	-0.802125	-0.147609	-0.807507	-1.67697	-1.08985	-0.308915	0.247355	0.0768132	-0.136405	0.38181	0.330492	-0.797276	0.110316
A_23_P107350	0.523605	-0.906301	0.147137	0.783071	0.122226	-1.1633	-0.239179	-0.380973	1.4486	1.21505	0.700272	-0.7947	0.219572	0.490096	0.720458	-0.189733	0.411162	0.371959	-0.529925	-0.169637	0.913946	0.174275	0.467101	-0.983102	-0.799428	0.132291	-1.13619	-0.104483	-1.21961	0.732658	-0.940061	0.542126	0.189884	-1.06766	-1.03143	0.0498124	-0.568066	-0.54733	-0.148256	-0.42736
A_23_P107351	-0.180357	-0.036705	0.322325	0.87929	0.434711	0.373361	-0.0862274	0.276577	-0.0329046	0	0.0900388	-0.121931	0.685931	-0.571746	-0.358156	0.265357	0.893106	-0.831132	0.675398	-0.0861835	0.00590277	0.0327315	-0.284086	0.117309	-0.403885	-0.178518	0.67052	-0.237756	-0.44285	0.254496	0.270482	0.0939727	-0.332257	-0.508223	-0.525183	-0.195164	0.0619645	0.016232	0.0232425	-0.228473
A_23_P107369	0.148652	0.00908709	0.143331	-0.139891	-0.103834	0.0185146	-0.0124354	0.0382814	0.0287237	-0.368519	-0.277563	0.11188	0.135454	-0.0212927	-0.0546503	-0.258156	-0.0621052	-0.134146	-0.592112	0.406738	-0.0741625	-0.0211883	0.110356	-0.0102201	0.0175571	0.375949	0.212437	0.570058	0.0622568	-0.103145	-0.241343	-0.0903053	0.0805044	0.0138144	0.0489163	0.0376949	-0.414209	-0.263927	0.0676298	0.215197
A_23_P107373	-0.0831256	-0.248338	-0.243884	-0.133729	-0.142658	-0.109442	0.0292263	-0.328759	0.165427	-0.230606	-0.0696807	0.076632	0.0113616	0.0750537	0.0451488	-0.158638	-0.138778	-0.0854111	-0.115488	0.0824242	0.00846434	0.0983262	-0.0176969	0.148041	0.108357	0.11888	-0.0500383	-0.217029	0.0313673	-0.335277	-0.10576	0.0085001	0.279624	0.133596	0.386219	0.234234	0.222186	-0.213519	0.00594759	0.15431
A_23_P107394	0.00364208	0.115459	-0.00684071	0.0536041	0.0113001	0.00459862	-0.0881186	-0.0829992	-0.0305157	0.154485	-0.185228	-0.0810089	-0.00920963	0.130953	-0.110811	-0.273171	0.0861378	-0.161106	-0.362922	-0.0353765	-0.228408	0.0162554	0.133971	0.132046	0.0932541	0.158867	0.255172	-0.115858	-0.545277	0.0374813	-0.00477219	-0.17679	-0.116142	0.0912838	0.124229	0.0531206	-0.0390892	-0.00581074	-0.187112	0.0762281
A_23_P107401	0.232893	-0.0876284	-0.0658236	-0.42845	-0.39861	-0.0606661	0.0116191	-0.270106	0.0274405	-0.136173	-0.249467	0.238859	0.232579	-0.35604	-0.039712	-0.256829	0.0323062	-0.23272	-0.26262	-0.21868	-0.00695658	-0.233723	-0.0957789	0.142225	0.41248	0.524478	0.622313	0.545579	0.93969	0.399712	0.026329	0.0474477	0.440894	0.0358892	0	-0.00451517	0.0746183	-0.00773239	-0.0758243	-0.0289764
A_23_P107412	-0.391269	-0.851136	-0.198943	-0.0965333	0.0977178	0.115983	0.234117	-0.140841	-0.36506	-0.349904	-1.29782	-0.431826	-0.249125	-0.318803	-0.0675416	0.0711093	0.229702	-0.128373	0.226443	0.209526	-0.0840797	0.480721	0.25517	0.319079	0.13326	0.558294	-0.0605383	-1.2508	-0.0851707	-0.447681	-0.357545	0.0695901	0.422099	0.115153	0.638798	0.525877	0.213415	-0.126876	0.10406	0.64473
A_23_P107421	-0.963572	-0.174598	0.454091	0.591635	-0.0484533	0.510781	0.442646	-0.598816	-0.444473	0.104465	0.245131	0.202701	-0.0139394	-0.812417	-0.985847	-0.066083	-0.088882	-0.672392	0.178694	-0.165343	-0.925403	0.141542	0.233095	0.471453	-0.256588	0.493553	-0.345312	-0.207234	-0.203865	0.401112	-1.18279	-0.0749693	1.5622	1.83577	1.82099	1.64712	1.10074	0.0310988	-0.352378	0.0569801
A_23_P10743	-0.00258088	-0.00687027	0.202334	0.0629053	0.682351	0.54964	-0.149001	-0.135664	-0.107194	-0.19542	-0.227044	-0.237523	-0.101153	-0.170665	0.363596	-0.0337625	0.217069	0.201232	1.01202	0.0655332	0.301472	0.0849252	-0.0935116	0.154879	0.334627	0.319915	0.078994	-0.927745	-1.81062	-0.356162	-0.141856	-0.0457399	0.0476193	-0.142398	-0.107791	0.194494	-0.0402365	-0.173281	0.377543	-0.076926
A_23_P107432	0.0548084	-0.228457	0.201083	-0.152238	0.935477	0.790053	-0.157042	-0.180032	-0.140507	-0.39254	0.610285	0.0874066	1.20227	0.085238	0.221198	0.174483	-0.308163	-0.258771	0.332497	0.0994799	0.14254	-0.616176	-0.340637	-0.60516	0.135099	-0.187781	0.257951	0.60373	-0.106396	0.323591	0.391436	0.147594	-0.375404	-0.559544	-0.641909	-0.289554	-0.421006	0.295791	-0.644859	-0.0498507
A_23_P107443	0.00413244	0.012832	0.00506657	-0.0148807	-0.00175852	0.832469	-0.00153294	2.20389	0.0236948	-0.0200117	0.0383147	-0.00835	0.000766993	-0.0188838	0.514747	-0.0338692	0.00115484	-0.00845328	0.977427	-0.0134278	1.07143	-0.00886451	-0.0346196	-0.0105411	0.0069938	0.0113523	-0.0042866	1.72978	0.00494026	-0.00401267	0.000359446	0.152326	0.0555367	-0.00326198	-0.0125771	-0.00892322	1.95572	0.0275827	-0.00284484	-0.00703532
A_23_P107454	-0.399498	-0.460155	-0.810643	-0.136549	-0.390166	0.246462	-0.191734	-0.0121982	-0.488232	0.0318114	-2.92474	0.128213	0.752057	-0.194493	0.0130949	0.150385	0.578514	0.360821	-0.176682	-0.0334048	-0.426283	1.55365	-0.972427	-0.199972	-0.335647	-0.809191	0.449011	-0.621955	-0.44277	-0.166553	0.468128	-0.77626	0.778287	0.875788	0.598308	0.872359	-0.359738	0.0994084	0.464988	0.733734
A_23_P107465	-0.0219343	0.0684423	0.0146942	0.178886	-0.0109961	0.183568	-0.183566	0.178541	0.158362	1.38455	1.03708	0.319887	0.00449777	0.110021	-0.370872	0.15348	0.0671635	-0.356232	-0.122931	-0.171611	-0.482904	-0.22418	-0.099448	-0.10519	0.0852933	-0.166121	0.321754	0.563242	1.36587	0.338956	-0.0852735	-0.252641	0.076782	-0.169491	-0.395997	-0.354753	-0.016794	0.0789452	-0.322937	0.00330663
A_23_P107483	-0.159609	0.0450609	-0.213664	0.397286	0.0554316	0.525464	-0.189614	0.149918	0.595658	0.699632	0.645198	-0.754174	0.128353	0.473966	-0.205555	-0.197811	0.154112	-0.658201	-0.804371	-0.180947	-0.455031	-0.568768	0.151718	0.320895	0.318697	-0.168926	-0.490914	0.776703	-0.0713502	0.288517	0.234868	-0.0687172	-0.35479	0.300987	-0.732843	-0.199734	-0.151014	0.019786	-0.308667	-0.103596
A_23_P107507	-0.0365109	0.236164	-0.164434	-0.631374	0.414106	0.0996399	0.191764	0.192577	0.584281	-0.148271	0.647316	-0.124624	0.0277648	-0.770552	0.272088	-0.631924	-0.100392	-0.203186	0.1876	-0.238728	-0.354884	0.0117502	-0.107492	-0.00204659	0.150454	4.76837e-07	0.535015	0.665065	-0.0761695	0.228764	0.0944838	0.289129	0.038568	-0.568177	-0.469077	-0.685508	-0.139418	0.112592	-0.297853	-0.005095
A_23_P107513	-0.0625818	0.362915	0.251382	-0.0217571	0.206978	-0.133412	0.0374804	0.0642686	-0.339144	-0.385251	-0.318928	0.134745	0.0225551	0.202734	-0.211199	0.0824361	-0.132121	0.0414298	-0.0710182	0.0251608	0.011925	0.0907218	-0.153424	-0.185599	-0.27708	0.102263	-0.261598	-0.356756	-0.0831242	0.132878	-0.0730176	-0.317799	-0.0615029	0.470076	0.121835	0.427408	-0.167699	-0.352514	0.0942419	0.268424
A_23_P10753	-0.038241	-0.0703626	-0.0329537	0.440134	0.552823	-0.085025	0.961123	0.334014	1.18118	2.18856	3.91348	0.0264933	-0.0423333	1.04369	-0.0573492	0.149255	-0.0574638	1.13319	2.66582	0.295251	0.0485718	-0.0916324	1.17646	0.0965445	0.37962	0.319067	-0.0668664	0.0368358	1.94783	1.42786	-0.0406183	0.379393	-0.078085	-0.0271929	-0.0152991	-0.0559699	0.34105	-0.102592	1.7779	-0.0299768
A_23_P107552	0	0.109824	0.177848	0.048928	-0.0884407	-0.0134497	0.228495	0.472194	-0.109948	-0.0503247	-0.126588	0.103836	0.0833681	0.327833	-0.034271	0.270096	0.0140908	0.287517	0.0149758	0.0389159	-0.0541375	-0.170902	-0.107903	-0.0257046	-0.404945	-0.234102	-0.554334	-0.0822434	0.332846	0.112785	0.080935	-0.0899196	-0.178482	0.00687551	-0.0924053	0.0066278	-0.0279567	-0.11453	-0.0531082	-0.0416586
A_23_P107578	0.206941	0	-0.974212	-0.0454737	-0.289401	-0.848002	0.213246	0.251663	-0.0808845	-0.427485	-0.686237	0.584505	-0.682388	0.568657	-1.52925	0.603191	1.03194	-0.77282	-0.924639	-0.102111	0.530745	0.71565	0.714537	0.714941	-0.352824	0.00594354	-0.623109	0.311641	-0.899452	-1.00105	0.283775	0.460846	-0.659824	-0.676279	0.518539	0.29456	-0.107446	-0.247088	-0.0482452	-0.511379
A_23_P107587	-0.543352	-0.505219	-0.471278	-0.297104	-0.210201	0.0299213	-0.172593	0.1308	-0.611325	-0.567026	-0.667589	-0.360893	-0.451762	-0.393526	-0.723756	0.380822	0.0314221	0.426996	0.188412	0.0623755	0.168353	0.02845	0.225973	0.345836	0.0227547	0.0595858	-0.473724	-0.13852	0.276801	-0.407643	-0.106709	-0.0526755	0.369635	0.0382211	0.827073	0.163347	0.231617	-0.535383	0.0187361	0.118311
A_23_P107597	0.545071	-0.656458	-0.417978	-0.141889	0.102108	0.250623	0.229423	0.284504	-0.272584	-0.677291	-0.637132	-0.136597	-0.190277	0.0799875	-0.136688	0.0170858	0.12127	0.505291	-0.204392	-0.0035789	0.44688	0.375717	0.174016	0.195487	-0.61575	0.135653	-0.546484	-0.0229969	-0.747049	-0.295113	-0.490957	0.446034	-0.147643	0.039813	0.149017	-0.0195644	0.124737	-0.669709	0.00839829	0.047646
A_23_P107612	-1.57334	-1.09767	-1.20137	-1.61715	-2.79949	-2.1244	-1.1329	-0.786294	-0.132245	0.440996	-0.7299	-0.555071	0.482945	-0.189644	-1.18829	-0.535535	0.00473583	-0.362404	0.14698	2.07599	-1.59248	0.213609	-0.349256	-0.0743133	0.271657	0.618509	-0.450392	1.47725	2.30816	0.495676	1.17727	0.368871	2.41137	1.16438	2.13831	0.787073	0.880885	-0.29215	0.00705087	0.131847
A_23_P107623	0.00329445	0.0131822	0.00206085	-0.00772689	-0.00155194	1.76052	-0.00296721	0.025179	0.0194337	-0.0105467	0.0273482	-0.00420041	0	-0.00888488	-0.0102064	1.06108	-0.000480905	-0.00847138	0.00705883	-0.0081383	-0.00797814	-0.0069896	1.03801	-0.00975297	0.00402612	0.0105547	0.0759184	0.00177318	0.0035414	0.00233692	0.000876561	-0.0225627	-0.00138444	2.24862	0.0967527	-0.00669564	-0.0085419	0.0245369	0.285465	-0.0045668
A_23_P107644	0.22991	0.114298	-0.0752134	0.0339775	-0.181755	-0.049931	0.0407405	-0.0160308	0.0415711	-0.0639114	-0.0266519	0.0970817	-0.201396	-0.0372262	-0.0034461	-0.114769	-0.167032	-0.00084734	-0.0229201	0.0630951	-0.0823998	-0.0437965	-0.244822	0.0139632	0.180021	0.012126	0.112507	-0.0522156	-0.04845	-0.0565357	0.272874	-0.0762353	0.155979	0.11286	0.255154	0.232789	0.137155	-0.167903	0.23748	0.0713863
A_23_P107653	-0.0150123	-0.0129304	-0.219323	-0.264237	0.00448799	-0.103675	-0.180096	-0.214689	-0.045649	0.0406961	-0.107506	0.23409	-0.0188799	-0.0342007	0.107632	-0.217527	-0.0841322	-0.0941768	0.132559	0.251118	-0.082231	-0.0507345	-0.116841	0.00447655	0.274251	0.363274	0.469983	0.140731	0.295379	0.00871181	0.0248942	0.117325	0.3634	0.164304	0.0917511	0.101437	0.0368509	-0.0319219	-0.0948682	-0.417135
A_23_P107661	-0.32106	-0.541106	-0.205575	-0.304214	0.0919623	0.270158	-0.0609117	-0.0542736	-0.418049	-0.140911	-0.686412	-0.105055	-0.453608	-0.41335	0.126821	0.0155621	0.106243	0.20465	0.0683985	0.0301204	-0.0294542	0.154677	0.0536365	0.0970278	0.101934	0.316229	0.00486708	-0.659696	-0.153306	-0.385907	-0.284776	0.0371056	0.201085	0.0240526	0.357297	0.225379	-0.0335803	-0.249053	0.0957589	0.121454
A_23_P107673	-0.0476065	-0.429511	-0.11854	-0.0196652	0.318017	0.362532	0.0764332	0.301751	-0.608925	-0.345218	-0.381605	-0.271645	-0.52157	-0.11515	1.01088	-0.0163722	-0.038507	0.352728	0.163887	0.184603	0.136738	0.131302	-0.169469	0.204694	0.063935	0.0401893	-0.307472	0.112744	0.386987	-0.0736334	0.186238	-0.0263102	-0.0298278	-0.33181	0.0238235	-0.551082	-0.511279	-0.294423	0.0161171	-0.325321
A_23_P107684	-0.0447164	0.0551443	0.0318198	0.0973935	0.437222	0.142651	-0.0225077	-0.0970325	0.111896	0.201281	0.124691	0.308871	-0.177217	-0.0106273	0.20575	-0.400334	-0.187721	-0.327488	-0.064631	0.13414	0.0902896	-0.0154195	-0.257433	-0.19095	-0.053997	0.0873485	0.446093	-0.0305333	-0.0267615	0.132126	0.00460577	0.28975	-0.291561	-0.0820589	-0.477322	-0.184921	-0.0881309	0.0905175	-0.153245	0.0148916
A_23_P107693	-0.324318	-0.486298	-0.245461	-0.205962	0.0445271	-0.0219219	-0.134224	-0.293629	0.0174656	-0.187443	-0.0677352	0.0960467	-0.050838	0.164719	0.005476	0.00138617	0.251765	0.250098	0.0461104	-0.00169659	0.0877132	-0.44572	-0.398422	0.0791323	0.162334	0.179905	-0.295671	0.0115867	0.0891535	0.0777078	-0.176696	0.154246	0.204139	-0.162353	0.150519	0.00541258	0.0317376	-0.291315	0.10637	-0.0149403
A_23_P107701	0.0438643	-0.0988617	0.18044	0.110265	-0.0450463	-0.0332074	0.297917	-0.236024	-0.218301	-0.260854	-0.443465	-0.0219688	0.0521126	-0.0144296	0.135464	-0.125762	-0.0846801	-0.0307994	0.00426245	-0.0103946	-0.0926981	-0.0287294	-0.0724287	0.240705	0.338063	0.219393	0.181934	-0.0300074	0.395834	-0.082447	0.220161	-0.0187559	-0.103951	0.045043	-0.0318341	0.256783	0.378856	-0.227986	0.330233	0.343858
A_23_P107714	0.332525	0.433251	0.31653	0.285182	-0.162027	0.3253	-0.0164561	-0.0198689	0.373904	0.147343	0.721052	0.778778	0.402272	0.261526	0.0235081	-0.0517654	-0.346384	-0.124445	-0.728353	0.0110412	-0.0576797	-0.141508	-0.00239372	-0.188821	-0.0633521	0.200769	0.391936	-0.0508356	-0.622148	-0.0133386	-0.0147467	-0.0516674	-0.188214	0.0373464	-0.149409	4.76837e-07	-0.315428	0.0407286	0.167432	0.147801
A_23_P107724	0.255292	0.339204	0.536618	0.42155	0.227092	-0.0460567	0.361683	0.286251	-0.140972	-0.145142	0.231471	0.208447	0.330404	0.587849	0.208033	0.166733	-0.300198	-0.350647	-0.221018	-0.0122783	0.0240448	0.155298	0.130801	0.0118988	-0.461523	-0.312422	-0.564365	-0.169793	-0.553033	0.473116	-0.171052	-0.562258	-0.726947	-0.0451293	-0.138302	0.0345385	-0.263872	0.0724232	-0.0926209	-0.0384107
A_23_P107735	0.37315	0.45387	0.522797	0.871937	-0.275901	0.369799	-0.403898	-0.324281	-0.123241	1.47032	-0.108032	0.525309	0.289845	0.4308	-0.505654	-0.537488	0.771585	0.0111127	-0.567793	-0.172706	-0.0757957	0.08601	0.722659	-0.0491467	-0.045465	-0.337206	0.192578	-0.575302	-0.919683	0.167294	-0.474707	-0.934871	0.0148664	0.473854	0.0534201	0.500373	-0.190685	0.550157	-0.349526	0.293307
A_23_P107744	-0.561795	-0.388152	-0.258875	0.315952	1.51457	0.197176	-1.02496	-0.957938	-0.670223	0.661562	0.576549	0.00735807	-1.02456	0.152267	-0.0175157	-0.371305	0	-0.989444	0.487145	-0.00739717	0.0770388	0.574495	-0.472884	0.0574107	0.426383	0.585829	0.44972	0.306038	-0.549281	0.162921	-0.140197	1.03296	0	-0.899421	-0.407926	-0.266273	0.0582752	-0.135199	-0.939182	0.174952
A_23_P107750	-0.723962	-1.39599	-0.30294	0.270989	1.69173	0.250451	-0.651422	-0.750803	-1.56951	0.650719	-1.66371	-0.0754453	-1.14699	-0.113837	0.0547853	-0.036134	0.459417	-0.884988	1.0248	-0.000518799	0.186815	1.07862	-0.16924	0.229525	0.620554	0.683257	0.179809	-0.757738	-1.17313	0.143445	-0.897926	1.01781	0.13388	-1.18434	0.00298572	0.122972	0	-0.390798	-1.45893	0.5776
A_23_P107763	0.434636	0.33529	0.133252	0.399786	-0.0711522	-0.0276141	-0.390589	-0.0852141	0.203664	0.00601387	0.103794	-0.176414	-0.187545	0.313258	0.150507	-0.566078	-0.0776269	0.404316	-0.0609589	-0.132315	-0.180552	0	-0.0645251	-0.216027	0.260013	-0.248891	0.202704	0.0200014	0.397909	0.474868	0.0946839	-0.0827394	0.0227981	-0.0233135	-0.00827694	0.00693655	-0.264848	0.308144	-0.467305	-0.636806
A_23_P107775	0.605151	-0.224412	-1.0035	-0.706251	-0.79475	-0.136625	-1.51991	-1.49553	-0.34593	-1.81828	0.471662	-1.34457	0.570593	-0.385128	0.670876	-0.0389359	-0.85973	-0.892853	0.601966	0.366997	-0.0374095	-0.592492	0.000500679	-0.0692375	1.76556	0.489243	2.42112	-0.420154	0.0222592	0.548817	0.199003	0.0396934	1.95039	0.0873427	0.0434454	0.0509493	0.3997	0.367573	-0.495634	-0.271396
A_23_P107795	-0.0239253	-0.0439692	-0.0650134	0.140985	0.0672717	0.204111	0.1878	-0.042315	0.0442734	-0.0504832	-0.151141	0.0259333	0.111739	0.318318	0.0709658	0.278556	0.0690513	0.154839	-0.325435	0.118867	0.13976	0	0.155628	-0.0462699	-0.0314989	0.0143557	-0.0823183	-0.0866914	-0.202106	-0.202301	-0.522305	-0.0932331	-0.107164	-0.0664468	-0.0428185	-0.0780182	-0.0836592	0.041481	0.143193	0.0623422
A_23_P107801	-0.0230269	0.240262	-0.133991	4.76837e-07	0.334376	0.0274281	-0.044579	0.144401	0.325495	0.0877328	0.73983	0.486995	0.242498	0.142139	0.0476618	-0.462014	-0.122662	-0.820749	-0.348197	-0.357732	-0.141237	0.0102339	0.0872817	0.0197239	0.40285	-0.282186	0.421094	0.556724	0.0794234	0.148525	-0.0299964	0.0534439	-0.678509	-0.355795	-0.704092	-0.478531	-0.0836754	0.314446	-0.146739	-0.023694
A_23_P107847	0.249434	-0.395568	-0.244755	-0.323048	-2.47991	0.469457	0.35595	-0.359937	0.376461	2.26137	-0.996435	1.30789	-0.764407	-1.92534	-1.72185	-0.291436	2.25627	0.75008	-0.385665	0.935585	2.35989	-0.406452	-0.942622	0.110093	0.911593	0.971258	-0.452615	-1.0586	-0.184822	0.177155	-1.11341	-1.30742	0.696955	0.241396	0.892741	0.278409	-0.356699	-0.56543	0.712761	1.66983
A_23_P10785	-0.0475943	0.143693	-0.334981	-0.359776	-0.00804019	-0.196214	0.328149	0.0504262	0.347649	0.219797	0.316266	0.0115108	-0.253985	-0.167201	0.0416684	-0.491233	-0.275352	0.190706	0.390131	-0.0639353	-0.154802	-0.238168	-0.379116	-0.176671	0.208929	0.00950384	0.110941	0.429453	0.468537	-0.0725691	0.473268	0.149091	0.399451	-0.10944	-0.00610709	-0.325069	0.29936	-0.0971386	0.278339	-0.101595
A_23_P107855	0.0977967	0.0286229	0.0539694	0.0322764	0.0571942	0.00818276	0.0244317	-0.158714	-0.0760834	-0.480002	-0.257525	0.144352	-0.0483422	-0.019979	-0.0840945	-0.0546312	-0.320439	0.059309	-0.661858	0.0656343	-0.170114	0.19473	-0.059938	-0.0298946	0.108226	0.202062	0.271004	-0.0563614	0.0624688	-0.346697	-0.0512092	-0.177911	-0.117092	0.0953906	0.0864625	0.171093	-0.0859432	-0.367699	0.215445	0.0191042
A_23_P107881	0.0599874	-0.15826	-0.13993	-0.371995	-0.162091	-0.155677	-0.0216725	-0.471116	-0.853426	-0.592965	-2.68514	-0.0195869	-0.180706	0.0716462	0.262917	0.328315	0.0566673	0.0368888	0.827128	0.083612	0.257194	0.0949134	-0.227834	-0.0703101	0.0548608	0.0378039	-0.695495	-0.78413	0.111606	0.0214081	0.120834	-0.0910945	-0.0748432	0.0194664	0.254622	0.116018	0.0791726	-0.0809379	-0.108889	-0.269752
A_23_P107894	-0.14962	-0.0594583	-0.104775	0.0426178	0.00882435	0.132192	-0.109338	-0.259791	0.00135136	0.241905	0.0902305	-0.0999265	-0.162636	0.110825	-0.213175	0.039794	-0.169957	-0.389023	-0.351849	-0.239736	-0.417607	0.0521855	-0.235865	-0.0759091	0.171645	0.135378	0.287597	0.118098	0.603737	0.249267	0.0462422	-0.148397	0.203484	0.146697	0.10467	0.182897	0.0575652	0.00282669	-0.283818	-0.0309129
A_23_P107903	0.936235	0.484073	0.00421953	-0.229917	0.406557	-0.987572	-0.897168	0.103427	1.00083	-0.246455	0.620156	-0.0021162	-0.16497	0.369267	0.129074	-0.0417161	0.0585165	0.3045	0.0345068	0.0333552	1.07262	-0.6674	-0.452407	-0.0913501	-0.269341	0.113982	0.506557	0.443794	-1.21237	0.303819	-0.110575	0.289482	0.063642	-0.177837	-0.437032	-0.267402	-0.0468264	-0.236994	-0.253844	-0.404047
A_23_P107911	-2.48323	0.0984914	-1.73404	-1.3656	-4.05825	-0.72222	-0.605228	0.300521	0.470397	-1.40563	-3.02105	0.286059	0.327581	0.387717	-1.72145	0.0841672	-0.235948	-0.671314	-0.873512	-0.73576	-0.39236	1.97822	-0.760142	-0.0680275	-0.0100229	1.99501	-1.29514	5.87007	3.67704	-1.0603	-2.7863	2.48048	4.14799	3.03722	3.17243	0.455272	3.38629	0.919358	2.80647	0.271591
A_23_P107933	-0.0734086	-0.586741	-0.0261071	0.165017	0.256186	0.225917	-0.252941	-0.0229168	-0.136372	-0.284245	-0.995351	0.0562072	0.0475507	-0.206095	0.133198	-0.469263	0.349132	-0.0321887	-0.0737212	0.161148	-0.133775	0.206755	0.398811	-0.0187128	0.237558	0.467677	-0.346556	-0.620115	-0.0961638	-0.195631	-0.665628	0.177758	0.182469	-0.122802	0.0188534	0.0489266	0.297346	-0.354039	0.349098	0.554898
A_23_P107942	0.0193551	-0.23606	0.069458	-0.0942962	0.083746	-0.182691	0.174079	-0.138498	-0.108542	-0.16604	-0.400023	0.0554709	0.0249512	-0.0650377	0.180333	-0.0155666	-0.102151	-0.0285327	-0.186714	0.199763	0.244999	-0.0531321	-0.0339737	-0.0322192	0.317688	0.259702	0.137364	0.0211689	-0.000542641	-0.343205	0.117895	-0.156131	0.0554802	0.152574	0.276622	0.118422	-0.30696	-0.0562544	0.244223	0.25565
A_23_P107959	-0.0177569	0.146784	-0.0489063	-0.0169578	0.00660276	-0.153059	-0.0634313	-0.130724	0.157682	0.348101	0.0677991	0.291355	-0.0947704	-0.0951557	-0.174548	-0.492363	-0.13349	-0.186728	-0.0302944	0.261808	-0.179802	-0.150432	-0.252525	0.0197892	0.319876	0.102913	0.570344	0.0670018	0.128055	0.0247936	0.185282	0.169764	0.184412	-0.0221653	-0.150426	-0.00229216	0.126474	0.0653114	0.07094	-0.0652728
A_23_P107963	-0.609823	0.229294	-0.108439	0.204325	-0.667999	-0.0335474	-0.170824	-0.0554094	-0.0570591	0.209829	0.0266545	0.99029	-0.542316	0.242725	-0.893195	-0.255571	-0.290628	0.494311	-0.152391	0.237617	-1.52376	0.296141	0	-0.0290656	-0.477691	-0.130454	-0.164986	-0.188381	0.397079	-0.353733	0.115626	-0.102209	0.655635	1.11653	1.03271	0.869451	1.00784	0.701423	0.426811	-0.165558
A_23_P107974	-0.953575	-0.527384	-0.832396	0.0960098	-0.546817	-0.0732405	-0.60722	-0.0920713	-0.153831	1.03282	0.361454	-0.0410566	0.00307655	0.305391	-0.519379	-0.272688	0.503036	-0.129664	-0.584415	-0.00677609	-0.114307	0.0190926	0.689475	-0.154247	0.0300312	0.297741	-0.183766	-0.224168	0.00838518	-0.973463	0.06862	-0.20262	0.671711	1.71057	1.9917	1.10112	0.87241	-0.14991	0.399388	0.54253
A_23_P10798	-0.14959	-0.276602	-0.079226	-0.256546	0.531939	0.525074	0.117956	0.0443535	-1.10861	-0.385815	-1.58118	-0.193095	-0.307182	-0.498588	0.238867	0.254116	0.329046	0.354203	0.0849395	-0.0304558	0.508504	0.430675	-0.0354961	0.112038	0.147111	0.427266	-0.725086	-1.26177	-0.681245	-0.569026	-0.394748	0.142982	0.0268624	-0.230586	0.186936	-0.0479357	1.45384	-0.597506	0.365147	0.170368
A_23_P107981	-3.07434	-0.968087	-1.15503	-2.09553	-3.50649	-2.11501	-0.970122	-2.09581	-0.2651	-2.06902	-0.427525	1.0277	0.404202	0.347798	-0.883486	-1.00032	-0.31023	-0.346756	-0.576268	-0.935982	-3.34144	0.986198	0.504514	-0.598061	1.26599	0.601344	0.974528	3.47247	4.9444	2.67386	2.38471	1.5426	2.59177	1.80484	2.69492	2.06421	1.58477	1.41986	-0.46716	0.230221
A_23_P107994	0.379601	0.505149	0.0237679	-0.305567	0.0689707	0.198884	0.0287533	-0.221654	0.245892	-0.126996	0.295511	0.383379	0.0304689	-0.0314436	0.0684028	-0.573547	-0.539322	-0.238166	-0.60199	0.135287	-0.2078	-0.0978212	-0.183719	0.00850773	0.430571	0.185396	0.513677	-0.0540905	-0.294491	-0.141932	-0.0798278	0.299602	-0.0780597	0.0639863	-0.0859227	0.0557213	0.0501575	-0.122725	-0.036746	-0.270993
A_23_P108028	-0.182247	-0.278817	-0.109121	-0.188452	0.176591	0.207496	0.0638328	0.526061	-0.314943	-0.241514	-0.399427	-0.390156	-0.252562	-0.246511	0.071985	0.371348	0.0557196	0.592368	0.326106	0.136229	0.0375311	0.00291896	0.020211	0.292925	0.0183663	-0.0311699	-0.303861	0.0470941	0.0794311	0.042136	0.1217	-0.10005	0.0193512	-0.423268	0.158931	-0.163395	-0.126031	-0.0631361	-0.0563626	0.0177414
A_23_P108042	0.455948	-1.42735	-0.293466	1.03878	-0.31607	-0.0532835	0.172061	-1.3117	0.711636	2.35543	-2.23112	0.516611	-0.117989	-0.875972	-1.87597	1.80316	0.78538	0.882628	-1.21358	0.263146	0.16178	-0.795411	0.867806	0	-0.663318	-1.26137	1.58668	0.445194	0.185498	0.210969	-0.248825	-1.81317	-0.84681	0.193781	0.508196	0.0532216	-0.474112	1.55124	-1.48592	-0.0297495
A_23_P108054	0.1226	0.82519	-0.103682	0.856893	-0.0795226	0.139861	-0.0986955	-0.133157	0.176588	1.59357	0.433793	0.132649	-0.301195	0.0511124	0.378986	-0.220553	0.50394	0.826873	0.63897	0.23697	0.0486212	-0.194959	-0.267545	-0.225201	0.132895	-0.192315	0.146434	0.400005	-0.328439	-0.126218	-0.899667	-0.106935	0.312782	-0.237079	-0.641558	-1.09409	-0.025053	0.85642	-0.0482233	-0.823886
A_23_P108062	-2.27059	-2.09226	-0.63617	-2.04957	-3.92015	-1.68741	0.125808	-0.49683	-0.315685	0.00757122	-0.724654	0.476283	-0.0127892	0.748044	-0.103675	-0.877236	-0.947155	-0.533256	0.258496	-0.513677	-2.07001	0.671547	0.0800743	-0.917179	0.186975	-0.1348	1.63763	1.0728	2.25355	-0.0587649	1.74533	2.33342	1.03922	1.21881	2.29698	0.96268	0.659408	0.75243	0.702484	-0.257762
A_23_P108075	0.467785	0.98438	0.967667	0.104774	0.655753	0.751873	0.30755	0.572284	0.980904	0.959418	1.01481	1.00728	0.108053	0.126603	1.00561	-0.303237	0.00412381	0.133798	-0.0932013	-0.241924	-0.378314	-0.354296	-1.10218	-0.461929	-0.12124	-0.268588	0.364123	0.774541	-0.803991	-0.194859	-0.166379	-0.240333	-0.569495	-1.26431	-1.92032	-1.73845	-1.01029	-0.496566	0.390852	-0.351096
A_23_P108082	1.93028	1.05993	0.369874	-0.264449	0.0479083	-0.0169019	0.729194	-0.321237	1.41644	-0.288042	3.06592	-0.0094327	-0.00870706	-0.0731453	0.0208947	-0.206001	-0.0116976	0.264113	-0.00184004	0.530315	-0.0231175	0.399118	2.92676	0.209539	0.572073	-0.38932	0.114665	0.497994	2.36986	1.1262	-0.00717434	0.837054	0.746313	0.542295	-0.351651	0.0367328	-0.0529986	-0.377632	-0.044928	-0.00617574
A_23_P108103	0.114488	0.220496	-0.17082	-0.0107012	0.675325	-0.00196171	-0.033215	0.360919	1.01209	0.250247	0.54587	-0.351859	0.225337	0.102912	-0.106063	-0.165828	-0.209891	-0.293736	-0.237626	-0.0106626	-0.283735	0.427816	0.0428424	0.225565	0.171216	-0.432189	0.365504	0.337038	0.00639153	0.0145226	-0.147223	0.658533	-0.124432	-0.00972128	-0.153795	-0.0141063	0.0560827	0.447674	-0.957243	-0.119593
A_23_P108129	-0.0969768	0.454488	-0.494251	-0.233847	0.204092	-0.155872	-0.323521	-0.155001	-0.00246942	-0.109222	-1.66979	-0.810745	-0.476849	-0.252553	-0.183875	0.0653231	-0.261126	0.378362	0.476825	0.310535	-0.0263124	0.251499	0.157423	0.496919	0.21266	0.177733	-0.327637	0.0896609	0.15388	-0.0178176	0.0195811	0.361929	0.092258	0.068505	0.234789	-0.492759	-0.0457137	-0.75829	-0.125388	-0.00988448
A_23_P108135	0	0.127637	0.034575	-0.113855	0.0377407	-4.76837e-07	0.380047	0.362138	0.200171	-0.19192	0.114826	-0.0113263	0.0898371	-0.236359	0.109046	-0.14026	-0.222322	-0.0711489	0.10999	-0.00113583	-0.181071	-0.105508	-0.153141	-0.0428028	-0.0231342	0.045105	0.142649	0.385821	0.284729	0.0284705	-0.0796423	0.237713	0.02882	-0.159543	-0.244909	-0.252064	0.0388126	0.0667686	-0.0613356	-0.024621
A_23_P108143	-0.0505891	-0.0317574	0.354558	-0.215449	0.0351386	0.236912	-0.366254	-0.304243	-0.0451279	-0.0254202	0.645555	0.633697	0.419172	-0.0513339	0.0112948	-0.25749	-0.237702	-0.885439	-0.325504	0.029726	-0.0701256	-0.0811644	-0.0235581	0.176083	0.27275	0.463243	0.833227	0.169805	0.194864	0.0651388	0.124442	0.311296	-0.0360084	-0.0334983	-0.234899	0.00926352	-0.12431	0.128731	0.0313272	-0.305561
A_23_P10815	0.102651	0.0905585	0.311726	0.28464	-0.222918	-0.0451336	0.0509844	-0.0275326	-0.284189	-0.214893	0.119337	0.249825	0.202994	0.504504	-0.204298	-0.0142808	-0.168225	-0.140397	-0.349182	-0.0858555	-0.203698	0.0508833	0.0717602	0.0361466	-0.310585	0.104358	-0.147916	0.0604448	-0.201961	0.131316	0.182764	-0.060308	-0.123217	0.14592	0.184404	0.337151	-0.222499	0.0338001	-0.380846	-0.0346246
A_23_P108157	-0.592156	-1.43708	-0.550551	-0.429222	-0.446916	0.835616	-0.872966	-1.23924	0.600185	1.12074	-0.781633	-1.57625	-0.755144	-0.20443	-0.323766	0.231328	0.317923	-0.641396	-0.694895	-0.0649976	-0.316132	0.678899	-0.304975	0.00133461	0.234043	-0.295985	-1.05335	0.692355	-0.661923	0.0678728	0.0430643	0.68921	0.914652	-0.0901375	0.497722	-0.17971	0.565537	0.349876	-0.82206	0.57662
A_23_P108170	-3.36995	-1.41908	-1.98362	0.517114	-3.36952	-1.4008	-1.57669	-1.55888	-2.97366	-1.71269	0.43415	-0.370968	1.61193	-1.71812	2.13267	1.35014	-0.215621	-1.98715	0.707068	1.70767	-1.41934	0.612803	1.53417	-0.151711	0.956041	0.859567	-0.970584	-1.42171	0.7836	-1.42215	-1.24978	1.48935	3.94971	4.67727	4.82851	2.66366	4.91107	-1.58802	1.50955	0.523048
A_23_P108180	0.830567	-0.0857245	-0.837966	0.804941	0.00680351	0.7274	0.600282	0.201292	-0.185213	0.506721	1.37007	0.746956	0.00714946	0.630663	-1.0805	-0.0174919	-0.471077	-0.792986	-0.409661	0.428448	-0.512938	-0.0171853	0.834022	0.231295	-0.347259	0.49457	-0.087872	-0.567524	0.0901194	0.679909	-1.35878	-0.548019	-0.266377	-0.195376	0.0918218	-0.157953	-1.43727	-0.260766	0.541544	-0.445904
A_23_P108200	-0.272843	0.680768	-0.352006	0.584212	-0.437816	0.391298	1.38492	-0.91075	0.341284	-0.18627	-1.90392	0.00319123	0.287687	0.0460489	-0.806142	-0.274368	0.067559	0.416876	-0.855248	1.04853	-0.330239	0.848598	0.899579	-0.94865	0.163638	-0.306313	-0.125432	0.226389	-0.411078	-0.449335	0.59409	-0.373011	-0.0119505	0.509092	0.989531	0.788157	-0.721824	0.244528	-0.0872281	0.19833
A_23_P108216	0.478735	0.499155	0.487828	0.0734844	0.773654	0.59175	-0.212803	-0.0677142	0.528135	0.39616	0.0714297	0.541495	0.265793	0.299287	0.527528	-0.238624	0.052536	-0.175138	-0.321343	0.0502982	0.335431	0	-0.260226	-0.321476	0.106399	-0.0491872	0.406072	-0.0242004	-1.67664	-0.0547848	-0.290312	0.146505	-0.397643	-0.285706	-0.738503	-0.175848	-0.669361	-0.497801	0.0119677	-0.211169
A_23_P108221	0.297289	0.505503	-0.454223	0.044039	0.0175224	-0.0753913	-0.391453	-0.339194	-0.560867	0.674577	0.516091	-0.208202	-0.439669	0.0492886	-0.0662215	0.334038	-0.250759	-0.0614996	-0.29442	-0.361783	0.512959	-0.248797	0.453294	-0.147981	0.264232	0.124824	0.724125	0.384416	0.801706	0.222279	-0.106219	0.896011	-0.024013	-0.050807	-0.553508	-0.89355	0.316111	-0.331813	1.48298	0.811379
A_23_P108244	0.116157	0.309309	0.149658	0.144444	-0.0656471	-0.0138106	0.0450039	-0.237712	0.152796	0.168567	0.256306	0.347038	0.0141892	0.13614	0.0939264	-0.357854	-0.285015	-0.0481706	-0.207322	0.100444	-0.0217767	-0.14996	-0.141985	-0.172033	0.224576	-0.0649095	0.24297	0.257901	0.0854769	-0.105525	0.090466	-0.0907917	-0.0853543	0.0445113	-0.176834	-0.105886	-0.164282	-0.0100412	0.0847697	-0.226456
A_23_P108265	-1.42457	-0.862177	-0.859415	-0.0887806	-1.93819	-0.686793	-0.941159	-0.423754	0.200994	-0.0797306	-0.0434644	-0.0732923	-0.166901	0.543067	-0.720392	0.305704	-0.448987	-0.533724	-1.56623	-1.10828	-1.45404	-0.207352	-0.504413	0.134002	0.476172	-0.364358	-0.24011	0.966637	0.966594	0.588688	1.17159	-0.686906	1.98066	1.58042	1.38435	1.2097	0.787122	1.55988	-0.116267	0.170998
A_23_P108280	0.359474	-0.0203183	-0.680572	0.429076	-0.00172748	-0.00625591	-0.67841	-0.281007	-0.00318593	0.513593	0.000468284	0.0038074	-0.678269	0.31575	3.36496	-0.034648	0.645888	-0.205047	0.0110461	0.122594	0.608224	0.28756	3.2357	-0.353304	-0.0322624	-0.318632	-0.6779	-0.0225121	2.90994	1.60675	-0.00230622	2.24939	1.39069	0.0392588	0.714683	0.221244	-0.0231955	0.224201	1.12372	0.0455956
A_23_P108294	-1.51093	-0.726492	-0.673404	-0.730036	-1.72765	-0.890485	-0.59848	-0.287959	0.0364196	-0.265462	-0.807655	0.228951	0.565512	0.886641	-1.00595	0.121186	0.0480227	-0.161888	-0.173498	-0.613093	-1.74414	1.29666	0.532943	0.109063	-0.0751777	0.814342	0.266898	1.05818	1.07903	0.0170276	-2.38419e-07	0.150373	2.47096	1.72899	2.71998	1.72538	0.98215	-0.154364	0	-0.214426
A_23_P1083	0.204206	0.359067	0.266573	0.563913	0.478709	-0.386039	-0.139258	-0.225841	0.348394	-0.0269551	0.0372291	0.794931	0.0592494	0.323777	0.490374	-0.0688148	-0.0646758	0.472703	-0.515947	-0.170993	1.1506	-0.2884	-0.920569	-0.220324	-0.152389	0.193936	0.927198	0.581198	-1.94567	0.0834179	-0.752786	0.227812	0.00203657	-0.291883	-0.839365	-0.694481	-0.212298	-0.486239	-0.0960665	0.747164
A_23_P108303	0.224703	0.240427	0.206195	0.00180721	0.252813	0.0502996	0.308504	0.031683	0.19466	0.137369	0.0809216	0.0168633	0.193006	0.149417	0.202107	0.0158944	-0.190426	-0.0059371	-0.188666	-0.19188	0.0193696	0.0105705	-0.0439887	-0.234534	0.09237	-0.322214	-0.0975528	-0.11764	-0.176378	-0.0372467	-0.00774431	-1.15263	-0.0460625	-0.0267477	-0.343423	-0.0903673	0.0322776	0.00478602	-0.0480409	-0.094409
A_23_P108314	0.846461	0.848427	0.473675	0.29263	0.655287	0.44319	0.076196	0.217657	0.654502	-0.309677	0.218888	0.120888	0.422255	0.159103	0.0422978	-0.072331	-0.312632	-0.0834734	-0.4062	0.0408363	0.180832	0.0942011	0.47305	-0.0332139	0.00136995	-0.191145	0.233127	-0.0472183	-1.3355	-0.105259	-0.0398114	0.0435653	-0.485632	-0.339091	-0.67564	-0.210277	-0.331027	-0.110051	-0.330801	-0.480395
A_23_P108326	-0.0351524	0.013082	0.210654	-0.0208945	0.179047	0.255975	0	-0.313888	0.04074	-0.424419	-0.572049	0.206744	0.109097	-0.0600543	-0.0521898	-0.126409	-0.0225759	-0.370454	-0.492382	0.0398498	-0.141449	0.271328	0.0297461	-0.142806	0.158253	0.397741	0.385098	-0.495699	-0.0391331	-0.0556998	-0.0213661	0.0601706	0.0381489	0.366221	0.390892	0.702662	-0.136413	-0.184605	0.0273123	0.224657
A_23_P108331	0.000394821	0.206583	0.0144067	-0.027081	0.0720978	0.00723791	-0.150893	-0.203494	-0.0365367	0.203773	0.128119	0.310733	-0.22029	-0.0439205	0.0554013	-0.306315	-0.126365	-0.019568	-0.215487	0.119714	-0.168485	-0.00574541	-0.0380564	0.0452375	0.251845	0.168138	0.413112	-0.117484	0.058847	0.0132308	-0.21933	0.0910225	0.0780191	0.00441933	-0.146394	-0.041162	-0.0296044	-0.0563788	0.0714631	0.0612483
A_23_P108342	0.126043	0.0963397	0.374823	0.174514	0.088383	-0.0793481	0.0947521	0.277662	-0.280264	0.0678623	-0.384962	0.231729	0.199378	0.450716	-0.00821471	0.266517	0.105471	-0.0650518	0.153961	-0.0493238	0.228948	-0.168003	-0.0860484	-0.207046	-0.0537882	-0.226388	-0.632112	-0.223156	-0.452586	0.122123	-0.0796094	-0.268758	-0.13037	0.0337014	-0.130854	0.0202777	-0.00327945	0.0204453	-0.0156348	-0.104064
A_23_P108376	-0.213292	-0.0482712	-0.114463	-0.346141	0.159534	0.181583	-0.0173287	0.0329452	-0.213727	-0.245856	-0.511894	-0.162899	-0.433207	-0.448417	0.192473	-0.281615	-0.00493479	-0.0477085	0.30744	0.184852	0.106697	0.0101986	-0.12053	0.340999	0.257452	0.162994	0.0556116	-0.226614	0.155458	-0.217585	0.0316958	0.938838	0.141665	-0.121973	0.0810671	-0.126736	0.0404377	-0.306952	0.220714	0.0556345
A_23_P10839	-0.0382128	0.384096	-0.00628424	-0.265929	0.414171	0.0823507	0.140118	0.636826	0.236483	-0.344174	0.331556	-0.123352	-0.2023	-0.544133	0.0372882	-0.0770612	-0.510681	0.315054	0.385992	0.233191	-0.0350342	-0.0847173	-0.212767	0.337519	0.00582838	0.0658941	0.234618	0.949018	-0.0679808	0.226616	0.196575	0.100725	-0.0872312	-0.567668	-0.102635	-0.811249	-0.0253639	-0.350905	-0.117192	0.0426402
A_23_P108394	-0.319771	0.226409	0.795955	0.635663	0.137995	0.385204	0.799965	0.709479	-0.303661	0.336782	0.0312734	0.32657	0.525126	0.823616	-0.134153	0.433561	-0.439533	-0.212253	-0.602766	-0.398054	-0.156127	-0.0287099	-0.2467	-0.200444	-0.747703	-0.341834	-0.47984	0.773407	1.21674	1.01687	0.0410972	-0.444801	-0.515509	-0.0936222	-0.352885	-0.152657	0.0991836	0.221787	-0.146708	0.0512128
A_23_P108404	-0.510463	-0.853088	-0.60275	-0.620437	0.227055	0.0241184	-0.246737	0.0341818	-0.50117	-0.698278	-0.95583	-0.505686	-1.02975	-1.09082	-0.00330973	0.0261855	0.481441	0.226453	0.998575	0.0415809	0.0513358	2.38419e-07	-0.308829	0.464194	0.281742	0.368553	-0.559315	0.513871	1.52973	0.0418529	-0.0309415	0.110884	0.183131	-0.137752	0.114203	-0.345295	-0.0186255	-0.538981	-0.107491	0.491071
A_23_P108415	0.000300407	0	0.0215602	-0.0796871	-0.0614643	-0.113588	0.108696	0.0319438	0.151698	-0.105133	0.195187	0.18538	-0.0591059	-0.0352869	0.227824	0.0448799	-0.187872	-0.027348	0.268498	0.131632	0.204817	-0.2351	-0.100317	-0.00070715	0.249086	0.300162	0.123621	0.324468	-0.123493	-0.00640297	4.76837e-07	-0.0658493	-0.135345	-0.201382	-0.188412	-0.197665	-0.0392289	0.0208092	0.162105	0.420224
A_23_P108427	-2.08744	-1.36521	-0.587844	-1.07533	-2.77795	-1.16064	-1.31236	-0.880651	-0.275187	-0.993772	0.349688	0.109406	0.451679	0.772939	-0.0577154	-0.0450094	-0.231857	-0.805705	-0.142333	-0.214973	-1.61835	0.35009	0.131695	0.44207	0.627607	0.449746	0.0668287	-1.08356	0.793943	0.0490191	1.79748	-0.334637	2.53024	2.45507	3.23819	2.08094	0.785338	1.18956	0.16449	-0.122216
A_23_P108437	0.406801	-0.205535	0.0335097	0.179339	0.0862901	0.364427	0.332392	-0.079211	-0.151222	0.111873	0.231569	-0.202409	-0.0519023	0.585963	-0.128218	0.327566	-0.0453815	0.566308	0.1147	0.139568	0.835999	-0.244739	0.0514174	-0.538424	-0.208431	-0.368707	0.155046	-0.1391	-0.658623	-0.344781	-0.214058	-0.302245	-0.595593	0.162652	-0.139923	0.0490088	-0.28895	-0.339283	0.193533	0.224381
A_23_P108463	0.0265391	-0.274502	-0.13912	-0.286159	0.0228887	-0.123172	-0.298347	0.0344229	-0.125463	-0.345365	0.836738	-0.893008	-0.302464	0.137175	0.0216296	-0.0147166	0.162475	0.461437	0.0657406	0.26206	-0.146301	-0.388902	-0.655561	0.419479	0.00387692	-0.0550594	0.117963	-0.263141	-0.33146	0.299005	0.118214	-0.119724	0.291997	-0.209681	-0.1742	0.0865717	0.452638	-0.542754	0.250369	-0.20122
A_23_P108501	-1.4297	-1.09766	-0.584041	-0.768867	-0.990894	-0.250571	-0.457509	-0.105616	-1.08575	-0.559325	-0.0258064	0.337764	0.364019	-0.49874	0.0355525	-0.427109	-0.287579	-0.304671	0.0767055	0.187272	-1.64168	0.480025	0.604481	0.133269	-0.346261	0.152843	0.117388	-0.0207005	0.874793	-0.469979	0.543889	1.17006	1.34363	0.454946	1.15276	0.0276642	1.16484	1.12197	0.25181	-0.470281
A_23_P108514	0.321592	2.38419e-07	0.182559	0.0643158	-0.083472	0.038301	-0.137961	-0.23822	0.206723	-0.330698	0.395105	-0.478784	0.378998	-0.175351	-0.000294924	-0.226177	-0.372076	0.198826	0.119892	-0.0530009	-0.197818	-0.52291	-0.161358	0.150845	0.270959	0.18187	0.399476	0.704477	0.28441	0.141806	0.129561	-0.028856	0.0177925	-0.287612	-0.280793	-0.344455	-0.229259	-0.0401101	0.0552218	-0.144738
A_23_P108522	0.14151	0.0942268	0.168553	0.243395	-0.11085	-0.103421	0.0729809	0.00847435	-0.107458	0.445529	0.30411	0.104207	0.170769	0.195456	-0.0186315	0.0800605	0.26372	-0.229807	0.134326	-0.040494	-0.00152254	-0.0831661	-0.00201845	-0.272768	-0.04144	-0.0300927	-0.239164	0.26846	0.244482	0.161521	-0.346943	-0.0517974	-0.240186	-0.093801	-0.189838	-0.146738	-0.219742	0.303993	0	-0.106227
A_23_P108534	1.33457	-0.0284905	-1.1402	-0.436821	-0.094213	-0.750088	-0.986158	-0.995144	1.23956	-1.06602	1.63528	-0.421024	0.428878	0.356998	0.337966	-0.0894837	-0.131894	0.301764	-0.516539	-0.0588982	-0.688038	-0.630308	-0.267365	-0.0706332	1.27639	-0.0968909	1.62824	0.911422	2.39472	0.693174	0.488151	1.03851	0.571292	0.00974822	0.262467	-0.0986848	0.0902569	-0.553703	-0.778906	-0.0389631
A_23_P108554	0.00918817	-0.021297	-0.00995016	-0.0667281	0.110585	-0.136349	-0.0330772	0.00818109	-0.0364747	-0.10704	-0.0133944	-0.108888	0.080801	0.1307	0.145681	0.0206079	-0.0430374	-0.0590239	0.0679369	0.0355391	0.149262	0.00649452	0.0579438	0.0228992	-0.0577373	0.167718	-0.0206428	-0.173244	-0.0431271	0.0624127	0.196078	0.227967	-0.0313992	-0.0018301	0.0252109	0.119188	-0.0544987	-0.0225658	-0.17038	-0.0817571
A_23_P108574	-0.234526	-0.0112739	0.0724471	-0.00203013	0.0251575	-0.0163369	0.277766	0.255253	-0.0832341	-0.0860622	-0.0893304	-0.0235496	-0.226346	0.0732763	0.274887	0.384303	-0.125314	-0.00634027	0.0728815	0.0247202	0.215898	-0.0941699	0.0947723	-0.106777	-0.573617	0.171541	-0.312701	-0.402493	-0.509537	-0.27127	0.0823777	-0.436003	-0.314874	-0.0203791	0.0571828	0.0440004	0.0539427	0.000674248	-0.036963	0.0785825
A_23_P10858	-0.582585	-0.71178	-0.546178	-0.527815	-0.589427	-0.43673	-0.306273	-0.214869	-0.532015	-0.545403	-0.686352	-0.672996	-0.307942	-0.202154	-0.181935	0.0352805	-0.00259232	0.148926	0.309853	0.10589	-0.0320447	0.0353289	-0.051985	0.17158	0.328147	0.00393534	-0.0173953	0.208389	0.827822	0.103939	0.577437	0.220071	0.702027	0.44043	0.821374	0.378103	0.0855627	-0.235318	0.422279	0.22157
A_23_P108592	0.0023452	0.251381	0.364005	0.542565	0.118077	-0.255996	0.206567	0.115926	-1.20881	1.39861	0.24886	-0.501663	-1.08819	-0.575615	-0.0518315	-0.499095	0.894738	0.997318	0.666179	0.130338	-0.299399	0.374605	-0.372788	-0.513552	-0.289443	-0.543528	-0.226612	0.249362	0.116075	-0.177976	-0.295183	-0.86302	0.0692443	-0.289144	-0.126076	-0.470457	-0.409926	0.151252	0.548747	-0.230133
A_23_P108604	-0.584474	-0.648537	-0.637791	-0.219381	0.0780664	-0.151805	-0.196492	-0.0139451	-0.165958	-0.31453	-0.396447	-0.826574	-0.365388	-0.744359	0.0694523	-0.0781808	0.512149	0	0.552038	0.35973	-0.00546646	0.216036	0.0781498	0.358333	0.236465	0.406629	0.156222	0.0356216	0.0766735	-0.540137	-0.0571609	0.151699	0.392896	-0.253873	0.354358	-0.255102	0.011651	-0.347388	0.113819	0.0896745
A_23_P108641	0.211869	0.190689	0.36968	0.191281	0.316881	0.155965	0.167323	0.11326	0.0431218	0.110574	0.0944447	0.120601	0.174141	0.305286	0.0505819	0.33344	0.152416	-0.472869	-0.135798	-0.0987434	-0.0341258	-0.0704198	0.0895186	-0.386974	-0.317991	-0.18119	-0.592936	0.179528	-0.0606618	-0.319816	-4.76837e-07	-0.398751	-0.502602	-0.238759	-0.420194	-0.148791	-0.39345	0.26665	-0.290986	-0.214308
A_23_P108657	-0.226213	0.270679	-0.0439918	0.25175	0	-0.106475	-0.156508	0.504439	0.210994	-0.185506	0.227536	0.0660048	0.118677	-0.0972228	0.251331	0.244494	0.387162	0.215558	-0.21689	-0.210247	0.334164	-0.432771	-0.481095	0.0331082	0.36202	0.12482	-0.162128	0.484915	0.408881	-0.206152	-0.103452	-0.254077	-0.292243	0.158251	0.17321	-0.00881791	-0.336187	-0.51709	-0.232229	-0.621539
A_23_P108662	-0.0787988	0.0574322	0.0916362	0.204976	4.76837e-07	-0.0392013	-0.0959706	-0.140057	0.139172	0.215129	0.0591359	0.04706	0.0162673	0.0140538	-0.113022	0.00434446	-0.0303183	-0.178383	-0.229973	-0.0154819	-0.0286078	0.0085392	0.218937	-0.156238	-0.190582	-0.100096	0.113818	-0.21805	0.0440578	0.0184841	-0.260356	-0.0288968	-0.143332	0.0734677	0.0149627	0.0249424	0.0643692	0.105697	-0.0155029	-0.0644574
A_23_P108673	-2.73787	-1.14986	-0.98501	-0.921298	-2.2245	-0.839076	-0.873642	-0.74322	-1.30654	-0.362118	-0.0588012	-0.166794	0.608394	0.534629	0.136804	-0.390901	-0.870937	-0.529751	0.0849514	0.163568	-1.40855	0.407371	0.668802	0.408596	-0.334948	0.340856	0.41398	-0.288133	0.355462	-0.14063	0.949538	-0.234127	1.61355	1.39209	1.85872	0.862965	1.1451	1.04275	0.592931	0.0205703
A_23_P108699	-0.847571	-0.906361	-0.523985	-0.00298792	1.48722	1.50363	0.0229087	0.597614	0.110483	1.38052	2.29863	-0.859946	0.176928	0.0788946	-0.511256	0.685927	-0.298821	-0.0269139	-0.850177	-0.0839292	-0.0418706	0.0587754	-0.584735	0.537492	0.935501	-0.362836	0.739388	0.560034	-0.594845	-0.373826	0.344567	-0.512039	-0.0623614	0.142156	-0.164075	1.21371	0.314502	-0.499677	0.216727	1.36931
A_23_P10870	0.0587785	-0.125683	-0.161193	0.0117197	0.355059	0.30321	0.0864797	-0.571204	-0.504581	-0.363392	-0.478546	-0.248708	-0.348924	-0.157248	0.132608	-0.252046	-0.100683	-0.404157	-0.0328228	0.00300503	-0.579774	0.632584	0.0385561	0.246239	0.17752	0.371532	0.224312	-0.575328	0.0797663	-0.139186	0.0580776	0.069603	0.266808	-0.00815654	0.217937	0.266963	0.180517	-0.351135	0.253121	-0.180696
A_23_P108708	0.269674	0.0053072	-0.0972619	-0.160067	0.0887618	-0.299705	0.00325871	-0.351517	-0.00496674	-0.0105371	-0.0476027	-0.00633431	0.0290017	-0.132015	0.0890145	-0.104586	-0.0122194	-0.105749	0.199409	0.267821	-0.0218711	-0.0545187	-0.202469	0.0706134	0.436248	0.276837	0.528791	-0.0970993	0.178189	-0.00334692	0.271911	0.206655	0.248519	0.0149617	-0.0576735	-0.0037713	0.0408316	-0.00187302	0.179157	-0.052372
A_23_P10873	0.285104	0.00547242	-0.0631681	0.124221	-0.649894	0.538681	-0.0213006	-0.551256	0.0760078	0.818217	-0.687618	0.499342	0.494053	-0.33373	-0.644818	-0.0855346	1.33571	0.452616	-0.244024	0.130043	0.152808	-0.426282	0.155413	-0.00981736	0.337711	0.359045	-0.254904	-0.245652	-0.0726757	-0.264177	-0.144389	-0.994203	-0.046114	0.136665	-0.144049	0.10843	-0.137908	0.149505	0.000188351	0.251549
A_23_P108751	0.162071	0.268551	0.453986	0.231666	0.130428	0.653958	0.497624	0.284747	0.0760326	-0.0145044	0.376476	0.108251	0.362917	0.343278	0.0771036	0.577196	-0.0575414	-0.0383725	-0.13684	-0.0945239	0.593956	-0.0130639	0.449188	-0.100184	-0.47557	0.116099	-1.089	-0.287078	-0.541271	-0.0650916	-0.312245	-0.782536	-0.744078	-0.374661	-0.869366	-0.586639	-0.148776	0.0515943	-0.0279493	0.0916796
A_23_P108761	0.0689771	-0.0779169	-0.0249362	-0.0460541	-0.10504	0.0613632	0.221243	0.181433	-0.129132	-0.0472326	0.0166376	0.0390368	-0.210146	-0.0541399	-0.0426133	0.213505	-0.102194	0.280332	-0.00182581	0.135983	0.0484784	-0.0489159	-0.125939	0.187848	0.0115864	-0.00405645	-0.204102	0.0515203	0.3206	-0.177017	0.0840924	0.91625	0.021497	0.0341799	0.330259	0.0869703	-0.204544	-0.26544	0.0371892	-0.106514
A_23_P108785	0.0487218	0.180703	-0.0368614	-0.0292249	-0.131973	-0.0226398	0.219009	0.068738	0.0561361	0.00194502	-0.13906	-0.0169134	-0.00533533	-0.00264692	0.0319228	0.166236	0.121779	0.355083	-0.315068	0.182529	0.184385	0.058352	0.101508	0.0849867	-0.209906	-0.00790453	-0.319687	-0.167202	-0.34761	-0.157086	-0.17061	-0.19984	-0.0801072	0.134381	0.12486	0.079957	-0.149046	-0.294125	-0.031455	0.0772033
A_23_P108819	0.761813	-0.593665	-0.651987	0.434807	0.474135	0.279649	-0.145894	0.0558742	-0.861336	0.64464	1.16312	0.722103	0.593636	0.303767	-0.495345	0.0484372	0.199437	-0.373392	-0.45875	-0.220276	-0.199391	-0.46696	0.178298	0.0560769	0.121611	0.0908074	0.107548	-0.263497	-0.25338	0.52889	0.28062	-0.27236	-0.349822	-0.424335	-0.62846	-0.0446011	-0.736649	0.0090785	-0.248172	0.0542288
A_23_P108823	0.494751	1.27029	1.1055	-0.158967	0.772835	-0.211837	1.04356	0.326851	0	-0.03619	-0.00396681	0.996799	0.499933	0.625284	-0.0378633	-0.405852	-0.313933	1.08793	-0.741208	-0.383781	0.126711	1.35978	-0.055608	-0.724496	-0.964355	-0.15498	-0.347823	2.40524	1.88762	1.02997	-0.339509	0.772025	0.913276	-0.495773	-0.594885	-0.640363	-0.0602992	0.0100896	-0.0885272	-0.690583
A_23_P108835	-0.102352	0.0656343	0.224325	0.157596	-0.270137	0.0946994	-0.103973	-0.158866	-0.382419	0.12745	-0.0751395	0.251498	0.0731335	0.206083	-0.178712	0.0296292	0.094573	0.00282812	0.113865	-0.0873842	0.0663538	-0.0873632	-0.110154	-0.142879	-0.213917	0.00570297	-0.297468	-0.468812	0.202495	0.0688519	0.0487537	-0.166221	-0.149019	0.0872827	0.094655	0.125765	-0.246894	0.0121875	-0.0394235	-0.138824
A_23_P108842	0.112134	-0.320767	-2.06084	-0.473784	-2.52077	0.293559	0.418837	0.531976	-0.629634	0.136416	-1.54672	0.605667	-0.0991449	-0.0808206	-0.112856	0.0681672	1.41319	1.06659	0.830185	-1.03194	0.0946021	-0.722897	-0.13694	-1.44155	-0.607131	-0.851749	0.542836	-1.85409	-0.0799618	-0.759203	0.162023	-0.400018	0.669355	2.90328	3.27958	3.29593	0.299933	0.492185	0.742064	-0.828034
A_23_P10885	0.00382948	0.114927	-0.279799	-0.294275	0.199221	-0.21719	0.156083	0.112883	-0.526757	-0.574549	0.927778	-0.761368	0.120216	-0.123741	-0.0376043	0.210135	-0.0625895	0.306718	0.28972	0.285998	0.140967	0.137486	0.171201	0.0395811	-0.0828363	-0.107123	-0.29769	-0.000187039	0.0933713	0.0256077	-0.0067997	-0.141166	-0.141668	-0.294215	0.0166392	-0.365618	0.0452263	0.0726352	0.0824978	-0.435165
A_23_P108871	0.366369	-0.0328498	0.220397	0.0470242	0.138289	-0.0711045	0.255221	-0.0764022	0.38382	0.481117	1.16859	-0.139685	0.3594	0.13468	0.123927	-0.0538108	-0.205607	0.0396109	0.562796	0.037446	0.138839	-0.053154	0.0578213	-0.137591	-0.113889	-0.294959	0.00563002	0.489207	0.69658	-0.123195	-0.271573	-0.284928	-0.263297	-0.0108972	-0.231588	-0.206581	-0.129013	0.0207038	-0.008636	-0.415241
A_23_P108883	-0.133413	-0.511379	-0.854239	-0.434712	-0.383084	-1.37121	-0.119346	-0.850638	-0.884153	-0.771803	-0.87993	-0.0227167	0.0977266	-0.0664516	-0.579199	0.00791532	-0.280832	-0.866735	-0.0968584	-0.249658	0.229608	0.284506	0.08918	0.996201	1.88026	0.896483	2.23897	0.0447497	1.06236	1.42723	1.40452	-0.181615	0.0428745	-1.43273	0.334242	0.930733	0.92853	0.545272	-1.50322	0.388508
A_23_P108911	-0.267237	0.637959	-1.15454	0.0975089	1.57959	0.628721	-0.898126	-0.755201	-0.00703055	-0.46015	0.155535	0.203534	0.0480542	0.473412	-0.0525689	-1.00822	0.925182	-0.284916	0.516449	1.01525	0.0394644	-0.355265	0.427671	0.76738	-0.00708866	0.562536	1.28786	0.553029	-0.280131	0.76184	0.702262	1.06193	0.256753	-0.109015	-0.481081	-0.139932	0.280822	0.148598	0.00590649	0.773722
A_23_P108922	0.0390244	0.399039	0.366426	0.218128	-0.0250371	-0.166127	0.334312	0.719285	0.204608	0.261654	0.160353	0.379475	0.545371	0.318714	-0.0547643	0.0225987	0.0580149	-0.0522232	-0.0936375	-0.124434	0.0341799	-0.160676	-0.0230718	-0.164287	-0.12504	-0.155994	-0.197386	-0.0259216	-0.0908406	0.101637	-0.0185447	-0.318415	-0.269895	0.0806594	-0.376626	-0.215574	-0.0575585	0.136726	0.214766	0.076987
A_23_P108932	0.397778	-0.295044	-0.0667028	0.189056	-0.271259	-0.601147	-0.253594	-0.263715	-0.0290041	-0.396089	0.0017128	-0.0721078	0	0.22049	-0.041491	-0.495524	-0.387605	-0.0413671	0.231884	0.206115	0.106135	-0.163796	0.223377	0.635311	-0.400043	-0.157598	0.874898	0.00547695	0.406039	0.625328	0.519101	0.553315	-0.454237	0.0209656	0.27719	0.172181	-0.313559	0.5571	-0.966797	-0.412188
A_23_P108948	-3.18328	-1.03193	-0.482661	-0.774232	-2.97627	-3.3747	-0.792528	-0.206687	-1.05178	-0.501433	-1.26181	-0.795785	0.504654	-0.222547	-0.834576	0.319277	0.271813	0.0263401	-0.317226	-0.251546	-3.54126	0.596223	0.103684	0.13542	0.107849	0.288984	-0.0159755	0.566349	2.42212	-0.246421	1.95854	-0.230443	1.71821	1.33998	2.66971	1.77581	0.398488	1.42372	0.166286	0.494732
A_23_P108970	0.674002	0.562896	0.559761	0.129846	0.0706182	0.481262	-0.0496784	0.381138	-1.04962	0.512616	0.773829	-1.23208	-0.0246391	0.226271	-0.309094	0.354653	-0.325915	-0.422817	0.0545511	-0.0192375	0.0621748	0.109698	-0.118488	-0.0692322	-0.180854	-0.310973	-0.142385	-0.655756	0.0222676	2.10507	0.159864	-0.915648	-0.334758	0.978066	-0.851962	-0.496085	-1.02279	0.0970182	-0.107334	-0.138088
A_23_P108990	0.0546517	-0.197599	0.00593484	-0.0101388	0.719082	0.929691	0.642972	-0.0492567	1.31108	1.24886	0.00428635	-0.0200871	-0.0265484	0.479401	-0.125021	-0.00296518	0.248773	-0.0137714	1.04692	-0.00039795	0.7549	0.430861	3.13791	0.580608	0.371348	-0.0566036	-0.00463909	0.697296	-0.0703654	0.509689	0.84803	0.605724	-0.0230607	0.432093	-0.0345046	-0.0639969	-0.130464	0.134394	1.38045	-0.0503625
A_23_P108994	-0.53349	-0.822077	-0.0990748	-0.0292001	-0.331862	0.286407	0.300993	-0.0419803	-0.751612	-0.370554	-1.49399	-0.708333	-0.412393	-0.357373	-0.300035	0.0995908	-0.00863743	0.327635	0.00712538	-0.0400729	0.0855436	0.120414	0.193152	0.350043	0.0221205	0.39283	-0.42797	-0.252051	0.36676	-0.513042	0.212099	0.369113	0.312904	-0.0472584	0.742027	0.0296998	0.108506	-0.353956	0.298487	0.212979
A_23_P109001	-0.930516	-1.15218	0.0116243	0.170745	0.308286	0.2305	0.0399387	-0.0399258	-0.276492	0.0059793	-1.57712	0.178328	0.0543427	0.0406668	-0.0813447	-0.0047853	0.294425	-0.00369096	-0.303707	-0.0723395	0.267239	0.374768	0.162104	-0.117325	-0.0334392	0.242174	-0.305535	-0.552125	-0.419255	-0.0772794	-0.461584	0.27539	0.123875	-0.000464439	0.529399	0.0548763	-0.0158429	-0.507387	-0.279026	-0.050563
A_23_P109017	0.0913329	-0.553426	-0.858939	0.532862	-0.0794477	-0.0188336	0.0877602	0.305942	-0.246778	-1.09882	-0.636439	0.140002	-0.462576	-1.93538	-0.338554	-0.810292	0.12647	0.276763	-0.0465541	0.614648	0.421125	0.732369	-0.0666733	0.37528	-0.0134096	-0.599868	-0.370928	0.680602	-0.139864	-0.203769	0.186154	0.0557082	0.00873971	0.0392704	-0.173906	0.177499	-0.201334	0.0920064	0.675082	-0.804012
A_23_P10902	-1.48331	-1.38187	-0.660652	1.26368	1.5085	-0.0375986	-1.69432	0.653309	-1.71764	0.482468	2.33117	-1.45698	-0.126417	0.417012	0.419628	0.287992	0.587147	-0.458614	0.674766	0.171987	0.326313	-0.0590487	-1.89891	-0.0418129	-1.0284	0.683423	0.0451326	-0.280544	-2.98953	0.513757	0.0717478	0.902889	-0.98153	-2.19269	-1.98846	-1.51018	0.113199	-0.820417	0.0036726	0.0449395
A_23_P109026	0.0708899	0.344198	0.229599	0.302289	-0.270277	0.0239162	-0.0916605	-0.152375	0.112361	0.62506	0.513767	0.539142	0.0148616	-0.00611877	-0.403847	-0.202538	-0.179263	-0.366719	-0.47773	-0.452998	-0.260173	-0.31737	0.227828	-0.0924954	0.0058713	-0.303514	0.175229	-0.0402951	-0.185883	0.0810471	0.0570703	-0.469161	0.356965	0.485115	0.320092	0.332432	0.175257	0.41453	-0.0945821	-0.0535197
A_23_P109034	-0.00694752	-0.21275	0.318699	-0.308738	-0.534834	0.140737	0.130125	0.00594807	-0.501849	-0.918658	-0.390901	-0.0869317	-0.116969	-0.140388	-0.216194	0.563143	0.0202174	0.718248	-0.302595	-0.118737	-0.453787	0.0103135	-0.0308232	-0.0122685	-0.312286	0.219418	-0.283165	0.0409026	0.295002	-0.152946	0.171597	-0.0815597	0.296217	0.517347	0.869359	0.520185	0.137305	0.0620575	0.188343	0.224323
A_23_P109055	0.102784	0.379625	0.47336	-0.143649	0.106292	-0.171281	0.312506	0.109858	-0.663792	-0.111578	-1.66422	-0.250991	-0.140743	0.263604	0.228405	0.227499	-0.0448067	0.0298405	0.0184371	-0.0986278	-0.186278	0.266043	-0.821169	-0.0559487	0.227731	0.294241	0.0841558	-0.319203	-0.115794	0.00918353	0.168461	-0.170277	-0.149671	0.591585	0.470712	0.485151	-0.105442	-0.498681	0.476139	0.259784
A_23_P109072	0.457417	-0.914516	-0.666304	-0.332352	-0.72192	-0.771187	-0.847774	-0.349154	-1.32868	-2.40235	-0.398379	-1.0627	0.547236	-0.272456	0.619062	0.0190876	0.161634	-1.46933	1.32746	0.134658	0.0197763	-0.0773017	0.704217	0.871164	0.905584	-0.0220301	1.48581	-0.971693	0.151005	-0.662616	0.92905	-0.163766	0.969473	0.205798	0.872929	0.42243	-0.045788	1.46945	0.420666	-0.902498
A_23_P10911	0.260495	0.0854137	-0.187537	-0.0505502	0.00908852	0.229742	0.136554	-0.0362875	-0.10304	-0.0425458	-0.330287	0.282128	0.00759768	0.237384	0.161457	0.0597739	-0.242527	-0.274778	-0.464542	-0.364446	-0.245564	0.0447953	0.0327146	-0.107025	0.297829	0.358583	-0.023737	-0.0447311	-0.165575	-0.251782	0.10948	0.0565999	0.129469	0.193956	-0.142862	0.214025	0.418136	0.128926	-0.145036	-0.119833
A_23_P109122	0.398613	0.267396	0.136695	-0.111412	-0.166634	-0.0268269	-0.157398	-0.442016	0.0399408	-0.289824	0.622178	0.552128	0.23251	0.0739927	-0.090867	-0.109625	-0.296914	-0.275906	-0.223558	-0.0645103	-0.156148	-0.0390348	0.167737	-0.0552168	0.387448	0.238938	0.680696	-0.205137	-0.413459	0.0257416	0.217419	-0.0947633	0.162312	0.160976	0.0899811	0.0458713	-0.0541182	0.293808	0.0540729	-0.024158
A_23_P109133	-0.0709448	0.384207	0.185539	0.759471	0.000511646	-0.113627	-0.0662918	0.173137	0.844382	1.02408	0.738354	0.00742006	-0.103062	0.437477	0.118508	0.924604	-0.832853	0.0305598	-0.723706	-0.353443	-0.115281	0.0429883	-0.152264	-0.122012	0.0690229	-0.358551	0.226943	0.242989	-0.830558	0.753161	0.696261	-0.262716	-1.28823	-0.386661	-0.511768	-0.422276	-0.434303	-0.322607	-0.303625	0.344526
A_23_P109143	-0.118215	0.0571933	0.272241	0.040596	-0.62113	-0.106997	-0.0320387	0.0726724	-0.218762	-0.259671	0.148163	0.341009	0.275783	0.559656	-0.248535	0.397078	-0.160904	-0.242414	-0.160709	-0.477848	-0.178257	0.13589	0.355348	-0.449862	-0.314662	-0.223036	-0.634874	-0.0540013	-0.151406	-0.0278783	0.415329	-0.602736	0.152737	0.604986	0.337276	0.48279	0.317264	0.112641	0.151556	0.35437
A_23_P109171	0.148904	-0.085762	0.100601	0.0983548	0.176097	0.321992	-0.204778	-0.175014	0.362531	0.228276	-0.109945	-4.76837e-07	0	0.185722	-0.118392	0.16352	0.00533009	-0.379818	-0.220628	0.114691	-0.156961	0.27263	0.0157967	-0.142213	-0.124296	0.300574	-0.170261	0.350447	0.186567	0.0546412	-0.302347	0.00542164	-0.0683761	-0.286813	-0.0941935	-0.121757	-0.292623	0.244059	0.0201368	-0.399965
A_23_P109184	0.0056414	0.0669156	0.121493	0.853951	0.0264832	0.131367	0.0236689	0.068957	0.047264	-0.061914	0.0801697	0.055482	-0.00815398	-0.110747	0.0726929	-0.0919474	-0.0215931	0.70272	-0.0102366	-0.104307	-0.0143084	-0.0203159	-0.11692	-0.0326583	0.519137	0.0136487	0.106075	0.0976689	0.00893018	-0.0706435	-0.0247072	-0.0764104	0.0138137	-0.00258613	-0.0165932	-0.0242504	0.00930923	0.0703446	-0.044975	-0.014558
A_23_P109193	-0.324114	-0.0663872	0.618601	-0.355252	-0.324567	0.270761	0.0225126	0.844444	0.0470806	-0.177006	0.527172	0.547768	-0.0223566	-0.31178	0.0100327	1.03661	0.403471	0.106783	1.18898	1.31652	0.3816	-0.233374	0.0441932	0.159361	-0.386912	-0.0500445	-0.0975547	0.04457	-0.0782848	-0.47809	0.763012	-0.246576	-0.225929	0.0978278	-0.170712	0.431204	0.266798	-0.0817259	-0.141446	-0.389748
A_23_P109201	0.0943327	-0.0951486	-0.0658932	0.424592	-0.0177426	0.082984	0.252139	-0.101247	-0.0785246	-0.0362978	-0.264781	0.0730209	-0.0806623	0.0639191	-0.138098	-0.00325441	0.240308	-0.0282764	-0.0472512	0.00357246	-0.0534558	0.116092	0.0680757	0.182246	-0.115553	0.140748	-0.0968666	-0.0680962	-0.228199	-0.0180707	-0.0485063	-0.130878	0.0858374	0.143226	0.194167	0.143743	0.0386019	0.0587735	0.0632448	0.0163679
A_23_P109224	0.592268	0.258869	0.0227163	0.311874	-0.0168512	0.14624	-0.16019	-0.144894	0.483199	0.377363	1.49373	0.223608	0.0212872	0.114027	0.000635862	0.0353804	-0.212395	-0.526096	-0.711533	-0.187911	-0.622858	-0.128356	-0.171493	0.00891614	0.34249	-0.00812984	0.30614	0.227808	0.477466	0.0678062	0.0998683	-0.13611	-0.149805	0.0551341	-0.454503	-0.0819709	-0.38171	0.0142994	1.26219	-0.0544939
A_23_P109229	0.522239	0.590386	-0.728996	-0.0986451	-0.0970168	0.103162	-0.374061	-0.263356	-0.762163	-0.0935245	-1.44331	-0.263181	0.500437	0.0299229	-0.305952	0.247978	-0.122616	-0.572292	0.646756	0.0699664	-0.887934	0.0800037	-0.00833333	-0.169259	1.06051	0.55243	0.418641	0.243927	-0.180613	-0.766982	-0.504175	-0.0125325	0.0635988	0.26672	-0.158871	-0.647561	-1.14773	-0.0657887	-0.847574	0.933298
A_23_P109235	0.00230408	-0.238182	0.112601	-0.0320859	-0.00552511	0.200065	0	-0.42969	-0.0385113	-0.2375	-0.293528	0.236499	0.125641	0.069272	-0.182646	-0.224921	0.00103712	-0.0211487	-0.448149	-0.0582643	0.0362048	0.248298	0.132053	0.00947809	0.101526	0.310408	0.221202	-1.10946	-0.805154	-0.156551	-0.435355	0.0636983	-0.0669618	0.215097	0.0904331	0.363681	-0.0748115	-0.175243	0.170626	0.0844421
A_23_P109254	0.180441	-0.0416899	-0.090075	-0.129177	-0.106993	-0.397665	-0.362608	0.000192642	0.154254	-0.45028	-0.038403	-0.728374	-0.0413332	0.0849433	-0.195865	0.0788665	0.0961175	0.305579	0.0547318	-0.0989604	0.209285	-0.000869274	-0.194621	0.15741	-0.144912	0	-0.066432	0.075913	-0.276739	0.12805	0.0023036	0.543646	0.135453	0.0390792	0.341378	0.182335	0.120538	0.0131412	-0.220304	-0.0783973
A_23_P109269	0.222169	-0.116532	0.0824308	0.0627847	0.407869	-0.310995	-0.16379	-0.0508986	0.0900888	-0.120579	-0.100134	0.101192	-0.00693321	0.00813436	0.105126	-0.342769	-0.206993	0.00596046	-0.211161	-0.126082	0.219663	-0.0752072	-0.100649	0.0685387	-0.272917	0.142246	0.12566	-0.466023	-0.681802	0.330024	-0.185853	0.610669	-0.0287061	0.0971804	-0.0663409	0.338441	0.352285	0.126676	-0.209188	0.204599
A_23_P10927	-0.16184	-0.688088	-0.102552	-0.343049	0.172172	0.579488	-0.0786052	-0.179244	-1.75853	-0.393162	-0.788678	-0.587185	-0.736101	-0.374647	0.364044	0.0993946	0.693425	0.595043	1.06333	0.310254	0.246516	0.233821	0.0589491	0.334902	0.337388	0.106864	-0.54492	-1.47654	-0.144846	-0.535209	0.605855	0.192508	0.0213413	-0.181113	0.500839	0.0937779	-0.328112	-0.344851	0.656773	-0.0159571
A_23_P109286	-2.55028	-1.74288	1.68395	1.98331	1.46051	1.20299	-0.322476	0.59417	-2.50246	-2.62167	-0.178591	-0.576721	-0.252489	-2.64036	2.08806	-1.01942	-0.665327	-1.87362	1.42628	0.173854	-2.33332	-2.30636	0	1.28171	0.716089	-0.264638	-0.348413	-0.796011	0.112523	-0.0399542	1.10867	0.333298	-0.907133	0.383227	0.549467	0.499528	-2.31735	0.893663	0.766172	1.89137
A_23_P109304	-0.0516372	-0.0928957	0.00134754	-0.122362	0.419439	-0.646755	-0.0375743	0.548626	-0.102116	0.0123301	0.19023	0.433946	0.0829849	-0.720028	0.415222	-0.639577	-0.480117	-0.413251	0.0362711	0.237359	0.311559	-0.95836	-0.361731	0.196834	0.0801415	-0.282604	0.194214	1.21425	0.00316238	0.234992	-0.0217967	0.0451269	-0.400875	-1.18052	-1.32992	-1.44039	-0.0215287	0.16788	0.0667887	0.050364
A_23_P109320	-0.840418	-0.511761	-0.599198	0.322044	-0.871526	-0.370614	0.00565213	-1.02053	0.355573	0.747281	1.4517	0.654955	-0.67858	0.242806	-0.756836	0	0.451054	-0.688724	-0.384865	0.457056	-0.118716	-0.0184425	-0.326372	-0.0442868	-0.0409023	-0.151508	0.114433	0.224432	-0.326463	-0.17801	0.356697	-0.403577	0.951001	0.8314	1.5014	1.21803	0.278077	-0.400324	-0.529156	-0.120091
A_23_P109322	0.457631	1.26386	1.83069	-1.08787	-0.559892	1.79134	0.0138435	0.524531	0.184562	-1.35715	0.0266728	0.448366	0.949438	-0.750278	0.0545287	1.40168	-4.76837e-07	2.94492	-1.15787	0.290967	1.15372	0.190811	-0.44174	0.536698	-0.648558	-0.0368459	-1.11985	-1.18474	0.816649	-0.00619125	-0.321127	0.71095	-1.55743	-1.96284	-1.59389	-2.30575	0.49318	-1.74911	-0.494776	-1.38219
A_23_P109333	-0.0928378	-0.0282745	-0.140997	0.0136003	0.231353	-0.106122	0.0123873	-0.0783219	-0.216242	0.146414	0.0617681	0.158902	-0.138121	-0.106999	0.205586	-0.122118	-0.070725	-0.185568	0.0530477	0.136216	0.0364165	-0.0974026	0.0528436	0.18509	0.226217	0.0690165	0.27914	0.159958	0.10502	-0.0749626	0.108088	0.0215297	-0.000799179	-0.185478	-0.359185	-0.101546	-0.0924349	-0.0997291	0.101312	-0.0577087
A_23_P109345	0.20347	-0.124975	-0.00410271	0.114876	-0.012785	0.159391	0.324946	0.377357	0.0367603	-0.114713	-0.0720057	-0.063282	-0.458672	-0.00604534	-0.0498409	0.276219	0.0615249	0.216539	0.203956	0.0939908	0.155934	0.278684	0.0887837	0.268075	-0.0798273	0.182548	-0.335168	-1.25432	-0.463915	-0.293021	-0.0659866	0.0487337	-0.202704	-0.468183	-0.146049	-0.265416	0.116694	-0.494771	0.31656	0.0925336
A_23_P109382	0.377766	0.391001	0.182847	0.240524	0.368174	-1.39592	0.32044	-0.0503467	0.505576	0.556397	1.26786	1.19878	0.0733904	0.18349	-0.723326	-0.262434	-0.606216	-0.475171	-1.19634	-0.201899	-0.530942	-0.981062	-0.158935	-0.236218	0.166261	-0.355403	0.423444	-0.425749	-0.29615	0.252197	0.101394	-0.217051	-0.00723469	-0.130992	-0.743698	-0.377648	-1.43147	0.749854	0.246001	0.33359
A_23_P109393	0.0871179	0.279748	0.465539	0.313978	0.721871	0.109532	-0.548489	0.261811	0.538907	0.213347	0.0224028	-0.201952	-0.354721	-0.0429873	0.527159	-0.498817	0.00720382	0.0528269	-0.280241	0.0475907	0.0169671	0.681736	-0.72748	-0.325523	-4.76837e-07	0.424939	-0.0968561	-0.501535	-1.84611	-0.0305595	-0.0567966	0.640212	-0.166904	-0.247467	-0.479787	0.0807958	0.12915	-0.0161443	-0.185151	-0.0820725
A_23_P109410	0.197991	0.0630016	0.282009	0.0299559	0.41747	0.257289	-0.165259	-0.360672	0.000122547	0.14613	-0.202142	0.593796	0.0843635	0.404409	0.111708	-0.133973	-0.135337	-0.174921	-0.0316093	0.0287187	-0.0349598	0.144281	-0.0767529	-0.360587	0.24614	0.23405	0.303639	-0.615564	-0.180941	0.031651	-0.337632	0.0273099	-0.128563	0.0405054	-0.202625	0.121376	-0.435347	-0.257918	0.254278	-0.0678186
A_23_P109420	0.0468373	-0.684152	-0.247378	-0.207739	-0.17661	0.0140591	0.053956	-0.0492411	-0.0556076	-0.132913	-0.509854	-0.123846	-0.143562	-0.230998	-0.45144	0.206549	0.226514	0.137948	-0.103672	0.190853	-0.00171185	0.121223	0.261201	0.0419469	0.0112867	0.197639	-0.206324	-0.0989666	-0.230749	-0.332793	0.226329	-0.0761676	0.203796	0.0629668	0.417645	0.313119	0.0766125	-0.644424	0.267781	0
A_23_P109427	0.814354	0.227149	0.380767	-0.333193	-0.462364	0.856294	0.324963	-0.0841808	0.0626154	0.0327134	0.339701	-0.09341	0.859743	0.439271	-0.684262	-0.374678	-0.0327177	0.567087	0.0322824	0.603136	-0.681713	-0.167658	4.76837e-07	-0.161103	0.173012	-0.228846	-0.0608444	0.378394	-0.970701	-1.00402	0.381884	-0.381978	-1.2257	0.391305	0.101682	0.4369	-0.00946712	-0.0800796	-0.173817	-0.257327
A_23_P109436	-0.259983	0.0669253	-0.0110118	0.187085	0.446345	0.0142202	-0.396122	-0.326029	0.293487	0.607996	0.027544	0.0680838	-0.506094	-0.34884	-0.286044	0.079654	0.262449	-0.365928	-0.0790432	0.108376	0.11906	0.00361538	-0.408388	0.266311	0.0125291	0.386567	0.260701	-0.264635	-0.601337	-0.0118766	-0.509664	0.169642	-0.127978	-0.333995	-0.674135	-0.285157	0.264973	-0.129105	0.440281	1.59863
A_23_P109442	-0.0785866	-0.0182829	0.18327	0.474958	-0.0253186	0.175153	0.0278349	0	-0.289098	0.0203896	0.242207	-0.0741944	0.262119	0.342496	-0.1674	0.481481	-0.00541735	-0.48323	0.0870943	-0.390711	-0.20372	0.0169435	-0.0471091	-0.366984	-0.351866	-0.163999	-0.333273	0.422742	0.46285	0.285053	0.147022	0.0709848	-0.184352	-0.029345	-0.146403	0.0375838	0.0188866	0.783357	-0.0871692	-0.109609
A_23_P109446	-0.52369	-0.833636	-0.46188	-0.225078	0.00769067	0.086019	-0.402888	-0.226461	-0.666208	-0.440604	-0.689416	-0.649218	-0.510818	-0.558618	0.0755453	-0.0104785	0.332179	0.0319328	0.550686	0.159364	0.0593944	0.126189	-0.137428	0.317221	0.172794	0.400863	-0.125944	-0.216187	0.474482	-0.125474	-0.230356	0.669284	0.254894	-0.0864718	0.504012	-0.0497684	0.0551057	0.109501	0.0978005	0.168499
A_23_P109452	0.31717	0.043113	-0.290514	-0.584025	-0.275444	-0.200341	0.152385	0.0785446	-0.250058	-0.865744	0.110068	-0.328512	0.0242755	-0.0861893	-0.677737	0.220481	-0.0230665	-0.242958	0.857482	-0.109051	0.282823	-0.353702	0.0835853	0.255885	0.583388	0.238344	-0.000285625	-0.315205	-0.0190859	0.118919	0.150826	-0.389265	-0.0330994	0.0737147	0.164991	0.0326786	-0.455136	-0.193926	-0.438403	0.182816
A_23_P10947	0.0984974	-0.719278	-0.344741	0.340497	-0.0545505	0.215255	-0.415004	-0.193058	0.514929	0.11979	-0.515443	-0.0171738	0.267158	-0.302282	-0.176381	0.0283688	0.407401	-0.0567718	0.556611	0.323357	0.435716	-0.0971903	0.179551	0.11429	0.228765	0.504424	0.250559	0.137777	0.708628	-0.288877	-0.225198	-0.559693	-0.212707	-0.121381	-0.0310678	0.194067	-0.526345	-0.0418086	0.358034	0.0942842
A_23_P109470	-0.0491149	-0.409552	-0.168037	-0.321011	0.10981	0.713382	-0.320001	-0.57218	-0.00589752	-0.28369	-1.09935	-0.215107	0.00150967	0	0.0719924	0.000890732	0.377811	0.314854	0.0400987	0.106356	-0.00858164	0.370961	0.247404	0.150527	0.22912	0.354086	-0.0169201	-1.01579	-0.677965	-0.536775	-0.181297	-0.0669501	-0.176043	0.0626173	0.0961328	0.554913	-0.112894	0.126036	0.344955	0.538994
A_23_P109488	-0.229592	-0.0271559	-0.119199	-0.245643	0.0757534	-0.0928357	-0.255153	-0.225451	0.0576305	0.298982	1.11998	0.336607	-0.0987527	-0.673869	0.175604	-0.549147	-0.234978	-0.0743239	0.0124707	0.0337422	-0.538621	-0.401231	0.124727	0.0845814	0.165229	0.124839	-0.0399225	0.177799	0.438862	-0.247038	-0.0702932	0.356607	0.255327	-0.0409703	0.489015	-0.383152	-0.263954	0.355774	0.213662	-0.00094986
A_23_P109508	0.255226	-0.0105076	-0.202471	-0.588784	-1.16998	-0.182205	-0.435267	-0.841094	0.188585	0.231211	-1.17282	0	-0.322309	-1.92332	-0.228127	-0.672682	1.63686	0.255487	0.543851	0.401333	1.45272	-1.0261	0.316579	0.341288	0.782442	0.803252	0.245221	-0.116861	0.580597	-0.517225	-1.10722	-2.23523	0.536201	0.302207	0.0859704	-0.137289	-0.152518	-0.257985	1.48289	0.273889
A_23_P109547	-0.283048	0.0523019	-0.0524375	-0.0121715	0.198333	0.0709848	-0.01034	-0.228987	-0.348655	-0.0221522	-0.266979	-0.191903	-0.254969	-0.190007	-0.071816	0	0.0444441	-0.102884	-0.0115042	0.347415	0.0186117	0.298724	0.172425	0.340257	0.214817	0.486923	0.149135	0.0278721	0.210971	-0.151271	-0.0297916	0.0173411	0.178208	-0.243684	0.217334	-0.0130682	-0.240748	-0.0909402	0.14417	0.195041
A_23_P10956	0.970801	0.239348	0.0619183	0.00517511	0.66774	0.164643	0.407668	0.427903	0.612036	-0.211816	-0.18927	0.152945	0.445149	-0.413355	0.431602	-0.312929	0.255982	0.274021	-0.113264	0.448021	0.0857706	-0.117579	-0.0572267	-0.0902448	-0.108338	-0.408498	0.147899	0.0248818	-0.689436	-0.41489	0.120108	0.0247827	-0.72143	-0.731107	-0.604768	-0.419923	-0.65315	0.106023	-0.673176	-0.621072
A_23_P109593	-0.325217	0.0184398	-0.0257182	-0.135119	-0.0284624	-0.0828204	0.205925	-0.0383439	0.232482	-0.0327077	0.338199	0.117373	-0.0114021	-0.332329	-0.0139341	-0.481784	-0.385996	-0.322722	0.228704	-0.013021	-0.449402	-0.0635247	-0.178961	-0.00567865	0.229366	0.412162	0.316166	0.11057	0.0962748	0.146231	-0.316025	0.109931	0.244373	0.182443	0.413709	0.0284038	0.19384	0.246336	-0.214449	-0.195267
A_23_P109606	0.00423002	-0.0786185	0.00100803	-0.0159793	-0.0840645	-0.0738173	0.0150838	-0.362254	0.0257525	-0.177925	-0.311079	-0.00141621	0.196368	0.148244	0.0978565	-0.0403099	-0.129721	-0.406483	-0.598639	-0.210445	0.188565	0.0458279	0.0628085	-0.29375	0.0451808	0.155344	0.245944	-0.599827	0.211264	0.0403705	-0.41143	-0.0494022	0.189582	0.369832	0.153296	0.315469	-0.0552545	-0.21813	0.287943	0.0112395
A_23_P109636	0.321593	-0.195743	0.0433416	-0.17587	0.511957	0.542379	-4.76837e-07	0.354444	-0.0698705	-0.114644	0.238405	-0.591565	-0.356309	-0.180941	0.317678	0.507042	0.302786	0.427337	-0.0658016	0.342677	0.524781	0.134641	0.227324	0.417988	0.0367112	0.0582018	-0.448173	-0.330157	-1.39155	-0.380835	-0.455469	0.0340943	-0.386918	-0.388378	-0.451817	-0.418976	-0.442914	-0.369408	0.190235	0.0665178
A_23_P109643	-0.0376315	0.257824	0.161376	0.0213141	0.0680428	-0.0180688	-0.609784	-0.205338	0.501707	0.443933	0.275604	0.321612	-0.00131607	0.221563	0.0686111	-0.673162	0.16494	-0.248213	-0.259383	0.222229	0.373006	-0.223538	-0.111112	-0.0645022	0.181414	0.11978	0.446007	0.176197	0.0529299	-0.0105762	-0.502099	0.134207	-0.0452409	-0.210707	-0.663505	-0.379178	-0.00966692	-0.0488586	-0.127319	-0.299226
A_23_P109655	0.112578	-0.180036	-0.114015	0.442457	0.255915	0.25608	-0.0597641	-0.0480082	-0.780577	0.185981	-0.170222	0.0080595	-0.767564	0.160528	-0.455414	0.235161	0.0450993	0.683253	-0.214605	0.186938	-1.22989	0.777551	-0.419516	0.499206	-0.618369	-0.13133	-0.0797772	-1.21865	-3.75486	0.144954	-0.445569	0.0926554	-0.0774503	1.89164	1.51387	1.5747	0.840632	-0.347863	0.391464	0.0137661
A_23_P10966	0.843393	0.439387	0.0924418	-0.302728	-0.398581	0.895869	1.66779	1.05291	-2.1769	-0.419926	-0.611821	0.599786	0.399701	-0.875436	0.242481	0.0992479	-0.362177	1.92302	0.415852	0.354194	0.298483	0.783867	-0.188417	0.36458	-0.210893	-0.907045	-1.63938	-1.71547	-0.232594	-0.533537	-1.37665	-0.0410345	-0.820192	0.407485	0.805947	0.336831	-0.306953	-0.226624	-0.92209	-1.13492
A_23_P109677	-0.319959	-0.223489	-0.126108	-0.146108	-0.147079	0.0813646	0.0174499	-0.113339	-0.0435772	0.170944	-0.563996	-0.234293	-0.164185	-0.426237	-0.0280628	-0.0566521	0.317624	0.210066	0.515106	0.13048	0.361846	0.0551729	-0.104184	-0.0258293	0.0806484	0.0411057	-0.015769	-0.141032	0.141462	-0.0149722	0.0972877	0.18819	0.311745	-0.00921059	0.0375566	-0.0520878	0.384856	-0.243906	0.274176	0.210069
A_23_P109682	0.0832968	-0.0939517	0.444133	0.338932	-0.416157	-0.16326	0.235737	0.252929	0.0341458	-0.0444756	0.256774	-0.215513	0.720581	0.560819	0.081274	0.68728	0.015346	-0.188248	0.193782	-0.150575	0.36311	-0.0887895	0.0546608	-0.0205069	0.0269017	-0.163193	-0.0376687	0.19418	-0.322475	-0.0533071	0.0335383	-0.482382	-0.232479	0.0203953	-0.207788	0.0371528	-0.116144	0.481173	0.0705352	-0.129548
A_23_P109733	0.405278	-0.212966	0.553396	0.166145	0	0.0982718	0.171449	0.211388	-0.381485	-0.0289836	0.511147	0.0561035	0.0418625	0.669073	-0.055279	0.638166	-0.040076	0.256164	-0.0979133	-0.351985	0.255343	-0.107315	-0.0894353	-0.118361	-0.266665	-0.414334	-0.25133	-0.188676	-0.0973983	0.366009	0.394824	-0.526534	-0.224453	0.270239	-0.144	0.422871	0.105689	0.317358	-0.131062	0.154885
A_23_P109768	0.108677	-0.0352201	-0.129572	-0.00637484	0.253808	0.0168219	0.0441837	0.035552	-0.0457912	-0.0369029	-0.117278	-0.193821	-0.0965552	-0.0577588	0.359385	0.116352	0.259086	0.0497036	0.164611	0.143293	0.328887	0.0909867	0.0148139	0.0956588	0.119376	-0.0505919	-0.102269	-0.130586	-0.0841379	-0.125722	-0.0386915	0.0581975	-0.0578413	-0.0546865	-0.00380325	0.011723	-0.0296507	-0.130735	0.0698957	-0.111737
A_23_P109774	0.120381	0.351908	0.638129	0.27024	-0.143948	-0.14481	0.106781	0.0754833	0.0541582	0.100827	0.239485	0.166485	0.339143	0.482985	-0.151596	0.0836513	-0.168513	-0.0722747	-0.412646	-0.0732904	0.155517	0.0419621	-0.0157456	-0.0259819	-0.221329	-0.142747	-0.188021	-0.0412326	-0.359294	0.275295	-0.0342164	-0.207855	-0.277561	0.0568714	-0.0593348	-0.014648	0.0331154	0.102011	-0.109307	0.136112
A_23_P109794	0.0668559	-0.116466	0.235891	-0.749476	0.487754	0.288789	-0.0420663	-0.118058	-0.658189	-0.371704	-1.42473	-0.350051	-0.820215	-0.217846	0.0138878	-0.156847	0.056267	0.241043	0.409932	0.041795	-1.18326	-0.0368012	-0.127919	0.209733	-0.149711	0.399996	-0.153572	0.510524	-0.0722009	-0.194431	-0.01279	-0.213928	0.107104	-0.388287	0.0854495	-0.0714178	-1.10739	0.158053	0.329413	0.100088
A_23_P10980	0.0311494	0.865548	0.899316	0.52671	0.700508	0.112694	0.447731	0.361041	-0.0213923	1.00192	0.454677	1.00336	0.757888	0.694961	0.202939	0.0342326	-0.0629387	-0.0374761	0.0422978	-0.603519	0.166696	0.250308	-0.473977	-0.407105	-0.965191	-0.610843	-0.65796	0.288092	-0.898057	-0.13956	-0.126307	-0.500969	-0.88065	-0.562761	-1.12327	-0.345249	-0.785126	0.310373	-0.23884	-0.158261
A_23_P109812	-0.0156186	0.105691	0.0917789	0.0545906	-0.00806001	0.11957	0.0121841	0.046714	0.788714	-0.0342077	0.160824	0.0373821	-0.0287476	-0.058271	0.108265	-0.107644	0.159625	0.0257753	1.34097	-0.104298	1.34882	0.141004	-0.0941465	1.53584	-0.00971684	0.290473	0.439455	0.0992596	-0.00680914	-0.054679	0.875238	0.11726	-0.00397721	-0.00220665	-0.0468701	-0.0549863	0.0130291	0.0582839	-0.0197084	-0.0442468
A_23_P109821	0.138818	0.0213852	0.16056	0.061398	0.182924	0.157317	0.136952	-0.0991254	0.0328717	-0.120379	0.258071	0.173993	0.210502	0.0430946	0.173737	0.0631137	-0.0599933	-0.29693	-0.200466	-0.0102577	0.0383306	0.0546551	0.00504494	-0.135489	0.131984	0.0211773	-0.113564	-0.0958133	-0.345422	-0.122818	-0.323288	-0.426557	-0.235328	-0.146827	-0.263889	-0.088459	-0.255723	0.151446	0.0776773	-0.0187798
A_23_P109843	-0.000984788	0.0174287	0.00787115	0.350639	-0.000128761	0.0495788	-0.00364162	0.0772743	0.0198948	1.91062	0.0250285	-0.00849579	-0.00286698	0.124321	-0.00741966	0.176117	0.111838	0.104939	0.0071103	-0.0166524	-0.0123034	-0.0116326	-0.0275094	0.142472	0.00508171	0.0105251	-0.00566223	0.0044488	-0.00135092	0.00172543	0.127836	-0.0320452	0.263665	0.000840306	-0.0107402	-0.00856215	-0.00557169	0.0214023	0.00237837	-0.00409007
A_23_P109864	-0.00596595	0.0879066	-0.0437481	0.672911	-0.248466	0.0280004	-0.111886	0.169055	0.183455	1.08499	0.522829	0.00848055	-0.0156574	0.484165	-0.263272	0.150169	-0.116172	-0.207172	-0.467122	-0.378298	-0.182039	-0.248972	0.0848718	-0.0955443	-0.0900292	-0.531999	0.0247221	0.306402	0.153831	0.190823	0.223476	0.0776401	0.0466433	0.122823	-0.171442	0	0.035465	0.103248	-0.373628	-0.137747
A_23_P10987	-0.0420349	0.0591514	-0.235748	-0.134101	0.18147	0.00618076	-0.108891	-0.125161	0.0579202	-0.166983	-0.0422292	0.026454	-0.0156813	0.0725479	0.287699	0.0289793	0.01524	0.0864048	-0.00376511	0.153596	0.0648699	-0.152665	-0.104452	0.0928731	0.159437	-0.0179298	0.0328064	0.192185	0.561282	-0.121243	0.0586147	0.00928617	-0.133909	-0.185682	0.044347	-0.121441	-0.20932	-0.436487	0.0175898	-0.244639
[truncated: 37,158 more rows]

## Sheet: DEGs
ID	adj.P.Val	P.Value	t	B	logFC	Gene.symbol	Gene.title
A_23_P350396	0.01615	0.00029	3.96538	0.319194	3.14253	CDSN	corneodesmosin
A_23_P38696	0.01545	0.000264	3.99655	0.404283	2.8476	DSC1	desmocollin 1
[truncated: 323 more rows]
