# Supplementary material for: Targeting Myadm to Intervene Pulmonary Hypertension on Rats Before Pregnancy Alleviates the Effect on Their Offspring’s Cardiac-Cerebral Systems
Source: Front Pharmacol. 2022 Jan 18;12:791370. doi: 10.3389/fphar.2021.791370 (PMC8804385; doi:10.3389/fphar.2021.791370)
Supplement: Supplementary file 12 [file Table1.XLSX]

## Sheet: raw data
!Series_title	Gene expression profiling of pulmonary arterial hypertension
!Series_geo_accession	GSE113439
!Series_status	Public on Apr 21 2018
!Series_submission_date	Apr 20 2018
!Series_last_update_date	Oct 29 2020
!Series_pubmed_id	30963672
!Series_summary	Pulmonary arterial hypertension (PAH) is the best characterized and most studied type of pulmonary hypertension, classified as Group I according to the international guidelines, and hemodinamically defined as pre-capillary pulmonary hypertension. Our analysis was focused on the role of the osteopontin gene in the transcriptional profile of PAH.
!Series_summary	We used microarray to identifiy the gene expression profiles in patients with PAH and in normal controls.
!Series_overall_design	Fresh frozen lung samples were obtained from the recipients organs of 15 patients with PAH and 11 normal controls (normal lung tissue obtained from tissue flanking lung cancer resections). The PAH group included 6 patients with idiopathic PAH, 4 patients with PAH secondary to connective tissue disease (CTD), 4 patients with PAH secondary to congenital heart disease (CHD) and 1 patient with chroni…
!Series_type	Expression profiling by array
!Series_contributor	Marco,,Mura
!Series_sample_id	GSM3106326 GSM3106327 GSM3106328 GSM3106329 GSM3106330 GSM3106331 GSM3106332 GSM3106333 GSM3106334 GSM3106335 GSM3106336 GSM3106337 GSM3106338 GSM3106339 GSM3106340 GSM3106341 GSM3106342 GSM3106343 GSM3106344 GSM3106345 GSM3106346 GSM3106347 GSM3106348 GSM3106349 GSM3106350 GSM3106351
!Series_contact_name	Marco,,Mura
!Series_contact_email	mmura@uwo.ca
!Series_contact_phone	5196676744
!Series_contact_department	Medicine
!Series_contact_institute	Western University
!Series_contact_address	800 Commissioners Road East E6-203
!Series_contact_city	London
!Series_contact_state	Ontario
!Series_contact_zip/postal_code	N6A 5W9
!Series_contact_country	Canada
!Series_supplementary_file	ftp://ftp.ncbi.nlm.nih.gov/geo/series/GSE113nnn/GSE113439/suppl/GSE113439_RAW.tar
!Series_platform_id	GPL6244
!Series_platform_taxid	9606
!Series_sample_taxid	9606
!Series_relation	BioProject: https://www.ncbi.nlm.nih.gov/bioproject/PRJNA451189
!Sample_title	Pulmonary arterial hypertension patient 1	Pulmonary arterial hypertension patient 2	Pulmonary arterial hypertension patient 3	Pulmonary arterial hypertension patient 4	Pulmonary arterial hypertension patient 5	Pulmonary arterial hypertension patient 6	Pulmonary arterial hypertension patient 7	Pulmonary arterial hypertension patient 8	Pulmonary arterial hypertension patient 9	Pulmonary arterial hypertension patient 10	Pulmonary arterial hypertension patient 11	Pulmonary arterial hypertension patient 12	Pulmonary arterial hypertension patient 13	Pulmonary arterial hypertension patient 14	Pulmonary arterial hypertension patient 15	Normal_control 1	Normal_control 2	Normal_control 3	Normal_control 4	Normal_control 5	Normal_control 6	Normal_control 7	Normal_control 8	Normal_control 9	Normal_control 10	Normal_control 11
!Sample_geo_accession	GSM3106326	GSM3106327	GSM3106328	GSM3106329	GSM3106330	GSM3106331	GSM3106332	GSM3106333	GSM3106334	GSM3106335	GSM3106336	GSM3106337	GSM3106338	GSM3106339	GSM3106340	GSM3106341	GSM3106342	GSM3106343	GSM3106344	GSM3106345	GSM3106346	GSM3106347	GSM3106348	GSM3106349	GSM3106350	GSM3106351
!Sample_status	Public on Apr 21 2018	Public on Apr 21 2018	Public on Apr 21 2018	Public on Apr 21 2018	Public on Apr 21 2018	Public on Apr 21 2018	Public on Apr 21 2018	Public on Apr 21 2018	Public on Apr 21 2018	Public on Apr 21 2018	Public on Apr 21 2018	Public on Apr 21 2018	Public on Apr 21 2018	Public on Apr 21 2018	Public on Apr 21 2018	Public on Apr 21 2018	Public on Apr 21 2018	Public on Apr 21 2018	Public on Apr 21 2018	Public on Apr 21 2018	Public on Apr 21 2018	Public on Apr 21 2018	Public on Apr 21 2018	Public on Apr 21 2018	Public on Apr 21 2018	Public on Apr 21 2018
!Sample_submission_date	Apr 20 2018	Apr 20 2018	Apr 20 2018	Apr 20 2018	Apr 20 2018	Apr 20 2018	Apr 20 2018	Apr 20 2018	Apr 20 2018	Apr 20 2018	Apr 20 2018	Apr 20 2018	Apr 20 2018	Apr 20 2018	Apr 20 2018	Apr 20 2018	Apr 20 2018	Apr 20 2018	Apr 20 2018	Apr 20 2018	Apr 20 2018	Apr 20 2018	Apr 20 2018	Apr 20 2018	Apr 20 2018	Apr 20 2018
!Sample_last_update_date	Apr 21 2018	Apr 21 2018	Apr 21 2018	Apr 21 2018	Apr 21 2018	Apr 21 2018	Apr 21 2018	Apr 21 2018	Apr 21 2018	Apr 21 2018	Apr 21 2018	Apr 21 2018	Apr 21 2018	Apr 21 2018	Apr 21 2018	Apr 21 2018	Apr 21 2018	Apr 21 2018	Apr 21 2018	Apr 21 2018	Apr 21 2018	Apr 21 2018	Apr 21 2018	Apr 21 2018	Apr 21 2018	Apr 21 2018
!Sample_type	RNA	RNA	RNA	RNA	RNA	RNA	RNA	RNA	RNA	RNA	RNA	RNA	RNA	RNA	RNA	RNA	RNA	RNA	RNA	RNA	RNA	RNA	RNA	RNA	RNA	RNA
!Sample_channel_count	1	1	1	1	1	1	1	1	1	1	1	1	1	1	1	1	1	1	1	1	1	1	1	1	1	1
!Sample_source_name_ch1	Lung sample from recipient organ	Lung sample from recipient organ	Lung sample from recipient organ	Lung sample from recipient organ	Lung sample from recipient organ	Lung sample from recipient organ	Lung sample from recipient organ	Lung sample from recipient organ	Lung sample from recipient organ	Lung sample from recipient organ	Lung sample from recipient organ	Lung sample from recipient organ	Lung sample from recipient organ	Lung sample from recipient organ	Lung sample from recipient organ	Lung sample from normal tissue	Lung sample from normal tissue	Lung sample from normal tissue	Lung sample from normal tissue	Lung sample from normal tissue	Lung sample from normal tissue	Lung sample from normal tissue	Lung sample from normal tissue	Lung sample from normal tissue	Lung sample from normal tissue	Lung sample from normal tissue
!Sample_organism_ch1	Homo sapiens	Homo sapiens	Homo sapiens	Homo sapiens	Homo sapiens	Homo sapiens	Homo sapiens	Homo sapiens	Homo sapiens	Homo sapiens	Homo sapiens	Homo sapiens	Homo sapiens	Homo sapiens	Homo sapiens	Homo sapiens	Homo sapiens	Homo sapiens	Homo sapiens	Homo sapiens	Homo sapiens	Homo sapiens	Homo sapiens	Homo sapiens	Homo sapiens	Homo sapiens
!Sample_characteristics_ch1	tissue: Lung	tissue: Lung	tissue: Lung	tissue: Lung	tissue: Lung	tissue: Lung	tissue: Lung	tissue: Lung	tissue: Lung	tissue: Lung	tissue: Lung	tissue: Lung	tissue: Lung	tissue: Lung	tissue: Lung	tissue: Lung	tissue: Lung	tissue: Lung	tissue: Lung	tissue: Lung	tissue: Lung	tissue: Lung	tissue: Lung	tissue: Lung	tissue: Lung	tissue: Lung
!Sample_characteristics_ch1	disease state: idiopathic PAH patient	disease state: patient with PAH and CHD	disease state: patient with PAH and CTD	disease state: patient with PAH and CHD	disease state: idiopathic PAH patient	disease state: idiopathic PAH patient	disease state: patient with PAH and CTD	disease state: patient with PAH and CHD	disease state: patient with PAH and CTD	disease state: patient with PAH and CTD	disease state: idiopathic PAH patient	disease state: idiopathic PAH patient	disease state: CTEPH patient	disease state: idiopathic PAH patient	disease state: patient with PAH and CHD	disease state: normal control	disease state: normal control	disease state: normal control	disease state: normal control	disease state: normal control	disease state: normal control	disease state: normal control	disease state: normal control	disease state: normal control	disease state: normal control	disease state: normal control
!Sample_treatment_protocol_ch1	Fresh frozen lung tissue specimens were obtained from the recipient organs of pulmonary arterial hypertension patients undergoing lung transplantation. Specimens were obtained as soon as the first recipient lung was taken out, snap frozen in liquid nitrogen, and stored at -80ºC	Fresh frozen lung tissue specimens were obtained from the recipient organs of pulmonary arterial hypertension patients undergoing lung transplantation. Specimens were obtained as soon as the first recipient lung was taken out, snap frozen in liquid nitrogen, and stored at -80ºC	Fresh frozen lung tissue specimens were obtained from the recipient organs of pulmonary arterial hypertension patients undergoing lung transplantation. Specimens were obtained as soon as the first recipient lung was taken out, snap frozen in liquid nitrogen, and stored at -80ºC	Fresh frozen lung tissue specimens were obtained from the recipient organs of pulmonary arterial hypertension patients undergoing lung transplantation. Specimens were obtained as soon as the first recipient lung was taken out, snap frozen in liquid nitrogen, and stored at -80ºC	Fresh frozen lung tissue specimens were obtained from the recipient organs of pulmonary arterial hypertension patients undergoing lung transplantation. Specimens were obtained as soon as the first recipient lung was taken out, snap frozen in liquid nitrogen, and stored at -80ºC	Fresh frozen lung tissue specimens were obtained from the recipient organs of pulmonary arterial hypertension patients undergoing lung transplantation. Specimens were obtained as soon as the first recipient lung was taken out, snap frozen in liquid nitrogen, and stored at -80ºC	Fresh frozen lung tissue specimens were obtained from the recipient organs of pulmonary arterial hypertension patients undergoing lung transplantation. Specimens were obtained as soon as the first recipient lung was taken out, snap frozen in liquid nitrogen, and stored at -80ºC	Fresh frozen lung tissue specimens were obtained from the recipient organs of pulmonary arterial hypertension patients undergoing lung transplantation. Specimens were obtained as soon as the first recipient lung was taken out, snap frozen in liquid nitrogen, and stored at -80ºC	Fresh frozen lung tissue specimens were obtained from the recipient organs of pulmonary arterial hypertension patients undergoing lung transplantation. Specimens were obtained as soon as the first recipient lung was taken out, snap frozen in liquid nitrogen, and stored at -80ºC	Fresh frozen lung tissue specimens were obtained from the recipient organs of pulmonary arterial hypertension patients undergoing lung transplantation. Specimens were obtained as soon as the first recipient lung was taken out, snap frozen in liquid nitrogen, and stored at -80ºC	Fresh frozen lung tissue specimens were obtained from the recipient organs of pulmonary arterial hypertension patients undergoing lung transplantation. Specimens were obtained as soon as the first recipient lung was taken out, snap frozen in liquid nitrogen, and stored at -80ºC	Fresh frozen lung tissue specimens were obtained from the recipient organs of pulmonary arterial hypertension patients undergoing lung transplantation. Specimens were obtained as soon as the first recipient lung was taken out, snap frozen in liquid nitrogen, and stored at -80ºC	Fresh frozen lung tissue specimens were obtained from the recipient organs of pulmonary arterial hypertension patients undergoing lung transplantation. Specimens were obtained as soon as the first recipient lung was taken out, snap frozen in liquid nitrogen, and stored at -80ºC	Fresh frozen lung tissue specimens were obtained from the recipient organs of pulmonary arterial hypertension patients undergoing lung transplantation. Specimens were obtained as soon as the first recipient lung was taken out, snap frozen in liquid nitrogen, and stored at -80ºC	Fresh frozen lung tissue specimens were obtained from the recipient organs of pulmonary arterial hypertension patients undergoing lung transplantation. Specimens were obtained as soon as the first recipient lung was taken out, snap frozen in liquid nitrogen, and stored at -80ºC	Fresh frozen lung tissue specimens were obtained from the recipient organs of pulmonary arterial hypertension patients undergoing lung transplantation. Specimens were obtained as soon as the first recipient lung was taken out, snap frozen in liquid nitrogen, and stored at -80ºC	Fresh frozen lung tissue specimens were obtained from the recipient organs of pulmonary arterial hypertension patients undergoing lung transplantation. Specimens were obtained as soon as the first recipient lung was taken out, snap frozen in liquid nitrogen, and stored at -80ºC	Fresh frozen lung tissue specimens were obtained from the recipient organs of pulmonary arterial hypertension patients undergoing lung transplantation. Specimens were obtained as soon as the first recipient lung was taken out, snap frozen in liquid nitrogen, and stored at -80ºC	Fresh frozen lung tissue specimens were obtained from the recipient organs of pulmonary arterial hypertension patients undergoing lung transplantation. Specimens were obtained as soon as the first recipient lung was taken out, snap frozen in liquid nitrogen, and stored at -80ºC	Fresh frozen lung tissue specimens were obtained from the recipient organs of pulmonary arterial hypertension patients undergoing lung transplantation. Specimens were obtained as soon as the first recipient lung was taken out, snap frozen in liquid nitrogen, and stored at -80ºC	Fresh frozen lung tissue specimens were obtained from the recipient organs of pulmonary arterial hypertension patients undergoing lung transplantation. Specimens were obtained as soon as the first recipient lung was taken out, snap frozen in liquid nitrogen, and stored at -80ºC	Fresh frozen lung tissue specimens were obtained from the recipient organs of pulmonary arterial hypertension patients undergoing lung transplantation. Specimens were obtained as soon as the first recipient lung was taken out, snap frozen in liquid nitrogen, and stored at -80ºC	Fresh frozen lung tissue specimens were obtained from the recipient organs of pulmonary arterial hypertension patients undergoing lung transplantation. Specimens were obtained as soon as the first recipient lung was taken out, snap frozen in liquid nitrogen, and stored at -80ºC	Fresh frozen lung tissue specimens were obtained from the recipient organs of pulmonary arterial hypertension patients undergoing lung transplantation. Specimens were obtained as soon as the first recipient lung was taken out, snap frozen in liquid nitrogen, and stored at -80ºC	Fresh frozen lung tissue specimens were obtained from the recipient organs of pulmonary arterial hypertension patients undergoing lung transplantation. Specimens were obtained as soon as the first recipient lung was taken out, snap frozen in liquid nitrogen, and stored at -80ºC	Fresh frozen lung tissue specimens were obtained from the recipient organs of pulmonary arterial hypertension patients undergoing lung transplantation. Specimens were obtained as soon as the first recipient lung was taken out, snap frozen in liquid nitrogen, and stored at -80ºC
!Sample_growth_protocol_ch1	None	None	None	None	None	None	None	None	None	None	None	None	None	None	None	None	None	None	None	None	None	None	None	None	None	None
!Sample_molecule_ch1	total RNA	total RNA	total RNA	total RNA	total RNA	total RNA	total RNA	total RNA	total RNA	total RNA	total RNA	total RNA	total RNA	total RNA	total RNA	total RNA	total RNA	total RNA	total RNA	total RNA	total RNA	total RNA	total RNA	total RNA	total RNA	total RNA
!Sample_extract_protocol_ch1	Trizol extraction of total RNA was performed according to the manufacturer's instructions.	Trizol extraction of total RNA was performed according to the manufacturer's instructions.	Trizol extraction of total RNA was performed according to the manufacturer's instructions.	Trizol extraction of total RNA was performed according to the manufacturer's instructions.	Trizol extraction of total RNA was performed according to the manufacturer's instructions.	Trizol extraction of total RNA was performed according to the manufacturer's instructions.	Trizol extraction of total RNA was performed according to the manufacturer's instructions.	Trizol extraction of total RNA was performed according to the manufacturer's instructions.	Trizol extraction of total RNA was performed according to the manufacturer's instructions.	Trizol extraction of total RNA was performed according to the manufacturer's instructions.	Trizol extraction of total RNA was performed according to the manufacturer's instructions.	Trizol extraction of total RNA was performed according to the manufacturer's instructions.	Trizol extraction of total RNA was performed according to the manufacturer's instructions.	Trizol extraction of total RNA was performed according to the manufacturer's instructions.	Trizol extraction of total RNA was performed according to the manufacturer's instructions.	Trizol extraction of total RNA was performed according to the manufacturer's instructions.	Trizol extraction of total RNA was performed according to the manufacturer's instructions.	Trizol extraction of total RNA was performed according to the manufacturer's instructions.	Trizol extraction of total RNA was performed according to the manufacturer's instructions.	Trizol extraction of total RNA was performed according to the manufacturer's instructions.	Trizol extraction of total RNA was performed according to the manufacturer's instructions.	Trizol extraction of total RNA was performed according to the manufacturer's instructions.	Trizol extraction of total RNA was performed according to the manufacturer's instructions.	Trizol extraction of total RNA was performed according to the manufacturer's instructions.	Trizol extraction of total RNA was performed according to the manufacturer's instructions.	Trizol extraction of total RNA was performed according to the manufacturer's instructions.
!Sample_label_ch1	biotin	biotin	biotin	biotin	biotin	biotin	biotin	biotin	biotin	biotin	biotin	biotin	biotin	biotin	biotin	biotin	biotin	biotin	biotin	biotin	biotin	biotin	biotin	biotin	biotin	biotin
!Sample_label_protocol_ch1	cDNA was synthesized from 4 ug of RNA with high capacity cDNA Reverse Transcription kits (Applied Byosystems). cDNA-synthesis was carried out on a PTC-100 Programmable Thermal controller (MJ Research). RNA was qualified by RNA nano chips on an Agilent 2100 Bilanalyzer (Agilent Technologies.	cDNA was synthesized from 4 ug of RNA with high capacity cDNA Reverse Transcription kits (Applied Byosystems). cDNA-synthesis was carried out on a PTC-100 Programmable Thermal controller (MJ Research). RNA was qualified by RNA nano chips on an Agilent 2100 Bilanalyzer (Agilent Technologies.	cDNA was synthesized from 4 ug of RNA with high capacity cDNA Reverse Transcription kits (Applied Byosystems). cDNA-synthesis was carried out on a PTC-100 Programmable Thermal controller (MJ Research). RNA was qualified by RNA nano chips on an Agilent 2100 Bilanalyzer (Agilent Technologies.	cDNA was synthesized from 4 ug of RNA with high capacity cDNA Reverse Transcription kits (Applied Byosystems). cDNA-synthesis was carried out on a PTC-100 Programmable Thermal controller (MJ Research). RNA was qualified by RNA nano chips on an Agilent 2100 Bilanalyzer (Agilent Technologies.	cDNA was synthesized from 4 ug of RNA with high capacity cDNA Reverse Transcription kits (Applied Byosystems). cDNA-synthesis was carried out on a PTC-100 Programmable Thermal controller (MJ Research). RNA was qualified by RNA nano chips on an Agilent 2100 Bilanalyzer (Agilent Technologies.	cDNA was synthesized from 4 ug of RNA with high capacity cDNA Reverse Transcription kits (Applied Byosystems). cDNA-synthesis was carried out on a PTC-100 Programmable Thermal controller (MJ Research). RNA was qualified by RNA nano chips on an Agilent 2100 Bilanalyzer (Agilent Technologies.	cDNA was synthesized from 4 ug of RNA with high capacity cDNA Reverse Transcription kits (Applied Byosystems). cDNA-synthesis was carried out on a PTC-100 Programmable Thermal controller (MJ Research). RNA was qualified by RNA nano chips on an Agilent 2100 Bilanalyzer (Agilent Technologies.	cDNA was synthesized from 4 ug of RNA with high capacity cDNA Reverse Transcription kits (Applied Byosystems). cDNA-synthesis was carried out on a PTC-100 Programmable Thermal controller (MJ Research). RNA was qualified by RNA nano chips on an Agilent 2100 Bilanalyzer (Agilent Technologies.	cDNA was synthesized from 4 ug of RNA with high capacity cDNA Reverse Transcription kits (Applied Byosystems). cDNA-synthesis was carried out on a PTC-100 Programmable Thermal controller (MJ Research). RNA was qualified by RNA nano chips on an Agilent 2100 Bilanalyzer (Agilent Technologies.	cDNA was synthesized from 4 ug of RNA with high capacity cDNA Reverse Transcription kits (Applied Byosystems). cDNA-synthesis was carried out on a PTC-100 Programmable Thermal controller (MJ Research). RNA was qualified by RNA nano chips on an Agilent 2100 Bilanalyzer (Agilent Technologies.	cDNA was synthesized from 4 ug of RNA with high capacity cDNA Reverse Transcription kits (Applied Byosystems). cDNA-synthesis was carried out on a PTC-100 Programmable Thermal controller (MJ Research). RNA was qualified by RNA nano chips on an Agilent 2100 Bilanalyzer (Agilent Technologies.	cDNA was synthesized from 4 ug of RNA with high capacity cDNA Reverse Transcription kits (Applied Byosystems). cDNA-synthesis was carried out on a PTC-100 Programmable Thermal controller (MJ Research). RNA was qualified by RNA nano chips on an Agilent 2100 Bilanalyzer (Agilent Technologies.	cDNA was synthesized from 4 ug of RNA with high capacity cDNA Reverse Transcription kits (Applied Byosystems). cDNA-synthesis was carried out on a PTC-100 Programmable Thermal controller (MJ Research). RNA was qualified by RNA nano chips on an Agilent 2100 Bilanalyzer (Agilent Technologies.	cDNA was synthesized from 4 ug of RNA with high capacity cDNA Reverse Transcription kits (Applied Byosystems). cDNA-synthesis was carried out on a PTC-100 Programmable Thermal controller (MJ Research). RNA was qualified by RNA nano chips on an Agilent 2100 Bilanalyzer (Agilent Technologies.	cDNA was synthesized from 4 ug of RNA with high capacity cDNA Reverse Transcription kits (Applied Byosystems). cDNA-synthesis was carried out on a PTC-100 Programmable Thermal controller (MJ Research). RNA was qualified by RNA nano chips on an Agilent 2100 Bilanalyzer (Agilent Technologies.	cDNA was synthesized from 4 ug of RNA with high capacity cDNA Reverse Transcription kits (Applied Byosystems). cDNA-synthesis was carried out on a PTC-100 Programmable Thermal controller (MJ Research). RNA was qualified by RNA nano chips on an Agilent 2100 Bilanalyzer (Agilent Technologies.	cDNA was synthesized from 4 ug of RNA with high capacity cDNA Reverse Transcription kits (Applied Byosystems). cDNA-synthesis was carried out on a PTC-100 Programmable Thermal controller (MJ Research). RNA was qualified by RNA nano chips on an Agilent 2100 Bilanalyzer (Agilent Technologies.	cDNA was synthesized from 4 ug of RNA with high capacity cDNA Reverse Transcription kits (Applied Byosystems). cDNA-synthesis was carried out on a PTC-100 Programmable Thermal controller (MJ Research). RNA was qualified by RNA nano chips on an Agilent 2100 Bilanalyzer (Agilent Technologies.	cDNA was synthesized from 4 ug of RNA with high capacity cDNA Reverse Transcription kits (Applied Byosystems). cDNA-synthesis was carried out on a PTC-100 Programmable Thermal controller (MJ Research). RNA was qualified by RNA nano chips on an Agilent 2100 Bilanalyzer (Agilent Technologies.	cDNA was synthesized from 4 ug of RNA with high capacity cDNA Reverse Transcription kits (Applied Byosystems). cDNA-synthesis was carried out on a PTC-100 Programmable Thermal controller (MJ Research). RNA was qualified by RNA nano chips on an Agilent 2100 Bilanalyzer (Agilent Technologies.	cDNA was synthesized from 4 ug of RNA with high capacity cDNA Reverse Transcription kits (Applied Byosystems). cDNA-synthesis was carried out on a PTC-100 Programmable Thermal controller (MJ Research). RNA was qualified by RNA nano chips on an Agilent 2100 Bilanalyzer (Agilent Technologies.	cDNA was synthesized from 4 ug of RNA with high capacity cDNA Reverse Transcription kits (Applied Byosystems). cDNA-synthesis was carried out on a PTC-100 Programmable Thermal controller (MJ Research). RNA was qualified by RNA nano chips on an Agilent 2100 Bilanalyzer (Agilent Technologies.	cDNA was synthesized from 4 ug of RNA with high capacity cDNA Reverse Transcription kits (Applied Byosystems). cDNA-synthesis was carried out on a PTC-100 Programmable Thermal controller (MJ Research). RNA was qualified by RNA nano chips on an Agilent 2100 Bilanalyzer (Agilent Technologies.	cDNA was synthesized from 4 ug of RNA with high capacity cDNA Reverse Transcription kits (Applied Byosystems). cDNA-synthesis was carried out on a PTC-100 Programmable Thermal controller (MJ Research). RNA was qualified by RNA nano chips on an Agilent 2100 Bilanalyzer (Agilent Technologies.	cDNA was synthesized from 4 ug of RNA with high capacity cDNA Reverse Transcription kits (Applied Byosystems). cDNA-synthesis was carried out on a PTC-100 Programmable Thermal controller (MJ Research). RNA was qualified by RNA nano chips on an Agilent 2100 Bilanalyzer (Agilent Technologies.	cDNA was synthesized from 4 ug of RNA with high capacity cDNA Reverse Transcription kits (Applied Byosystems). cDNA-synthesis was carried out on a PTC-100 Programmable Thermal controller (MJ Research). RNA was qualified by RNA nano chips on an Agilent 2100 Bilanalyzer (Agilent Technologies.
!Sample_taxid_ch1	9606	9606	9606	9606	9606	9606	9606	9606	9606	9606	9606	9606	9606	9606	9606	9606	9606	9606	9606	9606	9606	9606	9606	9606	9606	9606
!Sample_hyb_protocol	Following fragmentation, 10 ug of cRNA were hybridized for 16 hr at 45C on GeneChip Human Genome Array. GeneChips were washed and stained in the Affymetrix Fluidics Station 400.	Following fragmentation, 10 ug of cRNA were hybridized for 16 hr at 45C on GeneChip Human Genome Array. GeneChips were washed and stained in the Affymetrix Fluidics Station 400.	Following fragmentation, 10 ug of cRNA were hybridized for 16 hr at 45C on GeneChip Human Genome Array. GeneChips were washed and stained in the Affymetrix Fluidics Station 400.	Following fragmentation, 10 ug of cRNA were hybridized for 16 hr at 45C on GeneChip Human Genome Array. GeneChips were washed and stained in the Affymetrix Fluidics Station 400.	Following fragmentation, 10 ug of cRNA were hybridized for 16 hr at 45C on GeneChip Human Genome Array. GeneChips were washed and stained in the Affymetrix Fluidics Station 400.	Following fragmentation, 10 ug of cRNA were hybridized for 16 hr at 45C on GeneChip Human Genome Array. GeneChips were washed and stained in the Affymetrix Fluidics Station 400.	Following fragmentation, 10 ug of cRNA were hybridized for 16 hr at 45C on GeneChip Human Genome Array. GeneChips were washed and stained in the Affymetrix Fluidics Station 400.	Following fragmentation, 10 ug of cRNA were hybridized for 16 hr at 45C on GeneChip Human Genome Array. GeneChips were washed and stained in the Affymetrix Fluidics Station 400.	Following fragmentation, 10 ug of cRNA were hybridized for 16 hr at 45C on GeneChip Human Genome Array. GeneChips were washed and stained in the Affymetrix Fluidics Station 400.	Following fragmentation, 10 ug of cRNA were hybridized for 16 hr at 45C on GeneChip Human Genome Array. GeneChips were washed and stained in the Affymetrix Fluidics Station 400.	Following fragmentation, 10 ug of cRNA were hybridized for 16 hr at 45C on GeneChip Human Genome Array. GeneChips were washed and stained in the Affymetrix Fluidics Station 400.	Following fragmentation, 10 ug of cRNA were hybridized for 16 hr at 45C on GeneChip Human Genome Array. GeneChips were washed and stained in the Affymetrix Fluidics Station 400.	Following fragmentation, 10 ug of cRNA were hybridized for 16 hr at 45C on GeneChip Human Genome Array. GeneChips were washed and stained in the Affymetrix Fluidics Station 400.	Following fragmentation, 10 ug of cRNA were hybridized for 16 hr at 45C on GeneChip Human Genome Array. GeneChips were washed and stained in the Affymetrix Fluidics Station 400.	Following fragmentation, 10 ug of cRNA were hybridized for 16 hr at 45C on GeneChip Human Genome Array. GeneChips were washed and stained in the Affymetrix Fluidics Station 400.	Following fragmentation, 10 ug of cRNA were hybridized for 16 hr at 45C on GeneChip Human Genome Array. GeneChips were washed and stained in the Affymetrix Fluidics Station 400.	Following fragmentation, 10 ug of cRNA were hybridized for 16 hr at 45C on GeneChip Human Genome Array. GeneChips were washed and stained in the Affymetrix Fluidics Station 400.	Following fragmentation, 10 ug of cRNA were hybridized for 16 hr at 45C on GeneChip Human Genome Array. GeneChips were washed and stained in the Affymetrix Fluidics Station 400.	Following fragmentation, 10 ug of cRNA were hybridized for 16 hr at 45C on GeneChip Human Genome Array. GeneChips were washed and stained in the Affymetrix Fluidics Station 400.	Following fragmentation, 10 ug of cRNA were hybridized for 16 hr at 45C on GeneChip Human Genome Array. GeneChips were washed and stained in the Affymetrix Fluidics Station 400.	Following fragmentation, 10 ug of cRNA were hybridized for 16 hr at 45C on GeneChip Human Genome Array. GeneChips were washed and stained in the Affymetrix Fluidics Station 400.	Following fragmentation, 10 ug of cRNA were hybridized for 16 hr at 45C on GeneChip Human Genome Array. GeneChips were washed and stained in the Affymetrix Fluidics Station 400.	Following fragmentation, 10 ug of cRNA were hybridized for 16 hr at 45C on GeneChip Human Genome Array. GeneChips were washed and stained in the Affymetrix Fluidics Station 400.	Following fragmentation, 10 ug of cRNA were hybridized for 16 hr at 45C on GeneChip Human Genome Array. GeneChips were washed and stained in the Affymetrix Fluidics Station 400.	Following fragmentation, 10 ug of cRNA were hybridized for 16 hr at 45C on GeneChip Human Genome Array. GeneChips were washed and stained in the Affymetrix Fluidics Station 400.	Following fragmentation, 10 ug of cRNA were hybridized for 16 hr at 45C on GeneChip Human Genome Array. GeneChips were washed and stained in the Affymetrix Fluidics Station 400.
!Sample_scan_protocol	Microarray was performed with Genechip Human Gene 1.0 ST on an Affymetrix Genechip Scanner 3000 and Genechip Fluidics Station 450	Microarray was performed with Genechip Human Gene 1.0 ST on an Affymetrix Genechip Scanner 3000 and Genechip Fluidics Station 450	Microarray was performed with Genechip Human Gene 1.0 ST on an Affymetrix Genechip Scanner 3000 and Genechip Fluidics Station 450	Microarray was performed with Genechip Human Gene 1.0 ST on an Affymetrix Genechip Scanner 3000 and Genechip Fluidics Station 450	Microarray was performed with Genechip Human Gene 1.0 ST on an Affymetrix Genechip Scanner 3000 and Genechip Fluidics Station 450	Microarray was performed with Genechip Human Gene 1.0 ST on an Affymetrix Genechip Scanner 3000 and Genechip Fluidics Station 450	Microarray was performed with Genechip Human Gene 1.0 ST on an Affymetrix Genechip Scanner 3000 and Genechip Fluidics Station 450	Microarray was performed with Genechip Human Gene 1.0 ST on an Affymetrix Genechip Scanner 3000 and Genechip Fluidics Station 450	Microarray was performed with Genechip Human Gene 1.0 ST on an Affymetrix Genechip Scanner 3000 and Genechip Fluidics Station 450	Microarray was performed with Genechip Human Gene 1.0 ST on an Affymetrix Genechip Scanner 3000 and Genechip Fluidics Station 450	Microarray was performed with Genechip Human Gene 1.0 ST on an Affymetrix Genechip Scanner 3000 and Genechip Fluidics Station 450	Microarray was performed with Genechip Human Gene 1.0 ST on an Affymetrix Genechip Scanner 3000 and Genechip Fluidics Station 450	Microarray was performed with Genechip Human Gene 1.0 ST on an Affymetrix Genechip Scanner 3000 and Genechip Fluidics Station 450	Microarray was performed with Genechip Human Gene 1.0 ST on an Affymetrix Genechip Scanner 3000 and Genechip Fluidics Station 450	Microarray was performed with Genechip Human Gene 1.0 ST on an Affymetrix Genechip Scanner 3000 and Genechip Fluidics Station 450	Microarray was performed with Genechip Human Gene 1.0 ST on an Affymetrix Genechip Scanner 3000 and Genechip Fluidics Station 450	Microarray was performed with Genechip Human Gene 1.0 ST on an Affymetrix Genechip Scanner 3000 and Genechip Fluidics Station 450	Microarray was performed with Genechip Human Gene 1.0 ST on an Affymetrix Genechip Scanner 3000 and Genechip Fluidics Station 450	Microarray was performed with Genechip Human Gene 1.0 ST on an Affymetrix Genechip Scanner 3000 and Genechip Fluidics Station 450	Microarray was performed with Genechip Human Gene 1.0 ST on an Affymetrix Genechip Scanner 3000 and Genechip Fluidics Station 450	Microarray was performed with Genechip Human Gene 1.0 ST on an Affymetrix Genechip Scanner 3000 and Genechip Fluidics Station 450	Microarray was performed with Genechip Human Gene 1.0 ST on an Affymetrix Genechip Scanner 3000 and Genechip Fluidics Station 450	Microarray was performed with Genechip Human Gene 1.0 ST on an Affymetrix Genechip Scanner 3000 and Genechip Fluidics Station 450	Microarray was performed with Genechip Human Gene 1.0 ST on an Affymetrix Genechip Scanner 3000 and Genechip Fluidics Station 450	Microarray was performed with Genechip Human Gene 1.0 ST on an Affymetrix Genechip Scanner 3000 and Genechip Fluidics Station 450	Microarray was performed with Genechip Human Gene 1.0 ST on an Affymetrix Genechip Scanner 3000 and Genechip Fluidics Station 450
!Sample_data_processing	Affymetrix CEL files were imported into Partek software (Partek) and probe-level data were pre-processed. This included robust multi-array average (Rma) background correction and data normalization, which was performed across all arrays using quantile normalization. Background-adjusted, normalized values were then compiled, or summarized, using the median polish technique, to generate a single me…	Affymetrix CEL files were imported into Partek software (Partek) and probe-level data were pre-processed. This included robust multi-array average (Rma) background correction and data normalization, which was performed across all arrays using quantile normalization. Background-adjusted, normalized values were then compiled, or summarized, using the median polish technique, to generate a single me…	Affymetrix CEL files were imported into Partek software (Partek) and probe-level data were pre-processed. This included robust multi-array average (Rma) background correction and data normalization, which was performed across all arrays using quantile normalization. Background-adjusted, normalized values were then compiled, or summarized, using the median polish technique, to generate a single me…	Affymetrix CEL files were imported into Partek software (Partek) and probe-level data were pre-processed. This included robust multi-array average (Rma) background correction and data normalization, which was performed across all arrays using quantile normalization. Background-adjusted, normalized values were then compiled, or summarized, using the median polish technique, to generate a single me…	Affymetrix CEL files were imported into Partek software (Partek) and probe-level data were pre-processed. This included robust multi-array average (Rma) background correction and data normalization, which was performed across all arrays using quantile normalization. Background-adjusted, normalized values were then compiled, or summarized, using the median polish technique, to generate a single me…	Affymetrix CEL files were imported into Partek software (Partek) and probe-level data were pre-processed. This included robust multi-array average (Rma) background correction and data normalization, which was performed across all arrays using quantile normalization. Background-adjusted, normalized values were then compiled, or summarized, using the median polish technique, to generate a single me…	Affymetrix CEL files were imported into Partek software (Partek) and probe-level data were pre-processed. This included robust multi-array average (Rma) background correction and data normalization, which was performed across all arrays using quantile normalization. Background-adjusted, normalized values were then compiled, or summarized, using the median polish technique, to generate a single me…	Affymetrix CEL files were imported into Partek software (Partek) and probe-level data were pre-processed. This included robust multi-array average (Rma) background correction and data normalization, which was performed across all arrays using quantile normalization. Background-adjusted, normalized values were then compiled, or summarized, using the median polish technique, to generate a single me…	Affymetrix CEL files were imported into Partek software (Partek) and probe-level data were pre-processed. This included robust multi-array average (Rma) background correction and data normalization, which was performed across all arrays using quantile normalization. Background-adjusted, normalized values were then compiled, or summarized, using the median polish technique, to generate a single me…	Affymetrix CEL files were imported into Partek software (Partek) and probe-level data were pre-processed. This included robust multi-array average (Rma) background correction and data normalization, which was performed across all arrays using quantile normalization. Background-adjusted, normalized values were then compiled, or summarized, using the median polish technique, to generate a single me…	Affymetrix CEL files were imported into Partek software (Partek) and probe-level data were pre-processed. This included robust multi-array average (Rma) background correction and data normalization, which was performed across all arrays using quantile normalization. Background-adjusted, normalized values were then compiled, or summarized, using the median polish technique, to generate a single me…	Affymetrix CEL files were imported into Partek software (Partek) and probe-level data were pre-processed. This included robust multi-array average (Rma) background correction and data normalization, which was performed across all arrays using quantile normalization. Background-adjusted, normalized values were then compiled, or summarized, using the median polish technique, to generate a single me…	Affymetrix CEL files were imported into Partek software (Partek) and probe-level data were pre-processed. This included robust multi-array average (Rma) background correction and data normalization, which was performed across all arrays using quantile normalization. Background-adjusted, normalized values were then compiled, or summarized, using the median polish technique, to generate a single me…	Affymetrix CEL files were imported into Partek software (Partek) and probe-level data were pre-processed. This included robust multi-array average (Rma) background correction and data normalization, which was performed across all arrays using quantile normalization. Background-adjusted, normalized values were then compiled, or summarized, using the median polish technique, to generate a single me…	Affymetrix CEL files were imported into Partek software (Partek) and probe-level data were pre-processed. This included robust multi-array average (Rma) background correction and data normalization, which was performed across all arrays using quantile normalization. Background-adjusted, normalized values were then compiled, or summarized, using the median polish technique, to generate a single me…	Affymetrix CEL files were imported into Partek software (Partek) and probe-level data were pre-processed. This included robust multi-array average (Rma) background correction and data normalization, which was performed across all arrays using quantile normalization. Background-adjusted, normalized values were then compiled, or summarized, using the median polish technique, to generate a single me…	Affymetrix CEL files were imported into Partek software (Partek) and probe-level data were pre-processed. This included robust multi-array average (Rma) background correction and data normalization, which was performed across all arrays using quantile normalization. Background-adjusted, normalized values were then compiled, or summarized, using the median polish technique, to generate a single me…	Affymetrix CEL files were imported into Partek software (Partek) and probe-level data were pre-processed. This included robust multi-array average (Rma) background correction and data normalization, which was performed across all arrays using quantile normalization. Background-adjusted, normalized values were then compiled, or summarized, using the median polish technique, to generate a single me…	Affymetrix CEL files were imported into Partek software (Partek) and probe-level data were pre-processed. This included robust multi-array average (Rma) background correction and data normalization, which was performed across all arrays using quantile normalization. Background-adjusted, normalized values were then compiled, or summarized, using the median polish technique, to generate a single me…	Affymetrix CEL files were imported into Partek software (Partek) and probe-level data were pre-processed. This included robust multi-array average (Rma) background correction and data normalization, which was performed across all arrays using quantile normalization. Background-adjusted, normalized values were then compiled, or summarized, using the median polish technique, to generate a single me…	Affymetrix CEL files were imported into Partek software (Partek) and probe-level data were pre-processed. This included robust multi-array average (Rma) background correction and data normalization, which was performed across all arrays using quantile normalization. Background-adjusted, normalized values were then compiled, or summarized, using the median polish technique, to generate a single me…	Affymetrix CEL files were imported into Partek software (Partek) and probe-level data were pre-processed. This included robust multi-array average (Rma) background correction and data normalization, which was performed across all arrays using quantile normalization. Background-adjusted, normalized values were then compiled, or summarized, using the median polish technique, to generate a single me…	Affymetrix CEL files were imported into Partek software (Partek) and probe-level data were pre-processed. This included robust multi-array average (Rma) background correction and data normalization, which was performed across all arrays using quantile normalization. Background-adjusted, normalized values were then compiled, or summarized, using the median polish technique, to generate a single me…	Affymetrix CEL files were imported into Partek software (Partek) and probe-level data were pre-processed. This included robust multi-array average (Rma) background correction and data normalization, which was performed across all arrays using quantile normalization. Background-adjusted, normalized values were then compiled, or summarized, using the median polish technique, to generate a single me…	Affymetrix CEL files were imported into Partek software (Partek) and probe-level data were pre-processed. This included robust multi-array average (Rma) background correction and data normalization, which was performed across all arrays using quantile normalization. Background-adjusted, normalized values were then compiled, or summarized, using the median polish technique, to generate a single me…	Affymetrix CEL files were imported into Partek software (Partek) and probe-level data were pre-processed. This included robust multi-array average (Rma) background correction and data normalization, which was performed across all arrays using quantile normalization. Background-adjusted, normalized values were then compiled, or summarized, using the median polish technique, to generate a single me…
!Sample_data_processing	The q value, which represents the minimal false discovery ratio (FDR) at which an individual hypothesis test may be called significant, was used to identify differentially expressed genes between the group with PAH and the normal control group. The q value was computed with SAM (Significant analysis of Microarray) software. The additional criterion for gene selection was a fold change of at least…	The q value, which represents the minimal false discovery ratio (FDR) at which an individual hypothesis test may be called significant, was used to identify differentially expressed genes between the group with PAH and the normal control group. The q value was computed with SAM (Significant analysis of Microarray) software. The additional criterion for gene selection was a fold change of at least…	The q value, which represents the minimal false discovery ratio (FDR) at which an individual hypothesis test may be called significant, was used to identify differentially expressed genes between the group with PAH and the normal control group. The q value was computed with SAM (Significant analysis of Microarray) software. The additional criterion for gene selection was a fold change of at least…	The q value, which represents the minimal false discovery ratio (FDR) at which an individual hypothesis test may be called significant, was used to identify differentially expressed genes between the group with PAH and the normal control group. The q value was computed with SAM (Significant analysis of Microarray) software. The additional criterion for gene selection was a fold change of at least…	The q value, which represents the minimal false discovery ratio (FDR) at which an individual hypothesis test may be called significant, was used to identify differentially expressed genes between the group with PAH and the normal control group. The q value was computed with SAM (Significant analysis of Microarray) software. The additional criterion for gene selection was a fold change of at least…	The q value, which represents the minimal false discovery ratio (FDR) at which an individual hypothesis test may be called significant, was used to identify differentially expressed genes between the group with PAH and the normal control group. The q value was computed with SAM (Significant analysis of Microarray) software. The additional criterion for gene selection was a fold change of at least…	The q value, which represents the minimal false discovery ratio (FDR) at which an individual hypothesis test may be called significant, was used to identify differentially expressed genes between the group with PAH and the normal control group. The q value was computed with SAM (Significant analysis of Microarray) software. The additional criterion for gene selection was a fold change of at least…	The q value, which represents the minimal false discovery ratio (FDR) at which an individual hypothesis test may be called significant, was used to identify differentially expressed genes between the group with PAH and the normal control group. The q value was computed with SAM (Significant analysis of Microarray) software. The additional criterion for gene selection was a fold change of at least…	The q value, which represents the minimal false discovery ratio (FDR) at which an individual hypothesis test may be called significant, was used to identify differentially expressed genes between the group with PAH and the normal control group. The q value was computed with SAM (Significant analysis of Microarray) software. The additional criterion for gene selection was a fold change of at least…	The q value, which represents the minimal false discovery ratio (FDR) at which an individual hypothesis test may be called significant, was used to identify differentially expressed genes between the group with PAH and the normal control group. The q value was computed with SAM (Significant analysis of Microarray) software. The additional criterion for gene selection was a fold change of at least…	The q value, which represents the minimal false discovery ratio (FDR) at which an individual hypothesis test may be called significant, was used to identify differentially expressed genes between the group with PAH and the normal control group. The q value was computed with SAM (Significant analysis of Microarray) software. The additional criterion for gene selection was a fold change of at least…	The q value, which represents the minimal false discovery ratio (FDR) at which an individual hypothesis test may be called significant, was used to identify differentially expressed genes between the group with PAH and the normal control group. The q value was computed with SAM (Significant analysis of Microarray) software. The additional criterion for gene selection was a fold change of at least…	The q value, which represents the minimal false discovery ratio (FDR) at which an individual hypothesis test may be called significant, was used to identify differentially expressed genes between the group with PAH and the normal control group. The q value was computed with SAM (Significant analysis of Microarray) software. The additional criterion for gene selection was a fold change of at least…	The q value, which represents the minimal false discovery ratio (FDR) at which an individual hypothesis test may be called significant, was used to identify differentially expressed genes between the group with PAH and the normal control group. The q value was computed with SAM (Significant analysis of Microarray) software. The additional criterion for gene selection was a fold change of at least…	The q value, which represents the minimal false discovery ratio (FDR) at which an individual hypothesis test may be called significant, was used to identify differentially expressed genes between the group with PAH and the normal control group. The q value was computed with SAM (Significant analysis of Microarray) software. The additional criterion for gene selection was a fold change of at least…	The q value, which represents the minimal false discovery ratio (FDR) at which an individual hypothesis test may be called significant, was used to identify differentially expressed genes between the group with PAH and the normal control group. The q value was computed with SAM (Significant analysis of Microarray) software. The additional criterion for gene selection was a fold change of at least…	The q value, which represents the minimal false discovery ratio (FDR) at which an individual hypothesis test may be called significant, was used to identify differentially expressed genes between the group with PAH and the normal control group. The q value was computed with SAM (Significant analysis of Microarray) software. The additional criterion for gene selection was a fold change of at least…	The q value, which represents the minimal false discovery ratio (FDR) at which an individual hypothesis test may be called significant, was used to identify differentially expressed genes between the group with PAH and the normal control group. The q value was computed with SAM (Significant analysis of Microarray) software. The additional criterion for gene selection was a fold change of at least…	The q value, which represents the minimal false discovery ratio (FDR) at which an individual hypothesis test may be called significant, was used to identify differentially expressed genes between the group with PAH and the normal control group. The q value was computed with SAM (Significant analysis of Microarray) software. The additional criterion for gene selection was a fold change of at least…	The q value, which represents the minimal false discovery ratio (FDR) at which an individual hypothesis test may be called significant, was used to identify differentially expressed genes between the group with PAH and the normal control group. The q value was computed with SAM (Significant analysis of Microarray) software. The additional criterion for gene selection was a fold change of at least…	The q value, which represents the minimal false discovery ratio (FDR) at which an individual hypothesis test may be called significant, was used to identify differentially expressed genes between the group with PAH and the normal control group. The q value was computed with SAM (Significant analysis of Microarray) software. The additional criterion for gene selection was a fold change of at least…	The q value, which represents the minimal false discovery ratio (FDR) at which an individual hypothesis test may be called significant, was used to identify differentially expressed genes between the group with PAH and the normal control group. The q value was computed with SAM (Significant analysis of Microarray) software. The additional criterion for gene selection was a fold change of at least…	The q value, which represents the minimal false discovery ratio (FDR) at which an individual hypothesis test may be called significant, was used to identify differentially expressed genes between the group with PAH and the normal control group. The q value was computed with SAM (Significant analysis of Microarray) software. The additional criterion for gene selection was a fold change of at least…	The q value, which represents the minimal false discovery ratio (FDR) at which an individual hypothesis test may be called significant, was used to identify differentially expressed genes between the group with PAH and the normal control group. The q value was computed with SAM (Significant analysis of Microarray) software. The additional criterion for gene selection was a fold change of at least…	The q value, which represents the minimal false discovery ratio (FDR) at which an individual hypothesis test may be called significant, was used to identify differentially expressed genes between the group with PAH and the normal control group. The q value was computed with SAM (Significant analysis of Microarray) software. The additional criterion for gene selection was a fold change of at least…	The q value, which represents the minimal false discovery ratio (FDR) at which an individual hypothesis test may be called significant, was used to identify differentially expressed genes between the group with PAH and the normal control group. The q value was computed with SAM (Significant analysis of Microarray) software. The additional criterion for gene selection was a fold change of at least…
!Sample_platform_id	GPL6244	GPL6244	GPL6244	GPL6244	GPL6244	GPL6244	GPL6244	GPL6244	GPL6244	GPL6244	GPL6244	GPL6244	GPL6244	GPL6244	GPL6244	GPL6244	GPL6244	GPL6244	GPL6244	GPL6244	GPL6244	GPL6244	GPL6244	GPL6244	GPL6244	GPL6244
!Sample_contact_name	Marco,,Mura	Marco,,Mura	Marco,,Mura	Marco,,Mura	Marco,,Mura	Marco,,Mura	Marco,,Mura	Marco,,Mura	Marco,,Mura	Marco,,Mura	Marco,,Mura	Marco,,Mura	Marco,,Mura	Marco,,Mura	Marco,,Mura	Marco,,Mura	Marco,,Mura	Marco,,Mura	Marco,,Mura	Marco,,Mura	Marco,,Mura	Marco,,Mura	Marco,,Mura	Marco,,Mura	Marco,,Mura	Marco,,Mura
!Sample_contact_email	mmura@uwo.ca	mmura@uwo.ca	mmura@uwo.ca	mmura@uwo.ca	mmura@uwo.ca	mmura@uwo.ca	mmura@uwo.ca	mmura@uwo.ca	mmura@uwo.ca	mmura@uwo.ca	mmura@uwo.ca	mmura@uwo.ca	mmura@uwo.ca	mmura@uwo.ca	mmura@uwo.ca	mmura@uwo.ca	mmura@uwo.ca	mmura@uwo.ca	mmura@uwo.ca	mmura@uwo.ca	mmura@uwo.ca	mmura@uwo.ca	mmura@uwo.ca	mmura@uwo.ca	mmura@uwo.ca	mmura@uwo.ca
!Sample_contact_phone	5196676744	5196676744	5196676744	5196676744	5196676744	5196676744	5196676744	5196676744	5196676744	5196676744	5196676744	5196676744	5196676744	5196676744	5196676744	5196676744	5196676744	5196676744	5196676744	5196676744	5196676744	5196676744	5196676744	5196676744	5196676744	5196676744
!Sample_contact_department	Medicine	Medicine	Medicine	Medicine	Medicine	Medicine	Medicine	Medicine	Medicine	Medicine	Medicine	Medicine	Medicine	Medicine	Medicine	Medicine	Medicine	Medicine	Medicine	Medicine	Medicine	Medicine	Medicine	Medicine	Medicine	Medicine
!Sample_contact_institute	Western University	Western University	Western University	Western University	Western University	Western University	Western University	Western University	Western University	Western University	Western University	Western University	Western University	Western University	Western University	Western University	Western University	Western University	Western University	Western University	Western University	Western University	Western University	Western University	Western University	Western University
!Sample_contact_address	800 Commissioners Road East E6-203	800 Commissioners Road East E6-203	800 Commissioners Road East E6-203	800 Commissioners Road East E6-203	800 Commissioners Road East E6-203	800 Commissioners Road East E6-203	800 Commissioners Road East E6-203	800 Commissioners Road East E6-203	800 Commissioners Road East E6-203	800 Commissioners Road East E6-203	800 Commissioners Road East E6-203	800 Commissioners Road East E6-203	800 Commissioners Road East E6-203	800 Commissioners Road East E6-203	800 Commissioners Road East E6-203	800 Commissioners Road East E6-203	800 Commissioners Road East E6-203	800 Commissioners Road East E6-203	800 Commissioners Road East E6-203	800 Commissioners Road East E6-203	800 Commissioners Road East E6-203	800 Commissioners Road East E6-203	800 Commissioners Road East E6-203	800 Commissioners Road East E6-203	800 Commissioners Road East E6-203	800 Commissioners Road East E6-203
!Sample_contact_city	London	London	London	London	London	London	London	London	London	London	London	London	London	London	London	London	London	London	London	London	London	London	London	London	London	London
!Sample_contact_state	Ontario	Ontario	Ontario	Ontario	Ontario	Ontario	Ontario	Ontario	Ontario	Ontario	Ontario	Ontario	Ontario	Ontario	Ontario	Ontario	Ontario	Ontario	Ontario	Ontario	Ontario	Ontario	Ontario	Ontario	Ontario	Ontario
!Sample_contact_zip/postal_code	N6A 5W9	N6A 5W9	N6A 5W9	N6A 5W9	N6A 5W9	N6A 5W9	N6A 5W9	N6A 5W9	N6A 5W9	N6A 5W9	N6A 5W9	N6A 5W9	N6A 5W9	N6A 5W9	N6A 5W9	N6A 5W9	N6A 5W9	N6A 5W9	N6A 5W9	N6A 5W9	N6A 5W9	N6A 5W9	N6A 5W9	N6A 5W9	N6A 5W9	N6A 5W9
!Sample_contact_country	Canada	Canada	Canada	Canada	Canada	Canada	Canada	Canada	Canada	Canada	Canada	Canada	Canada	Canada	Canada	Canada	Canada	Canada	Canada	Canada	Canada	Canada	Canada	Canada	Canada	Canada
!Sample_supplementary_file	ftp://ftp.ncbi.nlm.nih.gov/geo/samples/GSM3106nnn/GSM3106326/suppl/GSM3106326_PAH1.CEL.gz	ftp://ftp.ncbi.nlm.nih.gov/geo/samples/GSM3106nnn/GSM3106327/suppl/GSM3106327_PAH2.CEL.gz	ftp://ftp.ncbi.nlm.nih.gov/geo/samples/GSM3106nnn/GSM3106328/suppl/GSM3106328_PAH3.CEL.gz	ftp://ftp.ncbi.nlm.nih.gov/geo/samples/GSM3106nnn/GSM3106329/suppl/GSM3106329_PAH4.CEL.gz	ftp://ftp.ncbi.nlm.nih.gov/geo/samples/GSM3106nnn/GSM3106330/suppl/GSM3106330_PAH5.CEL.gz	ftp://ftp.ncbi.nlm.nih.gov/geo/samples/GSM3106nnn/GSM3106331/suppl/GSM3106331_PAH6.CEL.gz	ftp://ftp.ncbi.nlm.nih.gov/geo/samples/GSM3106nnn/GSM3106332/suppl/GSM3106332_PAH7.CEL.gz	ftp://ftp.ncbi.nlm.nih.gov/geo/samples/GSM3106nnn/GSM3106333/suppl/GSM3106333_PAH8.CEL.gz	ftp://ftp.ncbi.nlm.nih.gov/geo/samples/GSM3106nnn/GSM3106334/suppl/GSM3106334_PAH9.CEL.gz	ftp://ftp.ncbi.nlm.nih.gov/geo/samples/GSM3106nnn/GSM3106335/suppl/GSM3106335_PAH10.CEL.gz	ftp://ftp.ncbi.nlm.nih.gov/geo/samples/GSM3106nnn/GSM3106336/suppl/GSM3106336_PAH11.CEL.gz	ftp://ftp.ncbi.nlm.nih.gov/geo/samples/GSM3106nnn/GSM3106337/suppl/GSM3106337_PAH12.CEL.gz	ftp://ftp.ncbi.nlm.nih.gov/geo/samples/GSM3106nnn/GSM3106338/suppl/GSM3106338_PAH13.CEL.gz	ftp://ftp.ncbi.nlm.nih.gov/geo/samples/GSM3106nnn/GSM3106339/suppl/GSM3106339_PAH14.CEL.gz	ftp://ftp.ncbi.nlm.nih.gov/geo/samples/GSM3106nnn/GSM3106340/suppl/GSM3106340_PAH15.CEL.gz	ftp://ftp.ncbi.nlm.nih.gov/geo/samples/GSM3106nnn/GSM3106341/suppl/GSM3106341_CONTROL1.CEL.gz	ftp://ftp.ncbi.nlm.nih.gov/geo/samples/GSM3106nnn/GSM3106342/suppl/GSM3106342_CONTROL2.CEL.gz	ftp://ftp.ncbi.nlm.nih.gov/geo/samples/GSM3106nnn/GSM3106343/suppl/GSM3106343_CONTROL3.CEL.gz	ftp://ftp.ncbi.nlm.nih.gov/geo/samples/GSM3106nnn/GSM3106344/suppl/GSM3106344_CONTROL4.CEL.gz	ftp://ftp.ncbi.nlm.nih.gov/geo/samples/GSM3106nnn/GSM3106345/suppl/GSM3106345_CONTROL5.CEL.gz	ftp://ftp.ncbi.nlm.nih.gov/geo/samples/GSM3106nnn/GSM3106346/suppl/GSM3106346_CONTROL6.CEL.gz	ftp://ftp.ncbi.nlm.nih.gov/geo/samples/GSM3106nnn/GSM3106347/suppl/GSM3106347_CONTROL7.CEL.gz	ftp://ftp.ncbi.nlm.nih.gov/geo/samples/GSM3106nnn/GSM3106348/suppl/GSM3106348_CONTROL8.CEL.gz	ftp://ftp.ncbi.nlm.nih.gov/geo/samples/GSM3106nnn/GSM3106349/suppl/GSM3106349_CONTROL9.CEL.gz	ftp://ftp.ncbi.nlm.nih.gov/geo/samples/GSM3106nnn/GSM3106350/suppl/GSM3106350_CONTROL10.CEL.gz	ftp://ftp.ncbi.nlm.nih.gov/geo/samples/GSM3106nnn/GSM3106351/suppl/GSM3106351_CONTROL11.CEL.gz
!Sample_data_row_count	33297	33297	33297	33297	33297	33297	33297	33297	33297	33297	33297	33297	33297	33297	33297	33297	33297	33297	33297	33297	33297	33297	33297	33297	33297	33297
!series_matrix_table_begin
ID_REF	GSM3106326	GSM3106327	GSM3106328	GSM3106329	GSM3106330	GSM3106331	GSM3106332	GSM3106333	GSM3106334	GSM3106335	GSM3106336	GSM3106337	GSM3106338	GSM3106339	GSM3106340	GSM3106341	GSM3106342	GSM3106343	GSM3106344	GSM3106345	GSM3106346	GSM3106347	GSM3106348	GSM3106349	GSM3106350	GSM3106351
7892501	4.76285	6.03924	3.30484	5.27479	5.00158	5.58136	4.72743	5.40625	5.58798	4.68562	4.57453	4.406	3.86999	3.38602	2.77246	5.03152	3.78995	4.33421	4.36486	5.01762	3.38431	4.49843	4.29669	4.72586	4.17368	3.45881
7892502	6.26158	6.83435	6.4965	5.9371	5.84529	5.93947	5.59917	6.03054	6.84351	6.08376	6.0677	5.97358	6.04166	6.13504	5.74238	5.18028	6.44262	5.54685	6.03736	6.00542	5.65514	6.13292	5.75953	5.78549	6.26515	5.55576
7892503	5.12367	4.75208	5.04988	5.05937	5.59537	4.96663	5.08311	5.45483	4.7722	4.79019	4.83788	5.05837	4.51303	5.10738	4.76835	4.94469	5.0463	4.65477	5.4034	6.72329	5.75032	5.26977	5.36486	5.57611	5.03282	4.53081
7892504	10.0645	9.97982	9.62241	9.84359	9.7098	9.62633	9.89268	9.84224	9.86261	9.33791	9.76426	9.66155	9.7935	10.3355	9.92204	9.79106	9.74241	9.64182	9.82134	10.1712	10.0451	10.3135	9.87436	10.3018	9.95545	9.80889
7892505	4.98606	5.11175	3.98909	4.30083	4.97923	5.47774	4.88063	4.99847	4.93679	4.19577	5.19799	3.59606	5.12878	3.81778	3.00066	4.72125	4.50483	4.24657	5.17312	5.67946	5.19409	4.53491	5.53345	5.60572	5.77773	4.42043
7892506	6.91457	6.69557	6.7879	6.19881	7.00055	7.03084	6.65078	6.11481	6.71834	6.52646	6.11622	5.63914	6.45989	5.91087	6.15798	7.0567	6.53573	5.96029	6.13634	5.10861	5.85553	7.63754	6.8373	6.31799	6.37918	5.93528
7892507	6.64667	6.24637	6.08352	5.94634	6.23832	6.50494	6.34625	6.43478	5.82646	6.36951	6.43642	7.09277	6.89753	6.86314	6.33864	6.22124	5.49636	5.91599	6.68697	6.21759	6.62925	6.06809	6.39522	6.29094	6.61395	6.59909
7892508	8.11006	8.7489	9.35557	8.48799	8.4357	8.24934	8.30218	8.40355	9.05122	8.81923	8.64662	8.97555	8.42399	8.75804	9.08203	7.78109	8.67576	8.12539	8.6922	8.75618	8.5611	8.91397	8.83034	8.70797	8.75191	8.78773
7892509	11.8218	11.9604	11.8592	11.68	11.9214	12.4134	11.5974	11.6989	12.1267	12.2358	11.5904	11.3532	11.1177	11.6091	11.2346	10.4285	10.0221	10.6206	10.3943	11.0661	10.5188	10.2321	11.2571	10.6275	10.8433	10.0257
7892510	6.14641	6.84793	6.79911	6.45077	7.33327	6.9378	6.28281	6.68956	6.66651	6.98447	6.90479	6.21908	6.2004	5.81697	5.84718	6.18575	5.74858	5.81591	6.82124	6.02545	6.46264	4.81651	6.39269	5.76165	6.01832	5.62284
7892511	6.25102	6.36009	6.26159	6.39498	6.06745	6.76244	5.94358	6.03074	6.17293	6.38873	5.73261	6.24494	5.70054	5.47003	5.93064	5.31669	4.99289	5.46193	6.02665	5.98475	6.0436	6.16433	5.9345	5.98671	5.56372	6.09308
7892512	8.10223	7.90961	7.77486	7.72436	7.54688	8.11427	7.86537	7.82655	8.35213	7.50472	8.02357	8.16772	8.06563	8.27879	8.19617	8.2155	7.92397	7.70966	8.00776	8.05661	8.25763	8.27166	8.3145	8.53425	7.76378	7.95705
7892513	5.59253	6.40529	6.52244	5.34554	6.40807	5.83346	5.90302	5.28829	6.25433	4.49113	5.79797	4.94379	5.24399	4.84247	4.85868	4.93797	4.47006	4.57587	4.4161	4.11046	4.76162	4.76841	5.16541	4.84098	4.66462	4.61907
7892514	11.1265	10.8325	11.3093	11.0791	11.1537	10.9841	11.0268	11.1787	11.2522	11.4952	11.233	10.6571	10.6853	10.8177	10.6366	11.3214	10.9305	10.8645	10.7061	11.2921	11.0042	11.0362	11.2413	10.908	11.1041	10.5445
7892515	10.7875	10.9103	10.6961	10.65	10.8301	10.7521	10.6975	10.706	10.7895	10.5652	10.758	11.3188	11.2612	11.4115	10.9821	10.5815	10.6437	10.6027	10.6657	11.0051	10.7716	10.6884	10.8133	11.0535	10.8525	10.6703
7892516	4.34348	5.67744	4.28445	4.74485	3.74837	4.46259	4.68455	5.74177	5.44413	5.80103	5.51576	5.0256	4.35967	4.67824	3.95091	4.83447	3.93875	3.99438	4.95421	4.86083	4.94231	4.10988	5.22651	5.37357	4.33072	4.2816
7892517	8.43213	8.11695	8.06053	8.22104	8.05924	8.22987	8.56487	8.27773	8.09629	7.95034	8.37481	8.52652	8.57376	8.40532	8.08999	8.20505	7.85681	8.34897	8.5932	8.32945	8.36024	8.14104	8.0319	8.14848	8.70922	8.08852
7892518	3.81569	4.49669	3.92834	3.8563	3.63254	3.52036	3.47893	4.63063	4.53762	3.80619	3.70915	4.38288	4.69713	3.80046	3.22802	3.60116	3.55673	4.0215	4.3856	4.19687	3.27816	3.14233	4.50393	4.43308	4.79753	4.87055
7892519	6.27938	6.56218	6.17967	6.02524	6.09248	6.44372	6.82839	6.19188	6.49932	6.37161	6.9171	6.70776	6.04985	6.59958	6.79799	6.57728	6.64309	6.77042	6.08773	6.30879	6.368	6.62287	6.553	6.36656	6.16645	6.3006
7892520	10.0504	10.1955	10.2017	10.119	10.2098	10.268	10.1527	10.2667	10.0457	10.0738	10.3281	11.0361	10.83	10.6694	10.8955	10.3678	10.6235	10.5508	10.4979	10.3779	10.5912	10.947	10.6201	10.6867	10.5962	10.861
7892521	8.76776	8.80987	8.40251	8.04417	8.15756	8.93329	8.76491	8.46149	8.93176	8.6872	8.67153	9.04067	8.81643	9.01774	8.7457	8.76656	8.89628	8.5008	8.98633	8.45117	8.82882	8.88053	8.88638	8.8918	8.36115	8.64336
7892522	7.62695	8.09308	7.58643	7.92418	7.71125	8.06113	7.9092	7.97028	8.10827	8.08795	7.59684	8.32666	8.41338	7.82552	7.8908	7.78926	7.96051	7.83013	8.21103	7.89241	7.94848	8.29645	8.32302	8.19842	7.80273	8.5895
7892524	7.78408	7.99541	7.63822	7.54438	7.98563	7.38441	7.4815	7.3508	7.57271	7.45885	7.8591	7.55818	7.48806	7.82735	7.34431	7.31869	7.58278	7.31689	7.39433	7.5291	7.57732	7.10345	7.73194	7.68179	7.09267	6.9012
7892525	7.98904	8.28346	7.48589	7.75459	7.58381	8.22837	7.30203	7.56889	8.0783	7.62952	8.06969	8.18495	8.00622	7.99389	8.4427	7.74122	8.13087	7.61525	7.88331	7.4745	7.97318	8.0414	8.7184	7.81884	7.81323	7.67632
7892526	7.37819	8.66096	7.4292	6.91353	6.47512	7.82875	6.97988	6.57149	7.51724	7.67775	7.49342	7.12841	6.99678	6.54471	6.82237	6.86299	6.49096	6.07337	6.84956	6.66841	6.64035	6.73995	7.15595	6.78032	6.3827	6.29216
7892527	10.0743	11.1844	10.1832	9.79512	9.78885	10.8726	9.92912	9.75613	10.595	10.6583	10.5065	10.6992	10.4259	10.7136	10.543	9.69223	10.1959	9.18458	9.81201	9.8905	9.69843	9.3493	10.4442	9.94879	9.5054	9.57175
7892528	2.18162	2.58695	2.43026	2.8477	2.76827	2.56101	2.38383	3.67715	2.36423	2.57614	2.86476	3.20159	3.21358	2.76815	2.43738	2.70703	2.36879	2.59493	2.4488	2.72259	2.42584	2.6262	3.23813	2.47101	2.13358	3.02854
7892529	7.38251	7.98744	8.09269	8.16523	8.00815	7.94474	8.02549	8.2209	7.78275	7.80086	7.88432	8.00293	7.37165	7.71728	7.65039	7.7736	7.48815	7.89713	8.07384	7.88207	7.75287	8.29955	7.7012	7.6805	7.14839	8.01128
7892530	9.16116	9.48353	9.38215	9.27638	9.00573	9.54959	9.17661	9.02621	9.50595	9.54444	9.27672	8.34836	8.77543	9.06216	8.78239	8.67927	8.68674	8.08911	8.19683	8.95493	8.39581	8.07243	9.1239	8.46773	8.64561	8.33237
7892531	8.02632	8.1399	7.77937	7.83226	7.84989	7.98627	8.29557	7.78933	8.43626	7.79935	7.78817	8.12212	7.68436	8.28147	8.16798	7.62812	7.13896	7.22519	7.38755	8.2702	7.98829	7.56774	8.02956	7.01211	7.75527	6.18491
7892532	4.82129	5.48346	5.40533	4.80224	4.68536	4.93402	4.68959	4.50051	4.76984	5.12368	4.76477	4.50975	5.42536	4.81339	4.71226	5.2782	4.92409	5.47316	5.83019	4.86801	5.54634	5.74037	5.59519	5.07294	5.43988	5.48135
7892533	8.74557	8.7331	8.6121	8.96342	8.57477	8.41472	8.64184	8.98852	8.60416	8.27787	8.47864	8.68556	9.01582	8.18187	8.50211	8.39952	8.31151	8.64717	8.23499	8.92838	8.6369	8.45335	8.54297	8.91631	8.94023	8.50088
7892534	7.39522	7.7761	7.13208	7.104	7.37384	7.63104	7.45962	7.96386	7.52228	7.58539	7.58965	7.86203	7.40378	7.56929	6.84497	7.62801	7.56765	7.10028	7.80945	7.60368	7.48604	7.49554	7.60754	7.27341	7.64594	7.20308
7892535	7.30123	7.28567	7.79884	7.88046	8.05021	7.80506	7.5068	7.89102	7.84494	7.25838	7.45145	9.17979	9.06834	8.06064	8.53449	8.38366	8.52548	8.19433	8.40755	7.70835	8.26458	8.52217	7.70064	9.06275	8.30602	9.06119
7892536	11.3939	11.9991	11.7553	11.8459	11.7695	11.6682	11.8049	11.7917	11.695	12.1011	11.7223	11.4333	11.4088	11.3977	11.346	11.3949	10.8587	11.3358	11.2324	11.5475	11.4796	10.7125	11.356	11.3049	11.4113	10.0845
7892537	4.73421	4.09845	4.50638	4.01383	4.15419	4.8994	4.27429	3.81321	4.29343	3.9847	4.03938	4.37806	4.12057	3.52548	3.59016	3.41723	4.15417	3.84472	3.96211	4.11083	3.73986	4.29093	4.13117	4.15193	4.18898	3.80038
7892538	6.16525	5.41134	5.94076	6.15078	5.83577	6.1328	6.24687	6.07905	6.09338	5.87081	6.20785	6.82212	6.73121	6.64519	6.20965	6.38759	6.34365	6.13245	6.56404	6.21388	6.09443	6.66927	6.38896	7.06309	6.95284	6.97413
7892539	6.81354	7.04819	6.31522	5.85975	6.20708	6.54008	5.73569	6.21542	6.43836	6.02911	7.02947	6.70789	6.7255	6.49958	6.39232	5.83508	6.50284	6.00475	6.30647	6.0128	6.06091	7.86491	5.93276	6.01051	6.1041	6.73134
7892540	6.92092	7.3659	6.62173	6.11718	6.5823	6.5729	6.85047	6.73237	6.37895	6.1161	6.5441	6.26875	7.0773	6.48704	6.5611	6.25437	7.11417	7.16181	7.03442	5.85935	7.05899	7.31801	6.85947	6.73116	6.49398	6.60948
7892541	10.659	10.6759	9.93632	10.8675	10.611	10.5346	10.3195	10.418	10.7346	10.9022	10.7723	10.5931	10.1084	10.6154	10.288	10.803	11.0787	10.9	10.8554	10.7713	10.6442	11.0809	10.3405	11.3292	10.6545	11.0468
7892542	10.3368	10.6631	10.7235	10.3679	10.5761	10.3495	10.2491	10.5649	10.4419	10.6946	10.6503	10.2867	10.4416	10.152	10.2965	10.0482	9.72216	10.4973	10.4912	10.4304	10.3939	10.1377	10.4199	10.1475	10.5373	9.81479
7892543	7.08915	6.70667	7.17098	7.39579	6.99506	7.24775	7.35849	6.79849	7.13668	6.91325	7.304	6.94149	7.54399	7.31303	7.57056	7.50792	7.58255	7.51701	7.91977	7.52877	7.44045	7.35197	7.55982	7.26467	7.60749	7.88122
7892544	6.36167	5.89836	6.24097	6.2334	6.58854	6.18474	6.16035	6.07638	6.46667	6.0944	5.95389	6.65488	6.66875	7.00424	6.54506	6.40366	6.14362	6.762	6.55544	6.39029	6.80388	6.75735	6.68745	6.65562	6.55898	6.30449
7892545	7.13562	6.98959	7.07879	6.79921	7.15295	6.88693	6.8083	6.60195	6.8709	6.60229	7.07797	6.99116	7.17652	7.27173	7.36822	7.14564	7.02324	7.00628	6.48783	6.60357	7.41943	6.89739	6.73913	7.42616	6.65879	6.40755
7892547	6.55257	6.66328	6.24266	6.01998	6.43071	6.21723	6.46377	6.44631	6.49122	6.21037	6.80632	6.61889	6.71582	6.03904	6.75368	5.95117	6.51136	6.28183	6.92837	6.72721	6.48359	5.45228	6.49651	6.6036	6.50878	6.08173
7892548	8.34437	8.16079	7.91269	7.77765	7.85915	8.62928	8.25958	7.92408	8.37726	8.20471	8.05809	8.36275	8.14746	8.36004	8.17251	8.07917	8.50659	7.97897	8.31092	8.17815	8.51556	8.21096	8.57552	8.6113	7.84393	7.97928
7892549	7.60862	7.49663	7.42538	7.80814	7.80598	7.69113	7.73327	7.56267	7.93016	7.45983	7.66574	7.10317	7.19002	7.3006	7.25245	7.6871	7.23568	7.11669	7.5307	7.60977	7.65996	7.70628	7.47173	7.37056	7.34664	7.14184
7892550	7.14803	7.12155	6.90148	7.11447	7.09667	6.98063	6.83927	6.71463	7.42779	7.14743	7.06082	7.44562	6.71622	6.9978	7.15477	6.8998	6.3321	7.00592	6.63821	7.29122	6.78014	6.39415	6.99766	6.64392	6.52493	6.58192
7892551	11.9217	11.8182	11.8558	11.7204	11.7534	11.9506	11.7199	11.8119	11.8459	11.7354	12.0213	12.2647	11.9598	12.2397	11.9679	12.2538	12.1295	11.9899	12.0305	12.1107	12.102	12.1049	12.0905	12.164	12.4424	12.2007
7892552	6.0458	6.04011	6.18823	6.13538	5.45536	5.68034	6.23584	5.98371	6.64696	5.29805	6.1255	5.82579	6.29302	6.38536	5.42709	5.36579	4.99233	5.24867	5.5978	5.77831	6.00924	5.15006	6.10957	5.47789	5.7344	5.47379
7892553	5.41336	6.29517	5.58043	6.47506	5.94513	5.30905	4.60021	4.85612	6.30411	5.65549	5.87846	5.52041	3.16256	5.12203	4.88772	4.48553	3.48009	2.80418	3.34702	5.11846	4.89691	3.69799	4.79778	4.1912	3.72047	4.19885
7892554	5.12046	4.155	4.81223	5.40148	4.85508	4.62724	4.8615	5.06108	5.34653	4.45008	5.05672	4.89279	3.84657	5.13889	5.05432	4.44903	4.36667	4.14737	4.02924	5.13071	4.72586	4.44848	4.02848	4.27788	4.72349	4.81902
7892555	8.48174	8.79353	8.30137	8.41079	8.88555	8.41187	8.20409	8.61876	8.86507	7.98838	8.89114	8.36931	7.91533	8.67733	7.82596	8.53771	8.09071	7.83725	7.9855	8.06932	8.30594	8.02669	8.2324	8.13974	8.30643	7.66339
7892556	12.2445	12.2304	12.5064	12.7093	12.2198	12.3566	12.3419	12.1767	12.2691	12.5454	12.1007	12.2504	12.2606	12.1743	12.1023	11.9034	11.7402	11.9012	11.8163	12.1116	11.7844	11.5111	11.9965	11.508	11.7348	11.7193
7892557	4.62094	3.98549	3.89688	4.06707	3.91416	3.98336	4.16916	3.87054	4.52353	3.30211	4.05904	3.7835	4.62385	4.47887	3.81892	4.57864	4.23983	4.32411	4.10475	3.48082	4.72926	4.62946	3.69326	5.18805	4.0102	4.24557
7892558	5.0175	5.43088	4.54816	5.12746	4.79535	5.15078	5.39602	5.15066	5.06852	5.60208	5.62436	6.83215	5.76745	5.79631	5.37776	5.62517	5.80741	5.19896	5.14741	4.77766	4.71611	5.00571	5.39931	5.47756	5.49488	5.99331
7892559	7.17517	7.53214	6.97134	6.92875	7.24793	7.56122	7.21122	7.12241	7.21238	7.12057	7.26696	7.28135	7.22719	7.69831	7.39086	7.47965	7.78445	7.6216	7.73454	7.29349	6.96488	7.96277	7.55761	7.59929	7.39017	7.73644
7892560	7.06876	6.9208	6.92888	6.98598	6.65452	6.8162	6.89115	7.1371	6.68379	7.21256	6.98859	7.24812	7.03472	7.4995	7.29227	7.18537	6.37278	6.30628	6.38	7.41327	6.72532	6.2325	6.80757	6.61916	6.7047	6.83053
7892561	11.8019	11.7601	11.6079	11.4297	11.5488	11.6257	11.5154	11.8725	11.6609	11.8973	11.9753	12.0469	12.0812	12.1786	12.2286	12.1493	12.125	12.2351	12.1538	12.2674	12.1147	12.3006	12.0259	12.2237	12.2684	12.3523
7892562	8.3176	8.26366	8.15377	8.17116	7.98603	8.20133	8.51636	7.97849	8.30996	8.24639	8.12114	8.41111	8.41197	8.17698	7.39924	8.14313	7.93365	7.77348	7.98042	8.41955	8.24544	7.38147	7.99243	8.09351	8.06647	7.79348
7892563	8.65225	8.75426	8.94114	8.66268	8.9027	9.0949	9.09543	8.619	9.05099	8.62371	8.95282	9.09538	9.33194	8.82	8.97545	8.45571	8.51892	8.31238	8.7459	8.77225	8.78898	8.34901	8.88292	8.46958	8.60927	8.29845
7892564	11.7942	11.8351	11.7351	11.8621	11.7246	11.6997	11.3936	11.9004	11.7002	12.0178	11.7186	11.9821	11.6069	11.9018	11.8827	11.7807	12.1177	11.9992	12.0223	11.8769	11.812	12.3898	11.9972	11.8135	11.9602	12.4238
7892565	7.25586	7.16915	7.12154	6.79825	7.47043	7.46743	6.87751	7.26573	7.18728	7.31449	7.67934	7.6055	7.52911	7.11653	7.07566	7.80399	7.72665	7.71649	7.79833	7.0214	7.55248	7.82949	7.44397	7.54919	7.91699	8.02021
7892566	6.36291	5.54071	5.43874	5.13759	5.64663	4.96134	5.58544	5.75889	6.04309	5.67765	5.18873	5.76222	4.2477	5.50403	5.61184	5.94474	3.8035	5.93357	5.80352	6.55517	5.26301	5.56263	5.07835	5.22863	5.74609	5.51635
7892567	6.98864	7.92011	7.54241	7.21671	7.8095	7.62748	7.54265	7.47174	7.73561	8.16205	7.80074	7.54502	6.83514	7.774	7.3192	7.09468	6.23574	6.8495	6.64412	7.38346	6.96151	6.81393	7.34444	6.642	6.72419	5.61638
7892568	11.6383	11.752	12.0476	12.1918	11.6232	11.5366	11.716	11.7704	11.7393	12.0736	11.702	11.7239	11.54	11.7974	11.7548	10.5923	10.8735	11.3394	11.2203	11.7166	11.1029	10.9557	11.4975	10.7515	11.1826	10.8983
7892569	9.46345	9.44273	9.6016	9.07986	9.37702	9.22593	9.45952	9.57702	9.38532	9.64529	9.45323	9.63401	9.78336	9.43288	9.77397	10.2048	10.633	10.1497	10.3784	9.87107	10.301	10.8077	9.97511	10.2704	10.2017	10.9796
7892570	7.92445	9.28653	8.04613	7.88657	7.27735	8.85708	7.96228	7.52395	8.64584	8.37878	8.20239	7.4925	7.01312	7.49027	7.25666	7.163	7.42011	6.62429	7.21687	7.42388	6.99081	7.46317	7.73139	7.67144	7.42908	6.76334
7892571	2.4865	3.03119	2.90613	3.12996	3.13974	3.04769	2.66999	3.7525	3.40449	3.14213	2.86554	2.44774	2.64293	2.97751	3.0267	2.46898	2.41629	3.13528	3.54309	2.81404	3.28312	2.83355	3.0473	3.62701	2.664	3.89213
7892572	8.65281	7.59898	7.7362	8.85819	8.25716	8.04958	8.69586	7.9359	9.22314	8.5917	8.18273	8.33036	8.25716	8.76853	8.54478	8.64257	8.77551	8.24368	8.85112	8.2139	8.78573	8.40346	7.84494	9.10054	8.77146	9.14689
7892573	7.09326	7.85411	7.24944	7.69153	7.53408	7.79725	7.68989	7.63573	7.73955	7.33478	7.4083	7.83029	7.83429	7.41837	7.51112	6.72806	7.58467	7.2485	7.84592	7.65718	7.33151	7.7985	7.79066	7.01153	7.60512	7.64602
7892574	10.8357	11.195	11.3794	11.3581	10.6895	10.602	10.763	11.1905	10.9234	11.3343	10.9153	10.0884	10.0982	10.3301	10.2062	10.0193	10.0731	9.89954	9.81587	10.45	10.3346	9.73385	10.5082	9.95379	10.2809	9.42432
7892575	8.68809	8.80529	8.83136	8.55343	8.807	8.54926	8.31152	8.50799	9.08685	8.43224	8.60472	8.5726	8.88694	8.87399	8.83497	8.18223	8.46255	8.20912	8.50429	8.83152	8.22577	8.88404	8.62537	8.24191	8.4106	8.44407
7892576	7.27823	7.53511	7.01578	7.51338	7.18523	7.28655	7.53828	7.22213	7.20673	7.53955	7.38969	7.26426	6.56828	7.15927	7.4284	7.62788	7.80293	7.65556	7.52274	7.34525	7.48269	7.84511	7.42827	7.43326	7.8112	7.90081
7892577	2.93892	3.29468	3.41386	3.65038	3.29471	3.25767	4.03102	3.25184	3.66757	3.30271	4.51702	2.87856	3.68728	3.1383	3.97272	4.69617	4.36454	3.51534	4.02295	4.03434	3.46765	4.56093	4.41348	3.39926	3.92249	4.30389
7892578	5.85181	6.84864	6.76802	6.28687	5.99767	6.39793	6.2354	6.38727	6.05072	6.6571	6.38083	5.25276	4.96939	5.08107	5.72309	6.46357	6.70507	6.6809	6.63396	6.20918	6.65724	6.88534	6.66553	6.34134	6.44807	7.12685
7892579	10.1034	10.6799	10.4549	10.7611	10.2536	10.3059	10.3711	10.3767	10.4106	10.7919	10.2292	10.0477	10.2694	9.98789	10.0661	10.7003	10.8262	10.9724	10.706	10.2605	10.6927	10.5631	10.5334	10.9177	10.7087	10.5869
7892580	3.73319	4.17209	3.84642	4.36464	3.07931	4.07183	4.6741	4.74547	4.57166	4.79696	4.68226	3.91947	4.84034	4.57124	4.68809	4.86402	3.90555	4.42183	5.34536	4.12509	4.34847	4.88896	4.77671	5.08772	4.19964	5.09801
7892581	4.66981	4.79032	3.22241	4.09362	4.30888	4.07426	4.87651	4.53338	4.61133	4.72998	5.2693	4.82713	4.30594	5.15861	4.31043	4.46678	4.16741	3.79326	3.84941	4.57373	4.35036	2.52052	5.21578	4.91583	4.82635	3.97
7892582	3.47279	4.26672	3.58674	4.1954	3.83728	3.67984	3.54996	5.11483	3.22342	3.91845	3.34541	3.53026	4.18288	4.0967	3.36595	3.02693	3.28046	3.28391	2.97746	3.63152	3.57193	3.24898	3.59751	3.4918	3.52062	3.18661
7892583	6.70063	7.24336	6.88279	7.10412	7.17512	7.04919	6.63668	6.93255	6.51684	7.07272	6.84105	7.46042	7.12301	6.8697	7.61539	6.44014	7.54793	7.24702	7.396	6.33244	6.70426	6.93195	6.83941	6.66909	6.44405	7.3539
7892584	7.6462	8.1528	7.3946	7.78631	7.71456	7.57665	7.44155	8.14988	7.86635	7.39783	7.70025	7.94765	8.01975	7.92037	8.06719	8.00969	7.86454	7.60165	8.10921	7.60193	6.98839	8.30952	7.48644	7.48471	7.34209	7.93617
7892585	4.12233	4.35441	4.28538	3.98848	3.72326	4.37387	4.39283	4.09203	4.33872	4.35533	4.71808	4.05305	3.94737	4.20092	4.69486	4.03238	3.09156	4.10867	4.08846	4.70228	4.3402	3.77944	4.22701	4.00836	4.023	3.43614
7892586	3.74037	3.76133	3.25568	3.09288	3.50626	3.64181	2.75037	3.34836	2.95386	4.04558	3.38711	4.07482	4.01631	2.63357	4.05466	3.46896	3.38008	2.9837	3.51447	2.62911	3.35398	2.99377	3.21738	2.39295	2.60001	3.79353
7892587	6.53092	6.87312	6.59983	5.73334	7.45302	7.81932	6.12878	6.88758	7.1932	6.69469	7.04529	7.12517	7.08266	6.16422	6.20038	6.45355	5.56557	5.74102	6.06888	6.36917	5.63897	5.8162	6.57415	6.77829	6.03096	5.70344
7892588	2.40018	3.99074	3.19605	2.52968	3.09631	3.46836	2.8255	2.41061	2.47515	2.86145	2.30328	2.41249	3.34751	3.29958	2.6321	2.2737	3.43326	2.76371	2.89855	3.03683	3.28638	2.51955	2.26144	2.58392	2.59685	3.24387
7892589	7.84945	8.68363	7.74978	7.13711	6.88942	7.30512	7.87257	8.06129	7.66838	8.02659	7.96421	8.38028	6.72107	7.4933	7.22456	8.16566	7.03973	8.2538	7.99877	8.36524	8.73454	7.44247	8.63248	8.37173	8.72874	8.08613
7892590	5.59405	5.94794	4.29846	4.78745	6.08637	6.65406	3.98726	4.60157	4.74488	5.79849	4.95768	5.69466	5.94428	6.10267	4.91726	5.64096	5.25937	4.18017	5.90113	4.8709	4.54387	5.55382	4.20532	5.63001	5.07143	5.38219
7892591	2.96235	2.90453	2.59842	3.39137	2.77949	3.19563	3.37047	3.03843	3.47816	3.57092	3.09925	3.99559	2.98055	3.61788	2.73222	2.62688	2.77632	2.96147	2.93708	3.4538	2.41497	3.76	3.30506	3.07467	3.88173	4.65693
7892592	7.98727	8.25919	8.153	8.04345	7.75446	7.77133	7.6856	8.13175	8.05106	8.07508	7.9907	8.26831	8.19437	8.10785	7.97434	7.71324	7.63303	7.43278	7.82733	7.54635	7.33972	7.28683	7.62437	7.87563	7.451	7.53082
7892593	6.21052	6.28574	6.20871	6.5932	6.15223	6.12607	6.46708	6.38029	5.936	6.0435	6.33301	6.27975	6.43427	5.61862	5.78591	5.77083	6.55711	6.61773	6.44704	6.27077	5.7349	6.34018	6.21779	6.41159	5.82927	6.59168
7892594	5.89356	5.92068	4.96844	4.52106	5.09011	6.10097	5.50434	5.25238	5.64799	4.53742	6.0464	5.65035	5.29055	4.88158	5.4256	5.47904	5.54983	4.78685	5.08401	4.41077	4.96695	5.15782	5.55486	5.11015	5.19055	5.46185
7892595	5.95957	7.18049	6.22556	6.27317	6.71366	6.1603	6.03228	6.15911	6.51052	6.31505	6.78372	7.09328	6.67348	7.09341	6.14359	5.74444	6.35829	5.85032	6.9036	6.75134	6.50148	5.78069	7.05532	6.83639	6.92627	6.07291
7892596	5.40569	5.68243	5.61889	5.64444	5.68035	5.8834	5.6007	5.75128	5.23951	5.99873	5.64305	5.30528	5.71344	5.63239	5.60998	6.05868	5.99856	5.90103	6.28901	5.54978	5.56042	5.83666	5.16808	4.89519	6.36543	6.04297
7892597	7.6429	7.98647	7.39854	7.96892	7.59903	7.82702	7.79557	7.54906	7.55541	7.4317	8.03667	7.6552	7.20571	6.82715	7.32271	7.87398	8.22339	7.91593	7.96133	8.03878	7.74524	8.0583	7.25704	7.83874	7.46224	8.08902
7892598	10.4208	10.6281	10.5607	10.53	10.064	10.2259	10.4109	10.6823	10.3908	11.5108	10.4412	9.69693	9.39379	9.71047	9.7018	9.75535	8.85736	8.95084	8.95217	9.98899	9.64129	8.47986	9.40477	9.22246	9.34861	8.57439
7892599	10.813	11.0111	10.963	10.8821	10.8206	10.8306	10.5738	10.9296	10.9136	11.2733	10.8773	10.4989	10.6378	10.3713	10.4198	10.9523	10.5907	10.4999	10.7422	10.6926	10.6072	10.5805	10.7019	10.4247	10.7754	10.3135
7892600	3.24272	3.80119	3.89039	3.86783	3.62774	3.88808	4.2389	3.46536	3.45966	3.4689	3.493	3.74743	3.45433	3.03549	2.93862	2.57445	3.19712	2.48515	3.26146	3.33301	3.33947	3.81286	4.34819	2.87735	3.00466	4.80722
7892601	6.45309	6.44246	6.31509	6.18538	6.34854	6.34679	6.56705	6.36306	6.38173	6.3301	6.41643	6.48442	6.58548	6.46922	6.63017	6.73152	6.99026	6.74668	6.67199	6.52283	6.69242	6.96397	6.66779	6.93606	6.50783	6.96612
7892602	3.74006	3.03695	3.2429	3.55572	3.58619	3.87456	3.18013	3.83533	3.27131	3.28425	3.28765	4.07911	2.85509	3.52937	3.57671	2.80876	4.01278	4.09421	3.77191	3.51181	3.13298	3.41896	3.25532	3.72461	3.36406	2.31178
7892603	6.96959	6.64008	7.61995	7.30394	7.39565	7.12243	7.14534	7.47585	7.51123	6.92549	7.34657	7.07975	7.09143	6.45132	6.98297	5.91511	7.61764	7.73587	8.3682	7.95031	7.47584	8.27051	7.61635	8.03567	8.02756	9.05213
7892604	5.83093	5.71835	4.9175	6.26001	5.18118	4.92762	5.36404	5.95726	6.16353	6.0268	5.98486	5.94205	5.3761	5.1424	5.33595	5.07567	5.93605	4.93673	5.93906	5.47138	5.51649	4.891	6.22347	5.72738	5.61924	5.64777
7892605	9.49431	9.36604	9.89498	10.1147	9.18645	9.29273	9.69117	9.91479	9.302	9.64904	9.42324	9.44078	9.12211	9.21681	9.12344	8.0746	7.89303	8.18559	8.79831	9.40373	8.35183	8.05838	8.61694	8.46417	8.74596	7.59166
7892606	12.6409	12.5034	12.6542	12.581	12.6167	12.448	12.5229	12.5722	12.6048	12.2384	12.636	12.9832	12.9421	12.9469	12.9228	12.8503	12.7323	12.6039	12.6966	12.839	12.8115	12.6936	12.9188	12.8219	12.8462	12.8406
7892608	9.77855	9.73566	9.55793	9.7301	9.90533	9.64777	9.58182	9.75202	9.83155	9.30008	9.83053	10.23	10.0515	10.0047	10.2049	9.88643	10.0031	9.79702	10.0222	10.1535	10.012	10.2059	10.0853	10.1482	10.1753	10.2187
7892609	4.83776	2.70288	2.23405	4.01715	2.13005	2.94589	2.51551	2.76978	4.7115	2.76237	3.99389	2.8978	2.85807	4.07921	2.95356	1.95004	2.22753	3.02842	2.14182	4.35608	3.60151	4.52694	2.18584	1.80683	4.76089	2.88021
7892610	7.48088	8.05001	7.03083	7.41916	7.33227	7.40849	7.42037	7.77497	7.97649	7.66541	7.59451	6.74971	6.12181	6.82763	6.16874	6.92442	6.28546	6.73009	6.70466	7.21502	6.37789	7.15633	7.3464	6.8671	6.48836	6.79954
7892611	1.86931	2.02882	2.26275	2.32756	2.48845	2.49583	2.29288	2.38316	2.39022	2.29416	2.43565	2.02496	2.29532	2.69181	2.25954	2.29259	2.04978	1.96278	2.02808	2.2253	1.82394	2.95387	2.45817	2.42027	2.22934	1.96684
7892612	4.65526	3.30664	4.20219	4.38611	5.09973	4.60277	4.41955	3.98008	4.46469	3.67573	5.08546	5.90824	5.00288	5.63661	4.78379	3.71468	4.3867	4.40393	4.75376	4.41667	5.02442	4.75848	4.61253	4.54672	5.02588	5.62294
7892613	11.4103	11.0934	11.3299	11.2959	11.3733	11.3057	11.3619	11.2538	11.112	10.9557	11.4763	11.9258	11.7301	11.7403	11.8691	11.6651	11.7047	11.4851	11.801	11.8913	11.8478	11.9304	11.893	11.8733	11.8726	12.0056
7892614	5.34808	5.40567	5.47806	5.56423	5.43186	5.78675	5.08262	5.915	5.37582	5.54458	5.29321	5.6049	5.47537	4.50037	5.35885	5.29503	5.74559	5.45654	5.78526	5.12992	6.12115	5.47416	5.67159	5.99405	5.74424	5.5934
7892615	6.2598	6.61775	6.66535	6.52539	6.3727	7.21399	6.347	5.68341	6.62774	6.2561	6.51122	6.99158	6.62088	6.41094	6.27333	5.76345	5.84388	6.19189	7.05267	6.13437	6.40512	5.73773	6.09463	6.07718	6.11147	5.95884
7892616	3.01203	3.11788	2.9834	2.92574	3.43134	2.87025	2.87241	2.83438	2.46941	3.1736	3.13051	2.93045	4.30572	3.47682	2.36276	2.57445	2.57658	3.60555	3.78509	2.99488	3.59058	4.13535	3.09314	2.99631	3.51072	3.56387
7892617	13.0633	12.8243	12.9389	12.9626	13.0957	12.856	13.0852	12.8544	12.776	12.6176	12.9219	13.1966	13.0785	13.2977	13.1748	12.6983	12.6232	12.6618	12.6701	13.0914	12.9453	12.5956	12.962	12.768	13.0696	12.4857
7892618	6.88841	7.32433	6.93541	6.99525	6.67936	7.18525	7.09041	7.28451	7.17357	7.65878	7.0693	6.37127	6.46729	6.70882	5.28251	6.31097	5.94477	6.5114	6.73352	6.91622	6.76186	6.14019	6.87343	6.23469	6.79329	6.16716
7892619	4.82897	5.13839	4.95151	5.18196	5.03781	4.58609	3.74701	5.34099	5.10562	3.60439	4.89039	5.84696	5.74669	4.97528	5.20464	5.34319	4.7752	4.98822	4.82274	4.8151	5.27001	4.79624	5.51047	4.57357	4.41782	5.05388
7892620	12.3401	12.3436	12.2609	12.3038	12.4073	12.3459	12.3669	12.3631	12.3191	12.387	12.3521	12.1275	12.0103	12.1279	11.958	12.5389	12.3501	12.406	12.5367	12.1225	12.4143	12.3637	12.3146	12.3013	12.4508	12.217
7892621	13.0173	12.8483	12.7831	12.687	12.869	13.3477	12.8416	12.7199	12.9662	13.1472	12.6075	12.6159	12.6701	12.9313	12.6481	12.653	12.3833	12.5188	12.4398	12.7096	12.7344	11.8562	12.5784	12.6064	12.4744	11.8102
7892622	10.7996	10.9156	11	10.4585	10.9795	11.2464	10.7194	10.7074	11.0681	11.3438	10.9038	10.5963	10.7415	10.7637	10.2423	10.8063	10.3641	10.4836	11.1417	10.4848	10.6945	10.25	11.0484	10.9048	11.0482	10.2238
7892623	10.4026	10.5497	10.3007	9.76987	10.1619	10.0775	9.90161	10.6308	10.4748	10.4602	10.4354	10.3616	10.1327	10.2034	10.4944	10.6268	10.3259	10.6701	10.5499	10.2325	10.3057	10.0387	10.7086	10.5682	10.5085	10.2899
7892624	5.81053	4.00506	4.60369	4.63597	4.46158	4.79834	4.53858	4.45176	4.39558	5.01529	3.99293	4.63386	4.9379	4.45912	4.56179	4.64179	4.91103	4.94858	5.10562	5.42859	4.89928	5.65781	5.36471	5.24027	5.00384	4.98111
7892625	8.39403	8.82531	8.4041	8.52439	8.59567	8.63141	8.71181	8.83229	8.61279	8.70896	8.37829	8.33741	8.5834	8.39929	8.77784	8.58698	8.87466	9.29078	8.69448	8.69426	8.67946	8.91731	8.28921	8.84894	8.05156	8.51192
7892626	5.675	5.60216	5.71257	5.52328	6.30366	6.04703	5.59748	5.96401	6.07914	5.12159	6.00539	5.60544	6.88098	6.26528	6.13654	5.40012	5.74999	6.07293	5.1621	5.15401	5.8788	5.76456	6.52537	5.5554	5.08728	4.99064
7892627	8.43897	8.2059	8.31225	8.36123	8.27296	8.81535	8.46675	8.4423	8.63973	8.31651	8.32279	8.30895	8.66954	8.53025	8.53522	8.48039	8.76126	8.56723	8.85774	8.70463	8.60881	9.07267	8.74833	8.83104	8.60771	9.0763
7892628	11.2017	11.5057	10.5738	11.3996	10.7685	11.1385	11.1487	11.1834	11.3418	11.519	11.2011	10.2515	9.95675	10.7907	11.0024	11.1951	11.3139	11.1072	11.2787	10.1993	10.8368	11.3582	11.0653	11.298	10.6925	11.0166
7892629	7.39725	7.18721	7.17546	6.82091	7.14343	7.71652	7.21421	6.844	7.63066	6.72409	7.50441	7.15145	7.27386	6.61895	6.151	6.2832	6.88811	6.69928	7.35765	7.63626	6.94146	6.95795	7.1278	6.86037	7.09208	6.50767
7892630	10.2154	10.5109	10.3478	10.7986	10.2635	10.0443	10.1635	10.6256	10.3454	10.8226	10.4114	10.4205	9.54832	10.3566	10.3541	9.4371	8.9508	9.02782	9.3782	10.329	9.73758	8.91843	10.1935	9.57431	9.72021	8.80674
7892631	3.09982	3.41219	3.17583	3.19546	2.68547	2.90824	2.99852	3.01168	2.88405	3.10589	3.11733	2.38962	3.15814	2.56463	2.6109	3.2082	2.81601	2.83989	3.00409	2.99624	2.93646	2.66968	3.34347	3.60473	3.2682	3.27339
7892632	5.82072	4.93559	5.56782	6.53654	5.89859	5.40642	5.56696	5.06434	6.03647	6.13302	5.65046	6.32856	5.85775	5.67106	5.69859	4.94244	4.40961	5.59102	4.82837	6.62226	5.67444	5.57452	5.05855	4.99175	6.49994	5.11597
7892633	9.0301	9.37646	8.84798	8.79495	9.26001	9.22515	8.71879	8.9069	9.03537	9.24261	9.23379	9.55275	9.3557	9.21796	9.13221	10.566	9.88136	9.40344	9.90188	9.28145	9.71789	9.74237	9.62691	10.2776	9.42949	9.65169
7892634	9.5887	9.74079	9.44207	9.58207	9.61341	9.65728	9.53724	9.69856	9.61267	9.29683	9.55273	10.5546	10.2948	10.2419	10.2451	9.91492	10.1754	9.89085	10.0322	9.90636	9.92762	10.2959	10.3527	9.82886	9.79688	10.2338
7892635	9.28293	9.5308	9.27194	9.31889	9.75089	9.59597	9.62023	9.14368	9.63553	9.23448	9.17399	9.46391	9.33688	9.53995	9.59219	9.25534	9.58812	9.61635	9.51247	9.71351	9.644	9.77097	9.67549	9.43974	9.57721	9.69408
7892636	9.35389	9.312	9.17753	9.47806	9.42248	9.40222	9.62956	9.3941	9.35744	8.90378	9.42134	9.94588	9.94671	9.91212	9.91361	9.21255	9.25802	9.19467	9.49274	9.60019	9.60612	9.45728	9.36251	9.73207	9.58048	9.16518
7892637	7.83254	8.28677	7.9684	7.70777	8.35049	7.8704	8.04094	7.81177	8.30463	8.25511	8.09837	7.4251	7.81012	7.8552	7.25783	7.10542	7.17603	7.37877	6.66337	8.19008	7.47274	7.06093	7.87462	7.46624	6.91675	6.69868
7892638	2.49983	2.22831	2.55757	2.50084	2.3445	2.6502	2.38365	2.21209	2.45933	2.84393	2.5019	2.15718	2.59635	2.22855	2.19372	2.65428	3.00991	2.23491	3.62289	2.27676	2.18474	3.71765	3.25463	3.31414	2.51237	3.30117
7892639	10.8009	10.3464	10.7411	10.5222	10.6579	10.4559	10.6974	10.6832	10.8269	11.5651	10.6265	10.2711	10.8303	10.3134	9.87692	10.7517	10.0251	10.5484	10.9366	9.97801	10.6676	10.6124	10.9574	10.7371	10.5612	10.4456
7892640	12.4488	12.6945	12.4582	12.4304	12.4374	12.4596	12.4781	12.6464	12.581	12.4747	12.5909	12.2382	12.1707	12.486	12.4618	12.2183	11.9516	12.2968	12.1734	12.0674	12.1591	11.6368	12.2698	12.2282	12.1069	10.9787
7892641	6.28289	6.12763	6.65081	6.57228	6.61744	6.32493	6.52534	6.32473	6.89728	6.25344	6.55535	6.56398	6.47872	6.87033	6.43228	6.01556	5.84071	5.79656	6.01484	6.42068	6.31383	6.04173	6.53015	6.31121	6.82734	5.63392
7892642	11.0337	10.7509	10.8027	10.7132	10.5798	10.7895	10.8953	10.6005	11.0366	10.7397	10.8878	11.6758	11.4836	11.6662	11.8184	11.6632	11.2896	10.9486	11.2607	11.4918	11.3064	11.1955	11.7506	11.6818	11.8006	11.3706
7892643	9.95426	10.6141	10.1605	10.3912	10.1289	10.2839	10.0326	10.3201	10.3951	10.9167	10.1178	9.22323	9.38464	9.20786	9.38652	10.4179	10.825	10.6559	10.5654	10.2649	10.3141	10.7462	10.1122	10.8221	10.5883	10.7479
7892644	8.99337	8.95778	9.01476	8.9407	9.02423	9.17769	8.77496	8.62742	9.1045	9.32923	8.82109	8.56829	8.22976	8.70029	7.65567	8.31392	8.06757	8.32903	8.04283	8.75366	8.29196	8.05785	8.44708	8.2911	8.58504	7.96365
7892645	3.58769	3.88403	3.00302	3.11767	3.93921	2.58165	2.86792	3.14525	3.72642	4.27525	3.72964	3.385	3.77583	3.74195	4.36338	3.57007	2.96751	3.8117	4.61744	4.27805	2.99092	3.54765	4.43741	3.7573	3.33631	3.48789
7892646	3.26116	3.60245	3.16457	2.88879	2.99155	4.11999	3.61046	2.67092	3.84025	2.81201	2.89545	3.30346	3.52586	3.07817	2.68118	2.83177	2.49815	2.66198	3.60562	2.44179	3.19012	3.26909	3.76622	3.69598	2.92067	2.55072
7892647	8.05713	8.82452	8.08446	8.00419	8.54641	9.34349	7.41601	8.28402	8.58857	7.87131	8.63129	9.18927	8.92103	8.74395	9.3739	7.32465	8.64803	8.1689	8.55321	8.87967	8.23944	8.74476	8.91544	8.31243	8.63656	9.04717
7892648	10.6622	10.6622	10.1277	10.5684	10.5816	10.6266	10.3387	10.6472	10.848	11.3601	10.775	10.9638	11.2532	10.8445	11.0111	11.4854	11.0687	11.0114	11.164	10.5742	11.0191	10.6406	11.1351	11.0386	11.205	10.8735
7892649	5.04816	4.99242	5.20277	5.49289	5.44377	5.95577	5.50869	5.19293	6.1928	5.3614	6.00445	5.47098	5.8779	6.17084	5.78143	5.75106	5.62986	5.96239	5.71457	5.87762	5.72153	5.17977	5.59051	5.93642	5.54971	5.77284
7892650	12.7894	13.0204	12.8499	12.9493	12.8182	12.8928	13.0556	12.9715	13.0704	13.3559	12.9065	12.7228	12.5785	13.041	12.6579	13.2894	13.223	13.2184	13.1915	13.0018	13.0823	13.3325	12.9206	13.346	13.1241	13.17
7892651	3.48755	4.0028	3.49407	3.28246	3.8125	4.40188	3.37936	3.80477	4.38717	4.01587	4.05913	4.22651	4.29587	4.0555	3.94382	4.36958	3.33215	3.63651	3.64365	4.19385	3.74618	3.78233	4.38231	4.44844	4.76057	3.77941
7892652	11.9802	11.6574	11.8542	11.4749	11.9015	12.3723	11.9382	11.7202	12.1043	12.2672	11.5581	11.5135	11.5834	11.6817	11.3595	11.2859	10.7424	11.0516	11.0186	11.3773	11.2214	10.6905	11.5251	11.1368	11.0242	10.5138
7892653	5.01091	3.04899	3.43448	4.31487	3.85628	4.27233	4.15083	3.71224	4.25883	3.49643	4.83353	3.57849	5.07196	4.04406	3.20849	3.68937	3.39987	3.04061	4.63474	3.40384	4.02276	2.92884	4.10288	3.89619	4.64993	3.51125
7892654	10.0007	9.52475	9.68	10.0444	9.67188	9.87302	9.90502	9.68504	9.48542	9.27677	9.58779	9.98613	9.82387	10.2879	9.8165	9.08339	9.1012	9.23756	9.13381	9.64088	9.57896	9.38041	9.79973	9.91664	9.43856	9.18828
7892655	3.90805	4.4004	4.21101	4.69435	4.6257	4.21356	4.82286	4.50146	4.95568	4.992	4.48767	4.39973	4.50364	4.82251	5.31468	4.23928	4.13699	4.91289	4.61308	4.77454	4.68678	5.20244	4.72748	4.77743	4.41691	4.89471
7892656	5.38591	4.59668	4.85287	5.02715	5.06583	4.93112	4.69002	4.51922	5.14462	4.39738	5.48989	4.39531	4.04524	5.00256	4.48617	5.08684	5.87355	4.75377	5.13858	4.23498	4.85438	6.18806	5.04259	3.75998	4.82228	5.65618
7892657	3.62238	2.37533	2.86791	2.60806	2.69662	2.81704	2.83663	3.76141	2.69445	3.08117	2.46846	3.75061	3.208	3.46469	2.83031	2.78265	2.95664	2.98548	3.08235	2.88367	3.27805	2.61731	3.45591	3.03981	3.17279	2.1844
7892658	4.56368	5.09414	4.24569	3.80989	3.42426	3.87784	4.28915	4.93388	4.67551	3.99636	5.80651	5.23587	5.21113	4.43067	4.3874	3.29513	4.63334	4.37846	5.51112	5.17304	5.02345	4.61701	4.66408	5.39538	4.91422	5.19836
7892659	4.62218	5.22421	4.44957	5.60333	4.29264	5.30124	4.81831	4.52659	4.64067	4.71958	5.51194	4.93315	3.89982	3.95967	4.89631	4.08567	3.54812	4.57139	5.29396	3.25499	4.11265	3.82536	4.21613	4.88349	4.71374	4.75559
7892660	1.66425	2.01467	1.39126	1.8263	1.64874	2.3814	1.93307	1.71327	2.38489	1.57152	2.09898	1.97062	4.41793	2.18584	1.81482	2.03237	1.59122	1.66161	2.14182	1.9646	1.97062	2.75838	1.9674	1.53545	2.06561	2.23405
7892661	9.9615	10.5986	10.1427	9.60099	10.0363	10.3645	9.48933	10.3311	10.4402	10.6262	10.1031	9.92187	9.96175	9.92816	9.82611	11.0131	11.0177	10.866	10.9555	10.1928	10.7232	11.189	10.6171	11.1723	10.5382	11.1035
7892662	9.95565	10.0907	10.2419	9.69559	10.1538	9.83172	9.983	10.0403	9.77954	10.3929	10.0983	9.94699	10.0383	9.55903	10.2074	10.7693	11.0412	10.814	10.7859	10.0967	10.6219	11.0056	10.3368	10.5358	10.6282	11.3191
7892663	12.6984	12.459	12.7759	12.6767	12.5857	12.5258	12.4022	12.9293	12.6268	12.9885	12.5747	12.1371	12.2721	12.16	12.2364	12.9281	12.9686	13.0446	13.0477	12.7172	12.7826	13.2688	12.7967	12.9137	13.0388	13.3098
7892664	7.5403	7.96036	7.13799	7.29008	7.22218	6.85966	7.57004	7.69509	7.4854	7.46651	7.47265	8.40545	7.94706	8.46017	7.7636	7.20977	7.59952	7.20854	7.64953	8.03753	7.0015	7.13894	7.54833	7.44854	7.71588	6.83365
7892665	7.38995	7.28127	7.47824	7.27404	7.00411	7.43047	7.58327	7.27396	7.17799	7.32863	7.46654	7.95359	7.83966	7.6843	7.61072	7.68877	7.59605	7.60859	7.96387	7.728	7.76409	7.62991	7.52315	8.18136	7.92739	7.67303
7892666	2.28575	2.78983	2.60843	2.64441	3.03953	3.31141	2.81838	2.68363	3.47986	3.87737	2.57241	4.33279	4.39268	4.06251	3.22114	2.33733	2.00926	2.55323	2.91797	3.45866	3.16201	3.22441	3.25104	2.90514	2.31287	3.42257
7892667	10.1708	10.3293	10.2387	10.3937	10.0147	10.2406	10.2045	10.2284	10.2929	9.95908	10.0215	10.2166	10.3733	10.3323	10.4709	10.2675	10.3751	10.3266	10.1251	10.3825	10.2994	10.8203	10.3553	10.5056	9.90036	10.6342
7892668	11.1203	11.4505	11.3761	11.7752	11.3032	11.0648	11.2295	11.5704	11.4397	11.3167	11.1977	11.4617	11.2453	11.5865	11.5404	10.8951	10.5446	11.0704	11.1034	11.3022	10.8636	10.8375	11.2773	10.8858	10.9033	11.1807
7892669	7.70222	7.73811	7.86063	7.93717	7.60373	7.6758	7.79051	7.96658	8.01881	7.36832	7.75338	8.45338	8.04505	8.1866	8.22084	7.50625	7.87524	8.02343	7.77598	7.54442	7.73269	8.08986	7.88942	7.88301	7.50314	7.73116
7892670	8.61395	8.56564	8.67838	8.66746	8.71825	8.73754	8.69124	8.71622	8.65759	8.75631	8.55067	8.20714	8.58007	8.52502	8.1497	8.41553	8.56069	8.58364	8.62518	8.67792	8.62047	8.7207	8.4918	8.52569	8.49186	8.35841
7892671	6.08198	5.45533	5.45656	6.04565	5.2426	5.93784	5.46009	5.95458	5.83465	5.23181	5.78861	6.92509	6.86043	6.0135	6.77666	5.74901	6.11553	5.67415	6.88299	6.27045	6.61804	6.54652	6.65934	6.57268	7.00996	6.19153
7892672	8.20379	7.89998	8.46649	8.55903	8.149	8.05426	7.88002	7.83839	8.64854	8.06902	8.58155	9.33692	9.01562	9.05402	8.87207	7.78124	8.71393	8.77474	8.73192	8.89897	8.43629	8.98475	8.6041	9.29793	8.88941	9.7758
7892673	7.01838	6.95565	6.50216	6.97584	6.69048	7.19633	7.3515	6.94192	7.00047	6.51957	7.15576	7.673	7.30355	7.15409	7.00537	7.10191	7.3265	6.64376	6.98386	7.42135	6.60274	7.44945	7.29921	7.13786	7.66067	7.35713
7892674	8.65199	9.39093	8.97253	8.5339	8.96233	9.15814	8.44258	8.72407	9.0935	9.55084	8.81154	8.16579	8.20548	8.33433	8.15686	8.62333	8.6915	8.69667	8.98603	8.36017	8.54721	9.14655	8.92606	8.88446	9.19456	8.98323
7892675	7.66963	7.67538	7.47273	7.99583	8.39811	8.51309	7.87659	8.09565	8.04257	8.16018	8.21697	8.91086	8.6446	8.69124	8.74682	7.70132	8.26552	7.83954	8.59279	7.98729	8.1218	7.64868	8.44578	8.43686	7.87231	8.19646
7892676	4.51222	5.33469	4.0953	4.04263	4.663	4.90618	4.12218	4.43301	5.14093	5.2013	4.35471	3.46404	3.87189	4.38618	3.71167	3.17286	3.8755	3.96002	3.46949	4.69993	4.24294	3.17051	4.36742	4.10172	3.67373	3.41339
7892677	11.5466	11.4871	11.4	11.5257	11.5154	11.487	11.3268	11.4088	11.5855	11.1988	11.6648	12.0292	11.8567	11.7968	11.7912	11.7766	11.805	11.7226	11.8416	11.8058	11.746	11.8469	11.7606	11.8795	11.8768	12.0537
7892678	8.21237	8.00138	8.30121	8.18567	8.36229	8.34226	8.29605	8.16012	8.06277	8.46529	8.21682	7.96043	8.22837	8.10942	7.69973	8.20083	7.37674	7.7982	7.68496	8.41912	8.22121	7.04643	7.86601	7.0839	8.23209	7.01317
7892679	7.81754	7.17811	8.10408	8.04793	7.21459	7.69964	7.83292	7.99667	8.45191	8.22782	7.59022	7.01389	7.15549	7.20168	6.87494	7.34015	6.90297	7.56346	7.22294	7.8693	7.47976	7.02183	7.5145	7.46828	7.63063	7.61207
7892680	10.0994	10.4178	10.5525	10.6881	10.5839	10.3897	10.8461	10.5947	10.3095	10.5403	10.5406	10.3706	10.7516	10.4561	10.3806	10.534	10.3988	10.0303	10.0342	10.307	10.1553	10.0467	9.81005	10.2325	10.112	10.2359
7892681	8.12941	8.37408	8.30971	8.11655	8.01846	8.21047	8.45959	8.10798	8.28402	7.838	8.38772	8.72456	9.16757	8.79263	8.90424	8.59695	8.71433	9.05732	8.84125	8.87237	8.94263	8.56165	8.82017	8.79901	8.85992	8.57299
7892682	7.25836	5.94896	6.45665	7.40746	5.78705	5.02946	6.58475	6.93542	6.25594	5.53702	6.95431	6.38302	6.3314	5.25676	6.75658	6.74895	5.34083	5.87692	5.98402	6.39294	6.56829	6.35843	6.1397	6.73376	6.67834	6.42364
7892683	5.66061	7.14422	6.40654	6.52088	6.81809	5.79286	4.96439	6.87741	6.44547	5.89683	7.05441	7.0338	5.79718	6.31893	6.88863	6.85748	6.14812	6.39978	7.5224	6.90313	6.67193	7.06283	5.33506	7.01656	6.36456	5.67173
7892684	11.224	11.2888	11.3316	11.7019	11.6189	11.1947	11.5731	11.8396	11.2445	11.3532	11.4485	10.8131	11.0231	10.941	10.5118	11.1092	10.2791	10.4122	10.9391	11.5485	11.1136	10.7237	10.9756	10.8866	11.0457	10.7157
7892685	6.74599	6.23992	6.47915	6.26253	6.49561	6.96906	6.48752	6.55217	6.8154	6.57825	7.00981	6.79874	6.62008	6.57245	6.55351	6.45736	6.5577	6.57339	7.14316	6.27566	7.00715	6.48393	6.69848	6.78957	7.31309	7.21857
7892686	8.36538	8.05789	7.86893	8.20332	8.00591	8.10725	8.30137	7.87453	8.17374	7.99095	7.9674	8.75389	8.60018	8.45073	8.7607	8.31365	8.74719	8.53356	8.05901	8.49076	8.33273	8.52385	8.38555	8.64813	8.51154	8.36702
7892687	7.90037	7.40666	7.31701	6.90457	7.82933	7.75907	7.54837	7.26909	7.80676	7.03218	7.38794	6.48505	6.74725	6.84941	6.77745	6.53677	7.1145	6.64903	7.57831	6.94824	7.20444	6.45492	7.52353	7.41457	7.19354	6.65872
7892688	9.95553	10.2471	9.83053	9.92254	9.80371	10.469	9.84202	9.63283	9.96262	9.96786	9.88852	9.51971	9.49563	9.07691	9.62465	9.82044	10.2872	9.99071	10.5016	9.65916	10.065	10.2192	10.12	9.9377	10.3338	10.3965
7892689	6.03792	6.8972	6.65941	6.54786	6.69466	6.18696	6.61709	5.65597	6.67469	6.51904	6.53798	5.53049	6.48377	5.602	6.53375	5.39323	5.89057	5.90002	5.883	6.48797	6.2158	6.22522	6.34193	6.22808	6.83444	6.30121
7892690	5.19335	4.81467	4.49844	4.321	4.66321	5.01275	4.6399	3.8986	4.6463	5.06756	4.71837	4.96122	5.02045	4.26059	4.47573	4.69414	4.90848	5.02879	4.88646	4.95816	4.99351	4.96499	4.62681	5.35256	4.08439	4.45722
7892691	2.97516	3.65017	2.70061	2.79105	3.80654	3.11135	2.56843	2.67939	3.27724	3.36549	2.70475	4.2631	2.89869	3.2379	2.78516	3.56302	3.27746	2.70651	3.89358	2.84604	2.50368	2.87516	2.59675	3.18874	3.42577	3.43076
7892692	8.91194	9.12805	8.82387	8.32987	8.80019	8.46517	8.583	8.4689	8.60622	8.6923	9.01577	8.76722	8.48168	9.19191	8.85043	8.29445	8.65118	8.90036	8.74062	8.99945	8.97101	8.3176	9.13628	8.82051	8.48507	7.85756
7892693	9.15756	9.28025	9.43573	9.10322	9.61214	9.20407	9.23142	9.23572	8.84503	9.27968	9.06699	9.67214	9.41083	9.42511	9.68386	9.06068	9.44921	9.56189	9.14146	9.06264	9.47582	9.41523	9.36907	9.13825	8.66358	9.18509
7892694	8.1363	8.41654	8.5046	8.05404	8.43276	8.3262	8.43958	8.412	8.26088	8.53731	8.33573	8.20766	8.15905	8.06498	8.37682	8.73158	8.787	8.70316	8.74584	8.31988	8.72606	8.89482	8.78834	8.71368	8.58796	8.87208
7892695	5.92121	6.41744	5.94926	5.62289	6.10749	5.80036	6.1691	5.76902	6.03929	5.57047	5.99314	5.61171	6.15531	6.24817	5.67625	6.18819	5.40152	5.81648	5.80131	6.38148	5.30899	5.4756	6.08427	5.81324	5.97118	5.85782
7892696	7.70289	7.57817	7.85722	7.35107	7.1402	7.45015	7.80137	7.58148	7.44913	7.03529	7.67531	8.14854	8.0424	8.00626	8.06872	6.85784	7.77073	6.94896	7.64916	7.39836	7.50987	7.90716	7.72015	7.14339	7.44982	7.77303
7892697	8.27799	8.25699	8.37792	8.18551	8.77206	8.44093	8.66285	8.58579	8.58601	8.29915	8.4623	8.78056	8.70487	8.47666	8.68744	8.99803	8.68668	8.63013	8.94046	8.38539	8.37714	9.24815	8.68667	8.72851	8.20027	8.49144
7892698	1.99209	1.96888	1.96956	1.93265	1.93451	1.96807	1.90087	2.01003	2.00108	1.94633	1.9748	2.11418	2.15291	2.01293	2.03468	2.01395	2.03506	1.99796	2.03059	2.00325	1.98318	2.05358	1.91967	2.03406	2.05247	2.09337
7892699	6.55339	7.0526	7.09177	7.33815	6.68697	7.06657	6.17637	7.18006	7.27748	7.46337	6.99248	6.73001	7.04971	7.36363	6.81709	7.1202	6.48247	6.83709	6.88043	6.27313	6.87495	7.43296	6.98452	6.68515	6.39634	6.2471
7892700	7.02735	6.99202	6.7689	6.21179	6.35135	7.00494	6.51113	6.82492	6.82076	7.37507	6.87193	6.82929	6.73615	6.60042	6.83783	6.869	6.9827	7.15819	6.55166	7.01214	6.78508	6.65067	6.29372	6.87341	6.21724	6.9392
7892701	11.9097	12.1917	12.0325	11.9008	12.0268	12.2596	11.8778	12.0797	12.0724	12.7611	12.0871	12.1035	12.247	12.3884	12.1083	12.0908	12.4125	12.2474	12.6558	12.2068	12.3954	12.6787	12.2535	12.3925	12.402	12.605
7892702	6.94988	7.38169	6.74792	6.5837	6.95711	7.53802	6.57423	6.03666	7.16349	6.87706	6.93194	6.68757	6.62116	5.93093	6.80992	6.44882	7.07938	6.20445	7.20959	6.69525	6.67334	6.8379	6.59141	6.36663	6.48454	6.54757
7892703	8.53679	8.02968	8.55375	8.27427	8.2906	8.36038	8.34649	8.2348	8.33244	8.37219	8.38893	8.1955	8.2509	8.28108	8.22581	8.44654	8.26746	8.46977	8.61858	8.72909	8.65636	8.52472	8.4819	8.57946	8.33206	8.32704
7892704	13.5963	13.341	13.5359	13.3839	13.3646	13.3451	13.4467	13.6241	13.35	13.7532	13.4543	13.4812	13.5445	13.4949	13.5647	13.7273	13.6378	13.7479	13.8091	13.4998	13.7594	13.8625	13.5885	13.5867	13.736	13.8539
7892705	9.16485	8.82294	8.5577	8.68384	8.47118	8.43114	9.03614	9.01439	8.50341	8.86488	8.76987	8.75424	8.95394	9.01544	8.30991	9.8193	9.34931	9.40654	9.6875	9.38595	9.47184	8.48791	9.35067	9.88239	9.18329	8.99832
7892706	8.36633	8.50936	8.27355	7.93454	8.72796	8.46574	8.16311	8.42719	8.67528	8.2076	8.67247	8.70975	9.07412	8.4971	8.38506	8.23836	8.27222	8.13964	8.0152	8.86541	8.66976	8.2292	8.8434	8.16217	8.79777	7.63505
7892707	11.6004	11.6993	11.6251	11.2975	11.6817	12.0486	11.3211	11.3501	11.7194	11.0928	11.5642	11.5078	11.7145	11.0798	11.3231	10.1802	11.1094	10.6306	11.0568	11.3419	10.9973	11.1248	11.4094	10.8542	10.9829	10.917
7892708	7.11605	6.59084	6.30066	5.84385	6.20039	6.55888	6.23555	6.30058	6.72155	6.14129	5.88	6.20509	6.11029	5.81084	6.41759	5.50194	5.67707	5.74588	5.04513	5.84974	4.75151	6.77137	6.35054	4.92521	6.0289	6.20566
7892709	3.98999	3.74604	3.69651	3.85765	4.17427	4.57956	3.7274	5.07064	4.03035	4.15702	4.03353	3.84762	5.09531	4.55411	3.41685	3.36399	3.94236	4.47445	4.54152	4.63402	4.24438	3.79784	3.86166	4.38655	4.26249	4.8917
7892710	4.02284	4.86966	4.02493	3.82914	3.60601	4.72309	3.08063	3.68945	4.60799	3.2315	3.29155	3.08798	3.34991	4.47795	2.35644	3.60736	3.32622	3.87853	5.21883	3.88705	3.6253	4.79882	4.38203	4.60037	3.4163	3.55631
7892711	8.66896	9.35685	8.82425	8.7718	9.30672	9.97694	8.24037	9.00295	9.66499	8.91871	8.94694	9.09769	9.15718	8.49043	8.45678	8.37917	8.3463	8.47789	8.61276	8.55824	8.22913	8.25752	8.95961	8.78825	8.21279	8.1199
7892712	9.40336	9.00053	9.10501	9.51182	9.28284	9.3328	9.39103	9.08485	9.38046	8.92966	9.21162	9.61006	9.67364	9.57919	9.5383	9.17166	9.01143	9.20677	9.12395	9.54563	9.28506	9.27068	9.40464	9.7942	9.45681	9.14058
7892713	10.3674	10.124	10.366	10.4219	10.299	10.1965	10.5704	10.1798	10.5067	9.8412	10.1851	10.8179	10.4725	11.0707	10.8958	10.221	10.2192	10.3144	10.1288	10.595	10.5128	10.3183	10.4276	10.6619	10.6372	10.2127
7892714	4.27989	4.74802	3.80295	4.64791	4.05762	4.17946	3.30979	4.20209	4.99104	4.15401	5.29593	4.66303	4.44386	3.50867	4.35921	3.26521	3.02564	4.47155	3.56759	4.372	3.20037	4.82941	4.78927	3.51281	3.50066	3.87798
7892715	5.50316	5.15385	5.21721	5.1988	5.29292	5.84268	4.05721	5.05952	4.77328	5.67887	5.65768	5.21531	5.50388	4.59517	4.85298	5.6503	5.01197	4.50052	5.75023	5.22855	5.75487	4.97285	5.56572	5.55362	5.99276	5.37254
7892716	7.96066	8.10335	7.97154	7.47614	7.94219	7.74461	7.07465	7.51189	7.65317	7.58466	7.39891	8.10289	7.58752	7.11803	7.18644	8.24411	7.9994	7.35274	7.68984	6.89266	7.39552	9.14052	7.5795	7.00741	7.26624	8.1285
7892717	7.69623	8.21106	7.51997	6.27367	7.20991	7.73724	7.13316	7.29314	8.53455	7.47771	7.74957	6.51177	6.59506	7.41004	7.16789	7.4659	7.54867	6.65186	7.26434	7.34577	7.29394	7.89119	7.7631	7.29339	7.37831	7.45376
7892718	5.81579	5.78902	6.18756	6.18033	6.08836	5.98613	6.50655	6.42338	6.21948	6.19613	6.26258	6.08469	5.8175	5.29154	5.35327	6.59658	6.75619	6.32099	6.60529	5.74957	6.06509	7.01611	6.84412	5.33479	6.03826	7.16023
7892719	10.162	10.3421	10.2232	10.353	10.4125	10.233	10.2341	10.2013	10.4911	10.052	10.4989	11.1668	10.8082	11.0358	11.2109	10.6728	10.7914	10.562	10.7241	10.8422	10.8897	10.9244	11.013	10.8375	10.8583	10.9425
7892720	9.21833	9.58102	9.64598	9.40965	9.33744	9.43692	9.43225	9.58283	9.31515	9.74307	9.53215	9.04105	9.08889	8.88022	8.90777	9.70709	9.46857	9.44989	9.69559	9.54426	9.22182	9.58599	9.54973	9.76168	9.72942	9.70395
7892721	10.2422	10.2689	10.035	10.0069	10.194	10.0947	10.0496	10.2352	10.2523	9.94205	10.2412	10.9787	11.0068	10.9095	11.0785	10.6477	10.6638	10.4668	10.6748	10.7338	10.8349	10.7479	10.8016	10.6807	10.7597	10.7924
7892722	2.21458	1.87014	2.07183	2.2026	2.51908	1.76406	1.98818	2.49736	2.52313	2.18584	2.00001	2.15484	2.85807	1.77651	2.19767	2.34234	2.16907	2.74111	2.72106	2.32531	2.42127	3.37047	1.9674	2.09237	2.15794	2.60714
7892723	3.0693	4.61806	3.49066	3.86397	3.96636	3.70969	4.89344	4.6348	5.20946	4.89753	5.21052	4.71984	5.9279	4.32277	3.49407	3.10364	3.84459	4.63974	4.41365	4.17477	5.19139	5.2462	5.19204	3.43044	4.69943	4.98705
7892724	6.9354	6.79027	6.15947	6.30943	6.05852	6.70157	5.95372	7.07361	7.37059	6.83946	6.34438	6.34917	5.71216	5.75018	5.31384	6.04026	6.70387	6.45428	6.77724	5.98261	7.48449	7.6742	6.78353	6.93073	7.06154	7.26582
7892725	4.49378	5.26877	4.81129	5.62724	4.98241	5.34761	4.88269	4.73202	4.8939	4.63041	5.46747	3.9326	5.12748	4.83216	4.53933	4.43433	4.79511	4.43951	4.50029	4.83908	4.07032	5.44021	5.47066	5.29059	4.51782	4.62852
7892726	5.52171	5.48772	5.9394	5.79163	5.24351	6.04417	6.0461	6.37434	6.18103	6.22343	6.17824	5.78279	6.14608	6.35355	5.85069	5.8554	5.97171	5.24595	5.90544	6.11627	5.65025	5.8044	6.37877	5.76028	5.98779	5.12501
7892727	5.84124	6.01129	5.44165	5.49607	5.31963	5.08038	5.41688	5.3069	5.57479	5.30805	6.06771	5.69487	5.99754	5.81858	4.61345	5.507	5.52456	5.73108	5.62106	5.41713	5.61194	5.68372	5.63839	5.304	6.37585	4.73634
7892728	4.72021	5.35462	4.48711	4.52543	5.12184	4.49636	4.76566	4.77506	5.26248	4.80727	4.21049	4.17857	3.86936	4.36313	3.01351	4.531	4.44514	4.12666	4.71497	4.8893	3.77077	5.03766	4.3256	5.47713	3.55009	6.40861
7892729	6.96829	7.01701	5.23291	6.67539	6.56452	6.44473	5.76893	6.43302	6.92558	6.52616	6.54392	5.84328	5.77823	5.60863	5.82261	5.479	5.92389	5.8818	6.14358	5.46125	6.15525	6.88644	6.51836	6.31932	6.21072	6.05776
7892730	3.97823	4.85224	5.10133	3.71371	4.83642	4.62374	4.04166	4.80287	5.31103	4.2593	3.88482	3.43488	3.0544	3.60006	3.42868	4.34557	3.28116	3.95943	4.95356	3.69933	3.79004	4.45641	3.88402	5.0306	5.1684	3.71644
7892731	7.69611	7.99952	7.73781	7.4601	7.5528	7.57403	7.52433	7.43001	6.59047	7.63516	7.3961	7.46035	6.59014	6.84088	6.95149	7.0662	7.07506	7.75222	7.8851	7.84329	7.15416	7.61037	7.20484	7.75646	7.97809	7.08096
7892732	6.37687	7.63795	6.50642	7.68805	5.56371	6.78978	5.98145	6.9469	7.14063	8.11669	6.72307	3.59606	2.34816	5.40124	5.94589	4.30881	3.38035	5.63243	3.05861	5.33544	6.46305	3.22915	5.98496	5.77402	5.22268	3.59947
7892733	5.88263	6.23659	5.64248	6.20817	5.66879	6.28287	5.98243	5.72559	5.78618	5.9479	6.24167	5.0569	6.22759	5.07481	5.40572	6.13467	5.35775	5.23058	5.32135	5.89174	7.17515	6.07314	5.44624	6.60412	4.86404	5.27523
7892734	6.51143	7.23769	6.61509	7.02528	6.78396	6.4816	7.15198	6.50274	7.01705	6.6147	6.59573	7.19373	6.00913	7.12722	6.20606	6.7371	6.80353	6.80295	6.63524	6.57235	6.74202	6.65378	6.97498	7.04374	6.86168	5.98218
7892735	6.57614	7.26668	6.79571	6.98489	7.16613	8.04135	6.10133	6.79629	7.47182	6.78858	7.29352	6.70616	6.21163	6.313	5.86263	5.99114	6.21515	5.49286	6.21652	6.40332	6.26367	5.91231	6.74067	6.38828	5.91858	6.11403
7892736	7.17466	7.02741	6.81058	6.27314	6.88005	7.03055	5.8889	6.69616	6.98153	6.83745	6.75096	6.91472	6.6569	6.40519	6.54256	5.81485	5.97957	6.40087	6.73233	6.391	6.90017	6.22414	7.07338	6.59377	6.96487	6.69642
7892737	5.35562	5.68005	5.00993	5.61208	5.87138	6.12737	5.28542	5.77508	6.30202	6.15612	5.76431	6.50307	6.06474	5.84764	5.11381	5.29667	5.17867	4.90634	4.91499	5.6874	5.66664	5.21049	5.72237	5.56771	5.20503	5.8145
7892738	8.77344	8.65093	8.67924	8.68809	8.99752	9.26484	9.22608	8.97709	9.25988	9.11849	9.14339	9.56594	9.38234	9.34763	9.1702	8.54984	8.61864	8.95166	8.9896	9.20838	9.10684	8.40488	9.38463	8.79437	9.0421	8.22274
7892739	5.86904	6.4275	6.96132	6.31021	6.27233	6.95123	6.42707	6.20949	6.1436	6.53157	6.24083	6.97153	7.1029	6.17784	6.70921	6.74864	7.02128	6.47198	6.99772	6.38837	6.90912	6.79488	6.44123	6.71597	6.71557	7.51792
7892740	6.03659	6.6912	5.60647	4.42554	5.82189	6.27665	5.24036	4.07921	5.86251	6.23527	6.29656	6.02471	5.51236	5.79416	5.773	4.30881	5.60647	5.81992	5.2506	5.04284	4.05502	6.5825	6.162	2.6997	5.79915	4.21544
7892741	7.62915	7.73826	7.83473	7.65768	7.87172	7.61635	7.56385	7.68924	7.90156	7.56692	7.87354	7.97815	8.70563	8.05661	7.5761	8.10629	7.73572	7.45549	7.88239	8.1094	8.04629	7.77043	8.28511	7.72602	8.00098	7.22301
7892742	9.04648	9.36069	9.33259	9.09659	8.97744	8.935	9.1153	9.3873	9.21416	10.325	8.99013	9.40986	8.9881	9.03197	8.76169	8.85822	8.08034	7.97336	8.03598	9.11326	8.47837	7.19068	8.67588	7.96712	8.63176	7.54458
7892743	3.16185	2.56131	3.33762	3.53033	2.79247	3.18592	3.24136	3.969	3.1758	3.0359	3.51168	3.55901	3.63523	3.78166	3.08045	3.44685	3.04998	3.70997	3.80856	2.26035	2.77468	2.96876	2.59626	2.93368	3.05606	3.40642
7892744	9.45467	8.21651	8.87601	9.02841	8.82199	9.25546	8.77196	9.00387	9.27395	9.1954	9.2037	8.79463	8.87045	9.3932	9.06927	8.63198	7.70862	8.52382	8.18349	9.4538	7.94584	7.04597	9.25564	8.31824	8.35548	6.99163
7892745	8.87996	8.58953	8.78531	8.85727	8.60236	8.8955	8.71215	8.61784	8.69309	8.6485	8.8554	8.20944	7.94494	7.90729	7.74759	7.59175	7.43413	7.69624	7.72984	8.26438	7.91118	7.59153	8.11026	9.1337	7.84859	7.46279
7892746	3.2195	2.56408	2.89575	2.47567	2.68997	3.03293	2.33271	3.13327	2.79514	2.78198	2.5462	2.82511	2.79737	2.73592	2.8984	2.7501	2.61334	2.75858	3.04977	2.7925	2.95882	3.27602	3.17606	2.5041	2.3782	3.05291
7892747	8.16134	8.35531	8.54031	8.41831	8.55683	8.51703	8.44086	8.37062	8.54869	8.57067	8.42104	8.22942	8.82206	8.35339	8.36925	8.53663	8.44775	8.60391	8.46093	8.75426	8.51538	8.23683	8.51795	8.34674	8.62754	8.1851
7892748	10.881	10.7735	10.7592	10.7119	10.9736	10.8319	10.8231	10.8425	10.8936	10.5605	10.9346	11.3904	11.1231	11.1437	11.2455	11.3304	11.1485	11.0667	11.1719	11.4604	11.2061	11.2712	11.4498	11.3421	11.3602	11.5268
7892749	6.75841	6.77044	6.46967	7.02667	6.64172	7.51217	6.15047	6.78874	7.01224	7.16003	6.98897	7.55639	7.65686	7.31335	7.17442	6.04139	5.86801	6.45714	6.5976	6.91954	6.61966	6.19621	6.86337	6.52543	6.41442	6.33889
7892750	6.07399	6.02884	6.34989	6.56797	6.43503	6.00678	6.28366	6.39465	6.25375	6.07588	5.79202	6.80323	6.78211	6.43331	5.61922	6.09053	5.77297	6.05447	6.83465	6.7549	6.51292	6.22431	6.37736	6.48347	6.46651	6.61677
7892751	9.35392	8.88596	8.97444	8.98156	9.2463	9.21779	9.35849	9.09825	9.38239	9.31835	9.38618	9.93893	9.89409	10.1522	9.9345	9.70692	9.34672	9.54031	9.38271	9.56526	9.31948	9.44916	9.6661	9.98599	9.42336	9.22882
7892752	4.81203	3.78759	4.05591	3.43372	2.9072	3.12884	4.52746	3.96894	4.37475	3.82749	4.09931	4.08594	3.22439	2.85242	3.41601	2.94202	3.82469	3.24572	4.17857	4.06363	4.45906	3.20392	4.23155	3.95597	3.88089	3.9066
7892753	13.4314	13.4547	13.4476	13.4227	13.4801	13.4589	13.459	13.4674	13.5393	13.3226	13.5718	13.7653	13.7183	13.7345	13.7396	13.7667	13.7045	13.6734	13.6082	13.7146	13.7541	13.5977	13.7568	13.7652	13.7842	13.6685
7892754	6.24932	7.02861	6.32937	6.63654	6.30274	6.66157	6.06278	6.47446	5.9906	6.75109	6.32955	6.33942	6.60751	6.40387	5.92417	5.77789	6.03697	6.55957	6.82749	6.23184	6.57729	6.1979	6.56651	6.60577	6.32058	6.3728
7892755	5.11075	6.06847	5.32346	6.02224	6.60048	6.08048	6.08623	5.86372	5.79254	6.12119	5.29811	6.70003	6.51662	6.74245	6.13067	5.2201	5.79581	5.88048	4.66993	6.54335	5.56992	5.33463	5.74638	5.94056	5.24266	5.39531
7892756	2.09116	2.08861	2.08786	2.04634	2.07573	2.09426	2.07137	2.08951	2.08179	2.05475	2.07104	2.15889	2.31632	2.08741	2.1862	2.15528	2.1889	2.03828	2.13259	2.12145	2.09115	2.17553	2.0526	2.10035	2.14806	2.1869
7892757	8.07185	8.36119	8.7526	8.204	8.11338	8.51126	8.29182	8.18665	8.29507	8.90282	8.26597	7.37863	6.6953	7.66595	7.45742	8.14334	7.90598	7.52959	8.23553	8.04977	8.15439	7.83429	7.93108	7.98982	8.29971	7.76518
7892758	7.8794	8.19133	7.39484	7.66534	7.18316	8.21984	7.77587	7.40316	7.69689	7.30368	7.56184	6.92359	7.024	6.58789	7.28524	6.93836	7.75242	7.82835	7.74904	7.78837	7.46855	7.66935	7.94052	7.55315	7.77557	7.70118
7892759	8.84339	8.96754	8.51109	8.91769	9.16873	9.72862	8.75117	8.88636	9.45045	8.94455	9.25738	8.81454	8.80139	8.60568	8.61152	7.74471	7.97589	7.2703	7.74592	8.56304	7.60731	7.50397	8.38254	7.78898	7.97626	7.55268
7892760	6.51137	6.54982	6.43991	5.68056	5.76881	5.84285	5.89934	5.76295	6.24304	5.83233	6.08604	5.65864	5.35548	5.39681	5.88081	6.63772	5.98611	6.15025	6.23407	6.09732	6.31816	6.66009	6.6591	7.13435	6.96289	5.88457
7892761	7.88737	7.83534	8.10899	8.22479	8.13331	7.78281	8.13652	8.07008	7.9755	7.79741	8.23915	8.35066	8.58145	8.12708	8.48278	7.70648	8.01663	8.09886	7.98496	7.74844	8.02041	7.9944	7.83085	7.54545	7.97055	8.12502
7892762	12.6069	12.6653	12.5533	12.6139	12.728	12.7775	12.5786	12.6615	12.7717	12.9503	12.6655	12.9292	12.5015	12.9534	12.7024	12.3296	12.0639	12.1347	12.0086	12.6077	12.4599	11.5845	12.4249	12.1236	12.1159	11.5239
7892763	8.13848	8.30539	7.95452	8.11621	8.42616	8.18857	8.16122	8.04901	8.30763	7.99742	8.3176	8.3475	8.02146	8.28629	8.0924	8.1921	8.508	8.40693	8.41725	8.38913	8.58496	8.5776	8.40469	8.46652	8.37095	8.32688
7892764	10.9777	11.487	11.6053	11.034	11.431	11.0435	11.4104	11.399	11.001	11.4416	11.4393	11.1285	11.2994	10.9031	11.123	10.947	10.5795	11.6488	11.3829	11.4846	11.4465	11.0113	11.4203	11.1567	11.4791	10.6625
7892765	10.9336	10.8775	10.7902	10.8802	11.2111	11.1625	10.7276	10.9213	11.2071	10.8835	11.2375	11.3584	11.1339	11.2399	11.2435	11.455	11.3943	11.4592	11.3977	11.3376	11.331	11.5566	11.2923	11.7175	11.2069	11.7518
7892766	11.4017	11.7427	11.8003	11.3003	11.2761	11.4862	11.4086	11.6837	11.4714	11.9813	11.5399	11.4234	11.3426	11.5851	11.5706	11.9932	12.0072	11.8197	12.1894	11.3271	11.8722	12.3845	11.8942	12.0173	11.9245	12.3829
7892767	4.14796	4.10396	5.03308	5.05042	5.06866	4.42392	5.11782	4.44633	5.52156	4.5126	4.63066	4.44682	4.97834	4.42621	5.20983	4.0711	4.26496	4.75404	3.97137	4.67626	4.21695	4.15418	4.32629	4.72365	5.01515	4.03969
7892768	3.29324	3.74967	3.87329	3.40735	3.96572	3.62481	2.12061	3.74551	3.55629	4.07644	3.48314	3.74509	2.54431	4.54041	3.55858	4.91172	3.2912	3.60704	3.96793	3.66254	4.27866	3.93421	3.66304	3.99737	4.47684	3.89637
7892769	2.10462	2.84999	2.07233	2.51415	2.32749	2.38833	3.25541	3.44685	3.82078	3.02647	2.91389	2.55131	3.13284	2.30462	3.76149	2.52088	2.3389	2.43365	2.14634	2.18863	2.58445	2.85132	2.34182	2.45037	2.20604	3.15192
7892770	12.02	11.4742	11.8788	11.582	11.5346	11.537	11.9329	11.6003	11.662	11.5498	11.5963	11.546	11.3196	11.4939	11.714	11.9842	12.0963	12.1948	11.8696	11.6841	12.0802	11.7802	11.8743	12.0254	11.836	11.9228
7892771	10.7966	10.3845	10.8535	10.8552	10.6875	10.6154	10.7751	10.6258	10.4726	10.6845	10.7887	10.1113	10.4829	10.1476	10.2546	9.90459	9.64004	10.4113	10.297	10.1167	9.92581	9.82937	9.97634	9.68745	10.3615	9.66058
7892772	6.63677	7.13345	7.02046	6.03688	5.91285	6.92534	6.02015	6.03631	6.57123	6.45239	6.77552	6.96449	6.93011	5.59796	5.8704	6.84161	5.94245	5.69166	5.26547	6.20166	6.76838	6.9343	6.58676	6.09159	6.6192	6.86911
7892773	8.99862	8.93688	9.00731	8.82887	8.79732	8.77801	8.95265	9.01962	8.86279	8.93702	8.9098	9.03683	9.08445	8.76473	9.14248	9.25875	9.13112	9.18221	9.29745	9.20114	9.27932	9.35418	9.28963	9.21384	9.24356	9.3066
7892774	7.3125	7.08961	6.88081	7.27132	7.79363	7.25948	7.31727	7.37272	7.91949	7.27343	7.0419	7.72374	7.8963	7.94314	7.28158	7.8723	7.52006	7.39285	7.68217	7.80181	8.23146	6.9848	7.51008	7.88984	7.27504	7.7607
7892775	6.47766	6.02889	6.62211	6.55627	6.72055	6.5451	7.02577	6.39544	6.95541	7.01165	6.86834	7.31778	8.02585	7.48346	7.00357	5.94823	6.97707	6.94287	7.54131	6.98373	7.7372	7.313	7.3608	6.70445	7.09471	8.05145
7892776	11.4958	11.7083	11.4668	11.7343	11.5544	11.4061	11.7783	11.5803	11.5196	11.7746	11.6732	11.6394	11.7268	11.7663	11.7733	11.7691	11.6784	11.6495	11.6127	11.4762	11.3934	11.7864	11.3669	11.638	11.5637	11.7602
7892777	6.46743	6.68665	6.53082	6.1652	6.45153	6.64021	6.54535	6.78431	7.06994	6.45306	6.81917	7.55069	7.06418	7.20264	7.18468	7.37497	6.88975	6.62369	7.00268	7.1485	7.40062	7.4902	7.24225	6.64116	7.42017	7.50578
7892778	8.493	8.83611	8.46907	8.55812	8.36024	8.39435	8.37383	8.35966	8.62779	8.627	8.20446	7.91111	8.15589	8.5047	8.17016	9.06358	9.14647	8.83447	8.85263	8.37908	8.61878	8.85315	8.94051	9.62563	9.0179	8.78906
7892779	7.07829	6.51605	6.03119	6.79053	6.47429	6.97031	6.73624	6.97024	7.21902	6.93457	7.23584	6.3821	5.95426	6.33258	5.8762	5.20387	4.92002	4.85187	5.45893	6.9709	3.81813	3.79979	5.62251	5.97246	4.91106	4.00593
7892780	6.12987	6.69087	5.53894	5.54713	5.81745	5.72811	5.9973	5.70804	6.47202	5.56812	6.26071	6.44953	5.94882	5.99429	6.1949	6.09522	5.54095	5.23127	5.24433	6.30546	6.18315	5.84759	6.38094	6.12146	5.96912	4.75474
7892781	6.95408	7.34719	7.35272	7.02879	7.16907	7.51579	7.06746	7.07928	7.21538	6.43379	7.65152	8.59671	8.21212	7.95012	8.34452	7.73512	8.14896	7.51692	7.85232	7.91727	8.23701	8.15905	7.97832	7.8834	8.12886	8.48634
7892782	12.8469	12.8263	12.8746	12.741	12.8759	12.786	12.8151	12.8485	12.6728	12.5194	12.9597	13.2542	13.1783	13.1287	13.1475	12.884	13.0158	13.0019	13.046	13.0869	13.0758	13.0068	13.0767	12.9324	13.1224	13.187
7892783	10.3393	10.0711	10.2059	10.0262	10.0966	10.2071	10.4327	10.1722	10.5121	9.91853	10.3074	10.6945	10.5763	10.89	10.7328	10.1965	10.2378	10.1962	10.1848	10.3843	10.6251	10.3484	10.4658	10.8398	10.5632	10.1929
7892784	6.24544	6.06721	6.01435	6.44148	5.76189	6.10423	5.90239	6.63298	6.62304	6.72126	6.34437	6.75664	4.67887	6.42571	5.58259	6.61216	6.12557	6.51669	6.80985	6.99611	6.46215	5.48362	6.0135	6.99332	6.62028	6.27786
7892785	4.86049	5.8436	5.186	4.2115	4.97306	5.37859	4.19823	5.61687	4.38505	5.16477	5.95278	4.11733	5.22615	3.66104	4.90503	4.17885	4.69391	4.15859	4.67043	5.06426	4.96443	4.47513	5.79405	4.28864	5.91596	4.50611
7892786	9.82752	10.4857	10.1773	9.67798	10.1587	10.2493	9.83481	10.1491	10.5202	10.4991	10.0637	9.33942	9.64194	9.45044	9.15997	9.22874	9.11806	9.61876	9.67908	10.0362	9.84358	9.01164	10.2725	9.67232	10.069	8.53645
7892787	4.54145	4.04447	4.69854	4.11841	5.12197	4.81329	4.79317	4.20209	4.92615	3.61712	4.70455	4.57664	4.60088	4.11079	3.52279	4.56244	4.84143	4.15086	5.51657	4.75028	5.19612	5.51152	4.17488	4.46536	4.28591	4.30038
7892788	10.2744	10.3651	10.2561	10.1898	10.4102	10.383	10.3006	10.3971	10.1351	10.5298	10.3556	10.0369	10.1252	9.88719	9.84726	10.4083	10.3854	10.5598	10.6608	9.97076	10.4115	10.6914	10.3283	10.3062	10.3418	10.5289
7892789	7.19834	8.16673	7.2495	6.66092	6.70643	6.88737	6.89377	7.32928	7.588	6.79018	7.21229	7.2558	7.08252	6.92694	6.74689	6.38396	6.46462	6.97892	7.12891	7.36908	7.2439	6.89006	7.61893	7.198	6.75316	6.46173
7892790	4.40349	4.96118	5.15535	4.43562	5.38381	5.68152	3.63145	4.28738	5.11557	5.2422	5.25437	3.71207	5.14202	4.39123	3.68653	4.37349	3.76188	4.9977	4.85302	5.41416	5.36118	5.39891	4.90866	4.72526	5.08922	4.04162
7892791	12.032	11.8448	12.0982	12.0634	11.9555	11.8373	12.1914	12.0026	12.1066	12.3604	11.9091	11.8952	11.6335	12.1035	11.7944	11.702	11.3659	11.2025	11.2466	11.7566	11.3732	10.9893	11.3962	11.1281	11.4547	11.2023
7892792	7.49005	7.1471	7.86283	7.9535	7.45579	7.55027	7.48268	7.49683	7.86509	7.27628	7.78909	7.0975	7.28756	7.53569	7.45749	7.73022	7.60543	7.56759	7.41537	7.41748	7.71219	6.97318	6.97658	6.90131	7.44349	7.72786
7892793	5.51898	5.09736	4.77546	5.03103	4.96499	5.08668	4.93063	5.05736	5.60906	5.03394	5.34685	5.40424	4.93675	5.03471	5.40824	5.19049	5.18296	4.74974	4.81834	5.44256	5.30395	5.02028	4.67623	4.75758	6.03058	5.68703
7892794	7.23336	7.11867	7.29358	7.67776	6.79733	7.19439	6.83315	6.98806	6.95568	7.35095	6.85203	6.35217	6.4084	6.57049	6.86657	6.13688	5.84601	6.42208	6.58066	7.11853	6.78318	6.29664	6.54555	6.54372	6.29314	6.12033
7892795	7.87845	7.53208	7.73302	7.52405	7.64583	7.7333	7.86976	7.9114	7.68326	7.45601	8.25518	8.1778	8.17428	8.25196	8.37595	7.85414	8.0242	8.11612	8.16843	8.29415	8.28048	8.21028	8.12412	8.59859	8.11297	7.94862
7892796	13.005	13.078	13.0852	13.1805	13.0885	13.0005	13.1205	13.1203	12.9765	12.7902	13.0595	12.8804	12.9985	13.0005	12.8953	13.0031	13.1077	13.0398	13.0972	13.1986	13.0762	13.0976	12.9109	13.0734	13.1157	12.9995
7892797	7.98393	7.97205	7.98749	8.00461	8.15501	7.83146	8.38926	7.99323	8.40654	7.66406	8.31597	8.43821	8.20866	8.07684	8.21766	8.39531	8.49589	8.28508	8.26859	8.28462	8.4359	8.80902	8.68751	8.61251	8.14463	8.61257
7892798	4.95611	5.3642	5.17757	5.00476	5.39556	5.61081	5.41205	5.47471	5.33365	4.40072	5.5104	4.43929	5.68195	4.7714	5.12067	4.48739	5.16212	5.29529	4.64309	5.28265	5.2907	5.8048	5.39894	5.08397	6.21712	4.67015
7892799	4.1617	3.47266	4.10737	4.0789	3.64014	4.08977	4.12532	3.62031	3.59572	3.33717	3.60523	3.62003	3.35953	3.70048	3.54286	3.99101	4.1973	3.01342	3.61657	3.35482	3.18355	3.26606	3.78965	3.15638	3.64925	2.61174
7892800	4.44926	5.5895	4.98118	4.33188	5.02729	5.23107	4.4468	4.73295	5.5024	4.97589	4.44744	4.97897	5.21969	4.90636	4.91605	3.59896	4.58553	4.69421	4.87933	4.41634	5.41625	4.52825	5.72582	4.86127	5.3769	4.89502
7892801	3.49921	2.69537	3.03368	2.76324	2.69589	2.60176	2.59564	2.8973	2.65999	2.26834	3.16479	3.0584	2.82732	2.49159	2.64507	3.06586	2.98099	3.03424	3.64945	2.77839	2.81067	2.96613	2.43919	3.45642	3.07757	4.17627
7892802	9.85419	10.261	10.0932	10.3886	10.0497	9.7447	9.7045	10.2563	10.0056	10.033	10.084	9.79669	9.5514	10.0564	9.98021	9.66494	9.71123	9.86715	10.1133	10.0957	9.65374	10.2224	10.1108	9.84877	9.75574	10.0074
7892803	12.5448	12.6747	12.5547	12.7676	12.5882	12.395	12.6973	12.5718	12.746	12.8806	12.5762	12.4024	12.3178	12.475	12.3349	12.5875	12.3344	12.2141	12.2696	12.494	12.5169	12.01	12.4282	12.4184	12.3174	11.9749
7892804	4.22198	4.53664	4.24692	4.19606	4.53429	4.92915	4.34099	4.40617	4.42655	4.64785	4.95681	4.76647	4.42329	4.30259	4.73069	4.38657	4.2008	4.78874	4.84047	4.91169	4.29858	4.68484	4.21381	4.39113	4.61338	4.41135
7892805	4.44959	4.67952	4.19208	5.3625	4.86447	3.70131	5.30263	5.10918	4.50023	4.35394	5.02156	4.50391	3.9832	4.25238	4.98064	4.47554	3.81445	3.62684	4.53516	4.09353	4.66407	4.44511	4.60762	4.4486	4.15413	4.70599
7892806	3.73445	5.10645	4.01485	3.9166	3.82657	4.52862	3.8901	4.67299	4.29091	5.01837	5.01066	3.66834	3.79484	4.34505	2.79867	3.94231	4.60953	4.0126	4.33644	3.3901	4.43179	4.39258	4.45612	4.03201	4.59214	5.14989
7892807	6.62352	6.16609	7.36538	6.59405	6.47082	7.33001	6.89627	7.02187	7.1226	7.12427	6.9278	7.58384	7.6377	7.22057	6.79087	6.47036	6.81146	7.32847	7.47214	7.17152	6.98474	7.14287	7.52822	6.79056	6.90552	7.03945
7892808	9.47414	9.55778	9.38284	9.11323	9.07179	9.49191	9.35789	9.3987	9.5575	9.96369	9.54335	9.44064	9.8591	9.84774	9.89385	10.1829	10.2273	10.0415	9.9333	9.6821	10.1285	10.3482	9.86928	10.4468	10.0406	10.5549
7892809	1.98967	2.86088	2.77789	2.13817	2.06596	2.07827	2.49094	2.77976	2.1549	2.88588	1.96938	1.97689	3.10546	2.31761	3.26968	2.33513	3.14814	2.5471	3.17086	2.45822	2.69216	2.6734	2.55153	2.3238	2.85404	4.06694
7892810	6.07245	5.85669	5.80254	5.64193	5.72883	5.93393	5.56129	5.88732	5.73019	5.85352	5.51378	6.29887	6.27627	6.57598	6.61576	6.30728	6.50725	6.06623	5.77471	5.93778	6.21781	5.94243	6.34572	6.0376	6.01132	6.17078
7892811	4.14104	3.89769	3.53518	4.05094	3.5182	4.31343	3.19126	4.29823	3.5836	3.12225	4.17475	4.3379	3.14154	4.35952	4.95771	3.767	4.11905	3.18064	4.15623	4.549	4.72374	3.45158	4.57183	5.09303	4.45085	3.94841
7892812	6.57582	7.17442	6.89809	7.13459	7.31144	7.37923	7.15696	6.91849	7.09224	7.08604	6.95932	7.44167	7.47789	7.15781	6.93392	7.80386	7.66878	7.38835	7.8435	7.30738	7.38975	7.41897	7.5135	7.33519	7.4124	7.79279
7892813	5.43997	5.52727	6.0193	5.50039	5.79039	5.21145	5.13262	5.29845	6.09358	5.56279	5.44568	6.48608	6.58349	5.95106	5.87452	5.71565	6.34391	6.54209	7.00219	6.25485	6.43208	7.57766	6.45176	6.05103	5.84423	7.69102
7892814	10.3907	10.6082	10.6757	11.1269	10.5455	10.4224	10.3421	10.6828	10.6213	11.0692	10.6002	10.3252	9.78417	10.711	9.67264	9.94728	9.5025	9.31295	9.62254	10.2141	9.46348	9.71555	10.0299	9.14173	9.57289	9.96656
7892815	2.70679	2.80772	2.76186	2.72038	2.72719	2.75225	2.77075	2.78931	2.71553	2.77448	2.67135	2.83455	3.10448	2.73139	2.80747	2.8982	2.92247	2.88085	2.86226	2.84799	2.86651	2.96591	2.77952	2.91985	2.89159	3.00937
7892816	10.3669	10.2763	10.3201	10.117	10.2277	10.2367	10.2073	10.3595	10.515	10.0159	10.521	11.2458	11.0039	11.0032	11.1945	11.1077	11.0476	10.6928	11.0134	10.9871	11.0386	11.1034	11.135	11.3392	11.3033	11.4189
7892817	13.507	13.6993	13.5048	13.6027	13.5871	13.5369	13.5577	13.5951	13.516	13.5956	13.6572	13.6417	13.57	13.5775	13.6828	13.7547	13.6986	13.6577	13.7045	13.7614	13.6216	13.8183	13.6429	13.7519	13.8503	13.7464
7892818	2.38586	3.39541	3.11043	3.21287	2.62561	2.51824	3.41204	2.66158	3.26886	3.02796	3.08228	2.56566	2.81809	2.82184	3.09883	3.16866	3.1056	3.36257	2.84236	3.50645	3.43811	2.94486	2.76434	3.50292	4.26088	2.97998
7892819	6.21076	5.85006	6.43895	6.54674	4.06461	5.43625	4.38969	5.79815	6.40005	5.16359	5.72555	5.89458	5.80313	5.40124	5.85869	5.1037	5.10522	6.08071	5.20774	5.66669	5.36671	5.75154	6.213	2.30849	4.30603	4.51973
7892820	11.8279	11.9301	11.4634	11.9839	11.8342	11.6769	11.893	11.8978	11.6542	12.1079	11.8749	10.7553	10.7219	10.7914	10.7376	11.8523	11.7067	11.6322	11.6054	11.3416	11.4345	11.7885	11.2708	11.959	11.4792	11.6259
7892821	2.43486	4.13854	3.58818	3.26499	3.77446	3.99783	3.20709	3.17624	3.10015	3.41249	2.67095	3.41802	4.0909	3.12463	2.64177	3.69732	2.99261	2.65753	2.4552	2.81142	2.62415	2.67117	2.43909	2.92886	2.38959	3.13968
7892822	6.21769	5.93408	6.14351	6.23714	6.05825	6.40802	6.15941	6.15185	5.79793	5.90245	6.66614	6.69851	6.44533	6.57481	6.63225	6.09727	6.2606	6.15632	6.47584	6.70242	5.96533	6.60321	6.58514	6.46199	6.73181	6.5638
7892823	7.77697	7.40712	7.37369	7.31614	7.63792	7.36624	7.93792	7.2836	7.34451	7.45513	7.26627	8.16761	8.05674	8.19655	8.28382	8.20925	7.89851	7.67532	7.73463	7.71162	8.03069	8.05772	8.47837	8.32768	8.15039	8.2963
7892824	9.02559	8.71767	8.66459	8.76737	8.6495	8.73046	8.86124	8.60499	8.67718	8.28212	8.97015	8.61864	8.63709	8.91428	8.9592	8.14675	8.00519	8.39872	8.3068	8.75292	8.75381	8.11164	8.29738	8.57152	8.58264	7.85582
7892825	4.47053	4.49454	5.4961	4.99423	5.08277	4.88404	4.39966	4.60887	4.59575	5.01482	4.36923	4.82003	5.47559	5.01189	4.97867	4.47951	4.89707	4.61922	4.06324	4.40984	3.88392	4.22389	4.52708	4.48734	4.72642	4.27811
7892826	8.14243	8.39293	8.0076	8.01428	8.03067	8.43637	8.10578	7.93046	8.18908	8.64131	7.97145	8.78588	8.77241	8.38708	7.97276	7.90738	7.65416	7.08783	8.02482	7.75708	7.87737	7.55161	8.00935	7.71601	7.91846	7.22352
7892827	12.7734	12.9346	12.8949	12.9622	13.0641	12.8891	12.8495	13.0231	12.8681	12.7413	13.0253	13.3883	13.3075	13.2507	13.3254	13.157	13.1058	13.0334	13.1817	13.1367	13.1775	13.1913	13.1948	13.0342	13.2128	13.2748
7892828	3.31025	2.84059	3.23976	2.7902	3.01083	3.75759	3.99032	3.15489	3.95569	2.5761	3.22402	4.25437	3.40535	2.81601	2.83796	2.95051	4.32316	3.36098	2.9248	3.47793	3.09928	3.35921	2.50097	4.24349	2.61986	2.97036
7892829	12.9751	13.1631	13.0299	13.0118	13.1521	13.306	12.8579	12.9795	13.0753	12.7531	12.9648	12.8543	12.7473	12.7758	12.7328	12.0748	12.1593	11.9962	12.1878	12.8841	12.4724	11.6351	12.6647	12.2851	12.3729	11.6642
7892830	12.1417	12.1606	12.3931	11.9308	12.1165	12.225	11.8251	12.169	12.1987	12.4302	12.1542	11.1681	11.0432	11.31	11.0403	12.0846	12.1184	12.1919	12.1409	11.8399	12.1042	12.1658	11.9731	11.9729	12.0417	12.1043
7892831	10.5464	10.7774	10.064	10.5147	10.5423	10.4087	10.1582	10.3955	10.8984	10.7232	10.657	9.99097	9.4063	9.42137	9.4844	10.5824	10.2457	10.2357	10.2223	10.2157	9.99969	10.5016	10.3216	10.879	10.4396	10.3449
7892832	8.53106	8.5584	8.55143	9.10809	8.61531	8.65138	8.52029	8.68614	8.89221	9.14483	8.8107	9.37682	8.48015	9.41073	9.00924	8.02601	8.31105	8.62183	8.76114	8.88489	8.15432	8.72073	8.48225	8.76844	8.75809	8.69179
7892833	3.84203	5.23468	3.69041	3.97102	4.55626	4.57448	4.04015	3.62979	3.82975	4.42734	4.24127	5.08254	5.01053	3.64272	3.49494	3.98788	3.95732	4.46077	4.86017	3.98675	4.08421	4.75753	4.03605	4.00584	4.99491	5.2665
7892834	5.40055	4.47512	5.67167	5.42799	4.65619	5.15074	5.39442	5.71408	5.26244	5.42261	5.30194	5.47312	4.98786	5.21736	4.78242	5.07934	5.34609	5.51795	6.57702	6.35074	5.80383	4.20937	6.2461	6.19566	5.10427	5.76663
7892835	11.5817	12.2145	11.8517	12.0932	11.7729	11.959	11.7626	12.0137	12.08	12.3319	11.8858	11.6072	11.6916	11.5193	11.7019	12.2623	12.4162	12.3438	12.2472	11.9761	11.89	12.2687	11.9786	12.3105	12.1088	12.2238
7892836	12.4442	12.4963	12.3121	12.1694	12.1782	12.2498	12.1672	12.6076	12.2795	12.3888	12.5965	12.1973	12.361	12.5099	12.3247	12.8448	12.7679	12.7932	12.8857	12.5989	12.8144	12.9188	12.7037	12.751	12.9024	13.0007
7892837	11.2864	11.3004	11.3271	11.2636	11.2953	11.4343	11.1922	11.3328	11.002	11.552	11.3467	10.6845	10.9545	10.5941	10.491	11.349	11.2159	11.4903	11.5776	10.7116	11.2229	11.5189	10.9759	10.9415	11.3262	11.4202
7892838	10.852	10.3808	10.8788	10.9455	10.8146	10.261	10.3436	10.6999	10.9624	11.1293	10.641	11.5205	11.2414	11.6567	11.185	10.8356	10.4227	10.5189	10.8491	10.9716	10.5312	10.6766	11.0498	11.0304	11.0856	10.8307
7892839	2.6593	3.26018	3.47514	3.11069	3.51442	4.25009	3.28905	4.00166	3.31708	2.9713	3.70537	3.03351	3.38151	3.40155	2.96951	3.34256	2.92237	3.58505	3.29801	3.10814	3.35953	3.69821	3.63263	3.76982	3.93896	3.92116
7892840	7.18218	6.81233	7.46319	7.11012	6.7611	7.14366	7.5285	7.6954	7.7655	7.615	7.37844	7.74372	7.46201	8.16906	7.51237	7.14785	7.47366	7.33657	7.82749	7.64694	7.79005	7.10704	7.90028	7.556	7.70106	7.23046
7892841	10.1283	9.59443	9.98019	9.89334	10.1166	9.89487	10.1133	9.98479	9.94299	10.1806	9.92651	9.57736	9.82873	9.7548	9.45499	10.731	10.7561	10.2215	10.3905	9.83517	10.3059	10.7436	10.0254	10.275	10.2006	10.6722
7892842	6.42892	6.73941	6.74613	6.80502	6.03087	6.86095	6.12993	6.4711	6.83563	6.34308	6.83533	6.17845	6.62843	6.19769	6.36359	6.52718	6.83086	6.44595	7.24929	6.34681	6.27045	6.48993	6.45497	6.54786	7.00424	8.25665
7892843	5.94134	5.86649	5.80538	5.38999	6.66821	5.70434	6.40659	6.67774	6.3665	6.21338	6.49028	6.60502	6.62423	6.22451	5.68028	6.11713	4.81403	5.60834	5.92785	6.02816	6.14903	5.62762	6.79505	5.1703	5.65476	4.87719
7892844	4.08644	4.03966	3.1813	4.42521	3.61013	3.15185	2.95402	3.63858	4.44558	3.56798	3.81439	4.13644	4.18933	3.27734	3.65079	3.57066	2.75265	2.94969	2.89753	3.60921	3.62987	2.37767	3.16759	3.25778	3.15931	2.94669
7892845	8.83332	8.7699	8.52431	8.47703	8.28703	8.8593	8.3481	8.62097	8.90063	8.67592	8.78359	9.08052	8.61694	8.92147	9.13344	9.37488	9.24354	8.88354	9.25415	9.21554	8.98085	9.05702	8.90474	9.11524	9.38454	9.14338
7892846	13.1933	13.0287	13.1715	13.2938	13.143	13.0751	13.2032	13.1163	13.1723	13.2029	13.0569	13.2689	13.1182	13.1727	13.0474	13.1273	13.0721	13.1424	13.1388	13.235	13.1424	13.0967	13.2533	13.0841	13.0326	13.0787
7892847	9.00355	9.68766	9.11181	9.09252	9.26899	9.64725	8.9262	8.97539	9.55321	9.84256	9.42192	8.20207	8.09346	8.41042	8.32215	8.78417	8.82421	9.39013	9.17278	8.6695	8.88024	9.54186	8.93862	9.51823	9.06646	9.39167
7892848	9.93381	9.91395	9.5242	9.47851	9.64166	10.192	10.0358	9.68676	10.0468	9.90582	9.89122	10.5637	10.3791	11.013	10.445	10.2226	10.271	9.9243	10.3182	10.2171	10.4191	10.1191	10.3978	10.5503	10.0519	10.1296
7892849	4.87762	5.10495	4.08513	4.92293	5.37898	4.66785	4.59892	4.43842	4.64294	4.87889	4.8451	4.62337	4.65968	4.70269	4.49554	4.5506	4.20807	5.35963	5.30885	4.32847	4.86424	5.55316	5.94156	4.70558	4.91185	5.25181
7892850	8.69279	8.82431	8.59212	8.52056	8.9791	9.54126	7.92395	8.62646	9.14968	8.71527	8.75364	8.20078	8.33416	7.80786	7.51069	7.03589	7.40063	7.1018	7.0315	8.40304	7.42134	6.87815	7.85268	7.03482	7.50012	7.09962
7892851	7.00389	7.33761	7.00601	6.40954	7.19054	7.20766	7.40881	6.9674	7.15599	7.27425	7.52697	7.39442	7.22755	7.66901	7.64293	7.86957	7.61167	7.98307	7.47397	7.59627	7.50496	7.60754	7.38093	7.47978	7.26644	7.24656
7892852	7.70714	7.47036	7.24209	7.26848	7.80231	7.98826	7.69208	7.54536	7.96271	7.17704	7.75155	7.44534	7.48984	7.35713	7.88128	7.41192	7.5529	7.4702	7.0431	7.3083	7.88898	7.22612	7.90805	7.63793	7.88516	7.48476
7892853	12.3316	12.6981	12.5089	12.6436	12.3059	12.5244	12.3265	12.3192	12.4426	12.8887	12.4282	11.7919	11.7618	11.8417	11.9969	11.9689	11.8614	11.6596	11.6884	12.0344	11.7582	11.4248	12.0375	11.7308	11.4015	11.4108
7892854	5.70681	5.64828	5.83249	4.40928	5.66012	5.30617	4.44973	5.68204	5.14022	4.26519	5.04431	4.44467	3.34286	5.53377	5.39046	6.25882	5.05445	6.17545	5.5784	5.59274	5.34325	5.42647	4.47386	5.18898	5.86026	5.16589
7892855	6.55183	5.43985	6.39843	6.0123	5.94712	5.29946	5.98327	6.06555	6.05623	6.1495	6.25236	5.98898	6.67254	6.25985	6.33592	6.60585	6.59457	6.42209	6.30615	6.11357	6.39878	6.02503	5.66918	6.21679	6.02611	6.8969
7892856	6.3882	6.90989	6.71601	7.04831	6.1681	6.74721	6.69049	5.62584	6.51309	6.09756	6.71938	6.03797	6.49258	5.94851	6.47057	7.20835	6.07049	6.07519	6.05531	6.451	6.23062	6.39048	6.42889	6.06222	6.08101	6.27372
7892857	12.4187	12.5679	12.5493	12.5131	12.6427	12.679	12.1868	12.2942	12.5438	12.2319	12.3367	12.1965	12.035	12.212	12.1555	11.3118	11.1973	11.2192	11.2277	12.0661	11.5257	10.64	11.9132	11.3372	11.4155	10.7301
7892858	4.69117	1.95004	3.94512	4.32224	3.16722	2.5032	2.76978	2.85433	2.83418	2.52313	2.67498	2.47242	3.09147	2.66101	3.66134	2.70288	2.0413	2.70288	2.62069	2.0959	4.1028	2.65143	2.39514	2.73078	2.39403	2.65143
7892859	7.8645	7.8552	7.68287	8.21403	7.96406	8.12502	8.02315	7.56252	8.12645	8.39194	7.81007	8.05724	8.45538	8.17812	8.40359	7.60209	8.46276	8.00346	8.14161	7.98694	7.96947	7.78129	7.91145	7.87165	7.50307	7.82974
7892860	6.49245	6.37301	6.73384	6.57928	6.47141	6.89944	6.90005	6.85778	6.61332	6.84079	6.76358	6.8037	6.50479	7.13679	6.70544	6.72269	7.01173	7.12599	6.45101	6.4727	7.24588	6.74461	6.50662	6.76432	6.31904	6.44782
7892861	11.301	11.2685	11.4549	11.2231	11.2965	11.2496	10.8296	11.456	11.2133	11.4745	11.4622	11.4064	11.3588	11.402	11.5739	11.2802	10.8815	11.2997	11.2245	11.2478	11.196	10.9695	11.1715	10.8573	11.4573	11.0212
7892862	10.9596	11.2812	11.0509	12.0522	11.0191	11.3288	11.4796	11.9465	11.2429	11.245	11.2439	11.5075	11.6894	11.357	11.8232	11.4635	11.6492	11.8289	11.4818	11.4722	11.1856	10.3688	11.6312	11.9036	11.2368	11.9535
7892863	8.40405	8.81203	8.38844	8.70385	8.55938	8.69956	8.41223	8.45049	8.44422	8.31278	8.72416	8.87993	8.38662	8.5216	8.66219	8.49455	8.86018	8.62338	8.68317	8.59925	8.45395	8.53371	8.43954	8.65605	8.2291	8.73438
7892864	5.68967	6.35956	5.30103	6.37995	5.29392	5.43432	5.65174	6.40106	6.25368	5.42972	5.74939	5.19948	4.25742	5.39631	5.70674	7.11433	6.18224	6.20914	6.82907	6.17507	6.73631	6.73814	5.99496	6.57264	6.73027	7.01682
7892865	10.9149	11.0862	11.1116	11.1268	11.3875	11.1568	11.1978	11.1885	11.0753	10.7828	11.2838	12.0023	11.8094	11.8226	11.7652	11.3216	11.3674	11.4942	11.4389	11.6577	11.4368	11.5154	11.5456	11.5006	11.5492	11.7422
7892866	5.29643	5.63704	4.88528	4.95179	4.40004	6.3894	5.0004	5.07243	5.30963	5.66408	6.0517	5.15891	3.32366	4.96109	4.56526	5.75252	5.27138	4.48492	5.94079	5.52606	5.22053	5.18947	6.00629	5.82398	6.25186	5.60677
7892867	4.77495	6.23079	5.98458	5.42325	4.65602	5.3546	4.91347	3.7076	4.88557	4.9842	5.88714	5.45465	4.88793	4.38164	4.20985	3.32302	4.64291	4.24015	4.45764	5.71167	5.35429	4.06669	5.26257	3.974	4.70413	5.13928
7892868	12.842	13.1166	13.1281	13.0923	12.8854	12.8762	13.0351	13.118	12.9004	13.2099	12.96	12.398	12.4255	12.3775	12.3435	13.2184	13.183	13.0886	13.0454	12.7053	12.8787	13.225	12.7481	13.0143	13.0493	13.242
7892869	9.93571	10.4066	10.1876	9.51377	10.0118	10.954	9.47585	10.1595	10.4677	10.0939	10.2487	9.63625	9.95892	9.50599	9.98929	9.53806	10.6668	9.66684	10.1174	9.96125	9.62592	10.2394	10.1205	10.0629	9.90938	10.46
7892870	8.4707	8.86606	8.84895	8.52367	9.15353	9.15236	8.8382	8.70374	9.14287	9.35397	8.53912	9.34521	8.59199	9.08079	8.78246	8.66311	8.51171	8.6568	8.58695	8.70666	8.78963	8.40902	9.19473	8.63254	8.99541	8.08578
7892871	9.66808	10.1312	9.71751	9.376	9.8305	10.4462	9.06288	9.4674	9.89229	9.35314	9.74534	9.38144	9.58311	9.19831	9.0301	8.18252	9.36674	8.78272	9.21482	9.38767	8.67428	9.35695	9.65695	9.23669	9.24128	9.34042
7892872	8.24061	8.83228	8.35185	8.05181	8.76347	8.94658	7.90838	8.47329	8.32336	8.45148	8.32683	8.37746	8.60081	8.98891	8.1202	9.42935	8.6327	8.15929	8.26736	8.20951	8.17106	9.30438	8.19779	9.06312	8.17524	8.4909
7892873	4.81133	3.13154	5.06279	4.22792	4.25025	4.36331	4.98112	5.01587	5.26254	5.21859	5.02804	4.88161	4.64523	5.17216	4.31142	5.44265	4.0508	5.14447	5.37432	4.88142	4.93363	5.42515	5.33682	5.51614	4.76089	5.94768
7892874	5.4133	5.89287	4.89265	5.67317	5.48039	5.57541	5.46197	6.11011	5.62931	5.45014	5.9962	6.20435	5.68671	6.14325	5.68188	4.49217	6.08307	5.34333	6.11777	5.553	5.88925	5.49364	5.46966	5.09958	6.0331	6.05571
7892875	6.62251	6.57663	6.71655	6.56467	6.42836	6.36804	6.8902	6.75434	7.27761	6.424	6.46825	6.87068	6.53905	6.69891	7.16783	7.13611	7.33163	7.162	6.60171	6.5228	7.05112	7.55571	6.8565	6.66303	6.39871	7.19073
7892876	6.10106	7.26548	5.90784	6.97952	6.91875	6.9654	5.78867	6.76319	7.21345	6.92621	6.59375	5.88668	5.66622	6.7897	5.63272	6.3274	5.90543	5.92326	6.14474	6.72	5.35757	7.38848	6.53667	6.27914	6.24152	6.32835
7892877	6.40812	6.51565	6.53372	6.14389	5.47436	6.35708	6.25504	6.30265	6.96787	6.51843	6.96714	7.13646	6.46782	6.34587	5.73507	7.08985	7.08968	7.21398	7.55628	6.97756	6.90405	6.99804	6.57192	7.64148	7.67439	8.17686
7892878	7.45064	7.69847	7.97468	8.08636	7.77091	7.48609	7.69469	7.87886	8.20984	7.95722	7.96334	8.34081	8.39496	8.0442	7.75093	7.5792	8.43913	8.16632	8.34211	8.11322	8.04066	8.31688	8.30535	7.91817	8.69413	9.11863
7892879	4.59616	6.63357	5.22415	4.84268	4.34046	6.50376	5.89276	4.8278	6.23342	5.62921	5.85903	4.08191	4.38028	4.74329	3.65956	4.53992	5.64969	3.42848	5.0193	5.2418	5.13112	4.88296	5.13308	5.45839	5.42305	2.93914
7892880	10.9923	10.9165	11.0555	11.1619	11.1429	10.946	10.9551	11.156	11.0063	11.3499	10.9758	11.1586	11.0935	11.3084	11.0805	11.3516	11.3779	11.1327	11.3191	11.1728	11.2027	11.7108	11.0655	11.2317	11.3566	11.6581
7892881	6.15029	6.57913	6.19244	6.02313	5.36436	6.51931	5.90366	6.2371	6.83894	6.33152	6.7271	6.6634	6.64383	5.91598	5.97216	7.17008	7.34133	6.96261	7.28456	6.70851	6.82976	6.94968	6.64549	7.67245	7.30385	8.23564
7892882	10.6366	10.8015	10.8585	10.7741	10.741	10.5027	10.5321	10.7752	10.5964	11.0721	10.8344	10.4869	10.9716	10.6437	10.5366	10.5298	10.1324	10.7117	10.7409	10.6174	10.4547	10.393	10.567	10.353	10.4789	9.96535
7892883	6.48632	6.35089	6.7378	6.20319	6.6457	6.2694	6.16816	5.8591	6.49577	6.56498	6.52408	5.22158	5.9529	6.66518	6.05523	5.04523	6.03384	5.02275	6.72493	5.7375	5.44378	6.88854	6.16497	5.26924	6.54129	5.59047
7892884	11.4318	11.2788	11.6915	11.4126	11.6287	11.2936	11.5831	11.4944	11.2223	11.5478	11.4969	11.0657	11.1919	11.0527	11.1322	11.5102	10.9661	11.6944	11.4053	11.3746	11.4989	11.0093	11.495	11.1397	11.406	10.802
7892885	5.4155	5.11675	6.3764	5.28028	5.84881	5.8816	5.68419	5.52336	6.04111	5.73071	5.6574	6.55973	5.34321	5.53798	6.07548	5.77629	5.84275	5.21847	5.72702	6.1074	6.15348	5.57046	6.48135	5.85191	5.79596	5.89656
7892886	6.25809	7.06084	5.76581	6.70156	6.22744	6.31285	6.59807	6.13278	7.10911	6.8526	6.64734	6.06517	5.49619	6.55334	6.61359	6.00891	6.4095	6.30288	6.48146	5.96618	6.3588	6.26077	6.78356	6.28504	5.94736	5.40893
7892887	4.27637	5.04341	4.79297	4.9685	4.49147	4.2136	4.07355	4.41936	4.22926	4.27486	4.12719	4.39995	4.48378	4.20615	4.82177	3.77604	4.68517	4.25899	4.21931	4.07082	3.89871	3.67919	4.20559	3.82627	3.54518	3.66362
7892888	7.24685	8.34265	7.46572	7.059	6.60607	6.63676	6.80987	6.79801	7.38953	5.80161	7.41058	7.32541	7.88843	7.44329	7.14747	5.62368	7.47586	6.74438	7.44283	7.47959	7.33749	6.60436	7.99077	7.21139	7.75422	8.54109
7892889	12.7101	12.6499	12.7239	12.6771	12.8455	12.6701	12.6412	12.6892	12.6504	12.3446	12.685	13.1137	13.0208	12.9167	12.9094	13.0181	12.77	12.8082	12.8943	12.9807	12.8407	12.97	13.0521	12.8765	13.0507	13.0694
7892890	11.6974	12.0013	12.25	11.6194	12.1291	11.7621	12.0354	12.0407	11.7065	11.9678	12.0246	11.8234	11.9813	11.6466	11.9804	12.0024	11.609	12.3525	12.0597	12.256	12.29	11.8376	12.3608	12.0206	12.3119	11.5737
7892891	12.8977	12.9022	12.8217	12.8889	12.8915	12.8706	12.8027	12.8748	12.7871	12.5671	12.9069	13.2598	13.2056	13.1733	13.142	13.0466	12.9595	12.9939	13.1574	13.2121	13.1426	13.0787	13.1446	13.009	13.1748	13.0548
7892892	6.44468	6.19523	6.22593	6.73169	6.92874	6.02858	6.36935	6.32456	7.0325	5.84154	6.51425	5.57832	6.23661	6.27665	6.13757	7.18249	6.91663	6.67171	6.70951	6.71631	6.20534	6.49081	6.41966	6.57565	7.45124	6.41179
7892893	8.88174	8.76879	8.82441	8.74359	9.00195	8.67104	8.95457	8.63397	8.94684	8.94772	8.80634	8.82559	9.04049	9.06334	8.76852	9.07036	8.72979	8.84638	8.85431	8.9114	9.13696	8.8846	8.92991	8.8967	8.88187	8.67662
7892894	10.9853	11.1422	11.2376	10.7603	11.0243	11.4407	10.7581	11.2697	11.0865	11.6636	11.1133	11.0571	11.3084	11.3085	11.0569	11.6738	11.7314	11.3604	11.6721	11.2468	11.4926	11.9822	11.4169	11.5	11.653	11.9218
7892895	5.04992	5.29974	4.87143	5.2743	5.30197	5.9387	6.27911	5.57475	5.8846	5.86534	5.61045	6.09286	6.3275	5.7598	5.49349	5.06244	5.26326	5.53287	5.60882	5.97343	6.30263	5.375	6.07013	5.94159	5.83598	5.04404
7892896	11.0769	10.8374	11.1889	10.9071	10.9431	11.1446	10.7826	11.1034	10.9669	11.3423	10.9086	11.3378	11.2366	11.4219	11.2879	11.1032	11.3873	11.3942	11.3212	11.1782	11.2239	11.6581	11.1362	11.2883	11.2186	11.4596
7892897	8.12745	9.03731	8.54908	8.37232	9.23203	8.94868	8.76305	9.39987	8.33792	8.2882	8.45465	8.49397	8.90779	8.84895	7.72261	8.6984	8.87152	9.41287	9.15392	8.87471	8.59773	10.1339	8.40166	8.13773	8.29669	9.09202
7892898	9.19369	8.8924	8.75044	8.64355	9.03044	8.99583	9.21587	8.7891	9.01973	9.02751	8.89947	8.85877	8.91596	8.85637	9.07453	9.20122	9.68042	9.4839	9.08138	9.1256	9.35794	9.37819	9.00655	9.46221	8.91757	9.19629
7892899	11.659	11.8575	11.8171	11.8651	11.9583	11.8342	11.789	11.9271	11.8381	11.6739	11.9906	12.7199	12.4528	12.5678	12.6026	12.2612	12.391	12.1271	12.3465	12.2483	12.4214	12.3767	12.3913	12.4835	12.3766	12.6191
7892900	12.3531	12.7733	12.5052	12.6389	12.6389	12.4161	12.5134	12.5845	12.5318	12.6845	12.6979	12.5233	12.5044	12.6063	12.5248	12.8144	12.9048	12.8804	12.7686	12.7772	12.6771	13.1091	12.5398	12.9821	12.6272	12.9256
7892901	11.5327	11.8726	11.7394	12.0046	11.7933	11.8313	11.738	11.6552	11.6829	12.1167	11.6775	12.119	11.9385	12.2625	12.1168	11.5915	11.7053	11.8036	11.8554	11.8843	11.8442	11.7283	11.778	11.8509	11.6248	11.6989
7892902	13.1708	13.0724	13.1703	12.7547	13.2504	13.3975	13.0883	12.994	13.1888	13.4533	12.8788	12.7125	12.9282	12.9056	12.6188	12.6776	12.315	12.4965	12.3264	12.6066	12.706	12.1354	12.8919	12.586	12.4724	11.8693
7892903	7.80858	8.10446	7.54765	7.39266	7.82402	7.80284	7.58104	7.85765	8.11052	7.44479	8.02187	8.55982	7.92561	8.3045	8.51836	8.44597	8.7651	8.17648	8.61253	8.58022	8.57018	8.45784	8.57977	9.17115	8.74604	8.54297
7892904	6.71884	6.83341	6.68441	6.73865	6.68377	6.70881	7.00262	7.43647	7.34566	7.45049	6.70986	5.80977	6.42087	7.03984	6.62189	5.55553	4.80516	5.46614	6.01804	6.72927	5.41982	4.68303	6.14405	4.78236	5.63291	4.86844
7892905	4.08891	4.71212	3.78349	4.76644	4.41606	4.49977	3.92082	4.89227	4.32677	4.53707	5.07258	3.80465	3.66366	4.72122	4.52693	5.74404	4.98678	5.17136	5.15052	4.86468	5.02802	5.55258	4.6871	5.28054	4.95253	4.10593
7892906	12.8714	13.0541	13.0616	12.997	12.9812	12.8175	12.8658	13.0929	12.9774	13.19	13.1136	12.0309	12.3485	12.1949	11.9959	13.2629	13.0529	12.8895	12.9663	12.4292	12.7721	13.0899	12.6715	12.9566	12.9534	13.1142
7892907	12.3217	12.5399	12.4418	12.6191	12.3471	12.3002	12.5831	12.5289	12.513	12.4044	12.5097	11.7651	11.7801	11.876	11.7392	12.7442	12.8653	12.7666	12.7673	12.68	12.5578	13.0113	12.4457	12.9684	12.6734	12.9269
7892908	6.5011	6.75788	6.52711	6.52579	5.99645	6.12286	6.71407	6.58096	5.92884	6.59147	6.38779	6.49374	6.99453	7.13274	7.28736	6.86704	6.66256	7.1135	6.48013	6.93835	7.00356	7.0159	6.82128	6.85564	6.5741	6.18459
7892909	9.5087	9.38959	8.9201	8.87932	9.12633	9.33248	8.83584	8.87794	9.56945	8.5646	9.04282	8.39648	9.06814	8.04989	8.5399	8.24055	8.56796	8.45792	8.84623	8.85276	8.76661	8.4153	9.43974	8.09962	9.02692	7.92026
7892910	5.67866	7.22687	6.06339	6.19797	6.29514	6.81217	6.28023	6.5003	6.80326	6.823	4.75063	4.49881	6.63201	4.86083	5.07436	3.99389	4.32495	4.15865	6.14563	3.97804	5.24768	5.40778	5.36671	4.92766	5.92137	5.91311
7892911	7.7805	7.73673	7.5807	7.78734	7.73266	7.99367	8.26827	7.85098	8.01347	7.98137	7.92794	7.95861	7.9237	8.03946	8.24928	8.41129	8.46693	8.32349	8.02717	7.87771	8.08507	8.13477	8.175	8.44172	7.70156	8.18335
7892912	5.87187	5.3641	5.98035	5.51683	5.8947	6.30049	6.00408	5.91454	6.01171	6.3003	6.03347	5.89363	5.90772	5.848	6.20257	6.15916	6.49804	6.38712	7.02003	5.64795	5.94073	5.90959	6.11335	5.98951	6.20519	6.11503
7892913	7.97567	7.75389	7.36989	7.69673	7.93579	7.01919	7.90839	7.61381	7.81784	7.89803	7.89942	8.70856	8.32982	8.08402	8.16127	7.75866	7.41288	7.02611	7.79845	7.47907	7.92905	8.04884	7.9188	7.54316	7.85651	7.79969
7892914	7.2053	7.62296	8.12599	7.10553	7.23439	6.6619	7.10105	6.7044	7.26569	7.30563	7.46412	5.47494	6.08217	5.70676	5.99716	7.0786	6.47378	6.68998	6.96734	7.01046	6.5102	7.22245	6.84723	6.79375	7.11827	7.09285
7892915	9.65257	10.7151	9.93844	9.68628	9.73771	10.4213	9.49034	9.55836	10.2446	10.1602	10.0292	9.82333	9.92626	9.67491	9.90005	10.1037	10.6761	9.22521	10.282	9.4192	9.72039	10.4318	10.5324	10.0808	9.77585	10.2706
7892916	7.94197	7.86076	7.81389	7.62811	7.74085	7.83947	8.08822	7.84861	7.82124	7.72961	7.89829	7.87418	7.98344	7.91426	7.95591	8.21272	8.55334	8.2384	8.24497	8.02533	8.25214	8.54222	8.1462	8.50011	8.06894	8.56678
7892917	4.96453	5.32361	5.22009	5.52399	5.14279	4.4193	5.58536	5.15751	4.88323	5.88097	5.71035	5.51976	5.34283	5.04587	5.20858	5.57174	4.47483	4.48873	4.65457	5.9683	5.61451	4.1378	6.11476	4.73801	5.14421	4.02228
7892918	8.19249	8.02546	8.34807	7.9526	8.12514	8.17235	7.84155	8.2143	8.37471	8.53021	7.88289	8.26814	8.18289	7.60897	7.73077	8.91532	8.78404	8.37613	8.70883	8.42782	8.28803	8.49217	8.11474	8.92786	8.63246	9.86103
7892919	10.3777	10.0358	10.1268	10.212	9.63361	9.89899	10.1491	10.09	10.5113	10.3792	10.347	11.0221	10.3505	10.9252	11.2378	10.1663	10.2781	9.85413	10.0953	10.3994	10.2415	9.93549	10.6543	10.7246	11.1564	9.75243
7892920	9.86977	9.78012	9.57784	9.24457	9.77425	9.41211	9.72408	9.51997	9.73955	9.92834	9.88628	9.6984	10.1089	9.90254	9.76422	11.3411	10.7403	9.83277	10.0913	9.77411	10.3236	10.5743	10.2715	10.6515	10.2572	10.4383
7892921	3.50659	2.75478	3.98128	3.44193	2.91942	3.62092	3.55184	2.83273	3.35407	3.53945	2.79612	4.14394	3.78608	3.10616	3.38405	3.0341	3.57882	3.28693	4.55618	3.15534	3.40123	3.4513	3.18581	3.3468	2.86508	3.69373
7892922	5.07906	4.42938	5.25681	5.09868	5.32817	4.5571	4.40398	5.14947	5.00494	4.49858	5.32222	4.63153	4.69793	4.35045	5.03659	5.00836	4.15844	4.56923	4.78328	4.61594	5.02866	5.2612	5.03745	5.78236	4.33998	3.91119
7892923	3.06201	2.29931	2.55917	2.63037	2.52722	3.11788	2.487	2.37636	2.06428	2.36349	3.06231	2.3911	2.8459	2.59171	2.27975	2.14645	2.13433	2.43598	3.06515	3.16485	2.78801	2.64509	3.00605	2.72462	2.65439	1.9805
7892924	12.0355	11.7433	11.7046	11.9572	11.8492	11.8208	11.9531	11.7243	11.9116	11.6949	11.8363	12.1863	12.0202	12.2757	11.9297	11.7108	11.9211	12.0764	11.9687	12.1769	12.0404	11.7846	12.1004	12.0617	12.0433	11.7271
7892925	9.86335	9.88662	10.0504	9.98567	9.91519	9.90309	10.0124	10.0051	9.83293	9.71241	9.86065	9.50077	9.86452	9.6931	9.688	10.1389	10.2833	9.87419	10.0981	10.1041	10.0875	10.3654	9.83059	10.3521	10.2387	10.2993
7892926	9.83081	9.80472	9.84797	10.0651	10.0857	9.88418	9.6178	9.89379	9.97406	9.48693	10.0745	10.3956	10.3629	10.1372	10.3183	10.3339	10.2492	9.95449	10.2841	10.4025	10.3239	10.3113	10.39	10.3193	10.6051	10.7466
7892927	4.94627	3.59018	3.12185	5.44666	4.37417	4.16386	4.68513	4.05338	4.90049	4.44202	3.96143	4.56492	4.00397	3.891	3.39232	4.12316	3.17812	4.61267	5.29346	3.77989	2.76868	4.43368	4.67631	3.65493	5.15895	3.55995
7892928	11.5542	11.3855	11.4522	11.3537	11.542	11.4422	11.5615	11.3123	11.586	11.2078	11.6874	11.6826	11.6999	11.7443	11.9996	11.5255	11.5583	11.4713	11.5124	11.6225	11.626	11.3888	11.5226	11.7619	11.7156	11.539
7892929	4.15878	4.22451	4.40966	3.93734	4.2387	4.31608	4.63946	4.35165	4.80366	4.4411	3.75675	4.46985	4.41557	4.21463	3.79229	3.9581	4.42097	2.88572	4.00914	3.98397	4.04028	3.77498	3.86319	3.48601	3.92928	3.73533
7892930	12.3323	12.2176	12.3128	12.3128	12.2615	12.3007	12.2575	12.2037	12.1147	11.8744	12.3468	12.7624	12.6541	12.7204	12.6897	12.1674	12.3781	12.3181	12.304	12.5173	12.4472	12.3335	12.3875	12.3389	12.455	12.4794
7892931	7.29561	6.853	6.7758	7.00468	7.19318	7.52942	7.49566	7.05544	7.49277	7.14097	7.20795	7.8143	7.61286	7.8229	7.38618	7.30658	6.79724	7.17189	7.1731	7.46071	7.16725	7.11953	7.90611	7.50456	7.31892	7.11075
7892932	9.58453	9.83265	9.54231	9.10571	9.28378	9.64424	9.29438	9.09012	9.18367	9.59709	9.44425	9.52867	9.66246	9.01951	9.11141	9.54764	9.02613	9.15881	9.67496	9.27936	9.21624	9.65602	9.64801	9.73051	9.33471	9.22651
7892933	8.91277	8.35433	8.0378	7.79564	8.79106	9.31502	8.61431	8.55462	8.88125	9.14575	8.6996	8.33555	8.53467	8.32091	8.26425	7.69059	8.22126	7.67857	8.79723	8.32584	8.63645	8.09553	9.06316	8.60697	8.50273	7.91192
7892934	8.14993	7.59237	7.24573	7.71162	7.69427	7.74561	7.18797	7.61842	7.66751	7.60144	7.81515	7.5419	7.27933	7.51559	6.88648	7.3818	7.72736	7.70778	7.73012	8.05429	7.55746	7.88401	7.60935	7.79601	7.45574	7.2842
7892935	10.7485	10.9589	10.9741	10.7745	10.7564	10.9258	10.8235	10.9184	10.8851	11.2833	10.9311	10.2191	10.4296	10.2694	10.511	11.1556	11.1312	10.9661	11.1172	10.764	10.9348	10.9902	10.9728	10.9782	11.1385	11.042
7892936	6.0686	6.48757	6.13845	6.08204	5.91837	5.6368	5.79604	6.20951	6.81795	5.91465	6.1713	6.23979	5.68491	6.16824	5.43749	4.35206	5.57052	4.97135	4.93638	5.22449	5.60615	5.97801	6.06257	5.60249	5.44323	6.3463
7892937	8.67887	8.8355	9.01224	8.772	8.68525	8.79021	8.80601	8.71703	9.16255	8.80816	8.9437	8.85843	9.27456	9.35631	8.85787	9.17079	9.2934	9.2219	9.08361	8.96046	9.26528	9.11017	9.16713	9.5153	9.25002	9.52881
7892938	9.8916	10.574	9.91893	9.53533	10.3434	11.005	9.79044	9.94026	10.5919	10.1962	10.4366	10.8726	10.9524	10.5497	10.6043	9.57801	9.76373	9.76404	10.2409	10.5477	9.88963	9.16654	10.5527	10.3195	10.397	9.43667
7892939	9.83716	10.369	10.2536	9.76158	10.0082	10.2399	9.9392	9.91718	10.2871	10.9045	10.0958	9.38706	9.60679	9.51593	9.46547	10.0182	10.0859	10.1235	10.0061	9.73804	9.85713	10.2227	9.88587	10.0609	10.0533	10.0384
7892940	12.8986	12.9042	12.865	12.9091	13.1327	12.9046	12.9642	12.9231	12.9464	12.6342	13.0025	13.2133	13.1501	13.2809	13.2066	13.1809	13.1241	13.129	13.1774	13.2692	13.2527	13.0951	13.2144	13.1663	13.2798	13.2006
7892941	12.158	12.3704	12.2041	12.403	12.2073	12.1008	12.3183	12.2964	12.3509	12.5038	12.193	11.9646	11.9888	11.9306	12.1132	12.4491	12.3178	12.4753	12.4569	12.1942	12.3462	12.286	12.254	12.5198	12.3775	12.2827
7892942	5.96372	5.84939	5.90145	5.72575	5.3785	6.53512	5.59762	5.89825	7.00608	5.91698	5.34028	5.84598	5.60436	6.06228	5.48669	5.56889	6.53393	5.75149	6.46316	5.85605	6.21669	6.35979	6.26419	6.20121	6.64161	6.71332
7892943	2.19115	2.18113	2.21099	2.17524	2.15003	2.15062	2.191	2.19519	2.14767	2.1407	2.11164	2.21761	2.36957	2.18912	2.26406	2.19085	2.27312	2.17958	2.20675	2.18435	2.19683	2.2579	2.16288	2.17262	2.2539	2.25446
7892944	9.64954	9.76963	9.75762	9.2482	9.444	9.72376	9.20673	9.30287	10.0882	10.2769	9.56746	9.69548	9.60255	10.0422	9.7695	10.0376	9.8916	9.73494	9.83796	9.74257	9.93008	10.1906	10.0216	10.1964	10.2137	10.2065
7892945	5.46927	5.54112	4.85843	4.5417	4.64608	5.14774	5.04586	4.21477	6.24001	6.26141	5.24353	4.90263	5.57715	5.54927	4.84761	4.23801	5.33086	4.71625	5.64405	5.16012	4.8984	5.09891	5.43653	5.03559	5.20377	5.48104
7892946	6.27046	6.41756	6.31359	6.66294	5.92201	6.26419	6.40031	6.63141	6.03877	6.13207	6.18283	5.76707	6.08392	5.80934	5.55919	5.68939	5.84718	5.66511	6.16915	6.16719	6.38252	5.89125	5.60607	5.81885	6.08941	5.77114
7892947	11.3262	11.4394	11.8484	11.4785	11.6106	11.6777	11.1127	11.6151	11.3621	11.8648	11.3787	11.2001	11.3498	11.4271	11.1256	11.82	12.0377	11.8557	11.9816	11.6196	11.8006	12.2544	11.7904	11.8933	11.945	12.2839
7892948	11.3504	11.3985	11.1103	11.3477	11.5681	11.3925	11.4138	11.3271	11.5633	11.0998	11.5162	11.96	11.7502	11.9072	11.8755	11.7369	11.7665	11.7024	11.6679	11.887	11.8517	11.9056	11.8029	12.084	11.8607	12.019
7892949	6.23398	6.99446	5.63541	6.63129	6.46205	6.66433	5.94508	7.21661	6.88545	7.19826	6.79765	6.66987	6.68405	6.76563	5.95244	7.61601	7.52621	6.96511	7.24318	7.22055	7.3478	7.38224	7.16337	7.67516	7.3509	7.45298
7892950	4.98632	5.01485	4.73295	5.03917	4.86869	5.20166	5.07788	4.93159	5.09998	4.8543	5.40325	4.6483	5.50862	4.94184	4.98004	5.04508	5.05806	4.74875	5.23336	4.68278	5.2517	4.90396	5.34977	5.10329	4.91	5.06584
7892951	8.59113	8.67335	8.1109	8.59575	8.53638	8.55543	8.50756	8.44475	8.78279	8.85145	8.46516	8.09704	8.44224	8.11997	7.35539	8.48951	7.77416	7.58176	7.7718	8.09994	8.17417	7.97667	8.00308	7.61852	8.11333	7.69846
7892952	7.50347	7.83112	7.58732	7.55983	7.61186	7.61671	8.03469	8.07573	8.14093	7.80891	7.84268	7.82948	7.51278	7.75519	7.18764	7.00219	7.67882	7.90553	8.24832	8.23244	8.69426	7.37003	8.21733	7.67623	8.01354	7.42867
7892953	7.24515	7.5731	6.78989	7.109	7.41971	7.33794	7.45965	7.08225	7.5824	7.82984	7.39039	7.00454	7.48326	7.27252	7.26886	6.83468	6.75716	7.16459	7.39546	6.95958	7.45882	7.23146	7.09429	6.93093	6.62172	6.85729
7892954	11.0253	11.3058	11.1973	11.0843	10.8662	11.152	10.5153	11.1952	11.0698	11.1653	11.3496	10.7288	10.8286	10.8876	11.093	10.9088	10.8377	11.2249	11.0202	10.8336	10.8036	10.6604	10.8944	10.5527	11.2903	10.771
7892955	11.1231	11.0538	11.1183	11.0672	11.2225	11.0517	11.1568	11.0303	11.1712	10.713	11.1656	11.7006	11.4789	11.4026	11.6044	11.4283	11.3821	11.4336	11.1792	11.5185	11.4607	11.3228	11.6865	11.5019	11.5204	11.4388
7892956	12.2284	12.2685	12.1616	12.2062	12.137	12.2153	12.1997	12.1482	12.1227	11.8659	12.2495	12.7328	12.565	12.5447	12.672	12.4897	12.5575	12.4329	12.5086	12.5562	12.5757	12.4875	12.5666	12.6248	12.5836	12.6339
7892957	6.79614	7.24484	6.8076	6.949	7.18656	6.86228	6.99941	6.59221	6.7159	6.90873	7.07108	7.49078	7.08823	7.26641	7.24636	7.30283	7.21685	7.15822	6.96477	7.05442	7.32655	6.96696	7.56213	6.79091	6.7882	6.82319
7892958	5.84892	5.73837	5.2306	6.19913	5.68934	6.59487	6.81322	6.65477	6.61574	6.33769	6.7108	7.27928	6.56944	7.2505	6.53444	6.18537	5.69693	6.11982	7.04685	6.40342	6.47966	4.58994	6.703	6.4894	6.29197	5.66388
7892959	7.91336	8.59276	8.17011	8.34801	8.21319	7.92252	8.02802	8.25427	8.0915	8.6836	8.32672	7.85775	6.71685	7.60109	7.61046	7.47259	7.2907	8.10896	8.05397	7.85461	7.5831	8.11051	7.77271	7.51299	7.53632	7.51801
7892960	10.7508	10.5773	10.4954	10.7707	10.8014	10.8927	10.5516	10.6944	10.4651	10.3742	10.7911	11.1514	10.7445	11.0207	11.0278	10.3701	10.4586	10.4572	10.5576	11.035	10.6659	10.5472	10.8471	10.648	10.6122	10.3886
7892961	7.97838	8.59855	8.5334	8.19212	8.5954	8.52169	7.86206	7.90054	8.76581	8.31824	7.78964	7.68514	7.64226	7.65766	8.09065	6.97078	7.26103	6.80415	7.03463	7.51711	7.0452	7.57764	7.74658	7.1522	7.73627	6.1887
7892962	6.32946	6.1531	5.76895	5.96285	5.4863	7.13433	5.88303	5.83687	6.22648	6.74568	5.43411	4.93772	5.28231	5.26148	5.21659	5.77189	6.45451	5.60388	5.57287	5.81764	5.85133	5.4492	5.95062	6.37859	5.1444	5.50048
7892963	4.42724	5.18187	4.95367	5.06446	5.44225	5.28355	5.28598	5.66464	5.65373	5.4595	5.0834	5.4465	4.92866	5.59966	5.87175	4.92685	4.99021	5.04143	4.47725	5.5326	3.76179	4.65109	5.05001	4.09799	4.82624	3.50717
7892964	5.69243	4.76451	5.33139	5.7129	5.22673	4.90162	5.97641	5.95353	5.90634	5.54423	5.89406	5.32772	5.35134	5.34113	5.51164	5.56753	6.02635	6.10037	5.80619	5.14928	5.27756	4.58225	6.12165	5.28073	5.53944	5.02371
7892965	2.68671	2.32223	3.12581	2.95979	2.12565	2.27377	2.49736	2.61229	2.17072	2.28615	2.31124	2.10183	2.49202	2.59156	2.26801	3.03886	2.66883	2.20686	2.22869	2.83245	2.32829	2.80615	2.74242	2.34687	2.34155	2.72903
7892966	10.6125	10.8709	11.0043	10.6739	10.5316	10.4397	10.49	10.8595	10.8088	11.5996	10.477	10.0707	9.97862	9.90253	10.1707	9.50198	8.99226	9.3347	9.2207	9.84363	9.68629	8.87908	9.93123	9.19869	9.55776	8.92545
7892967	10.3328	10.0497	10.2372	10.3924	10.3343	10.3057	10.3827	10.2215	9.9939	10.1318	10.3672	9.38451	9.64024	9.80684	9.8791	9.82073	9.09272	10.0871	9.99658	10.2472	9.83391	9.97214	9.82356	9.84052	10.3483	9.38119
7892968	8.58924	8.5005	8.4896	8.15942	8.28371	8.27306	8.91167	8.33543	8.2937	8.55014	8.20453	8.31608	7.89684	8.18759	7.56203	8.80287	8.68201	8.37871	9.13702	8.30774	8.47768	9.54483	8.33132	8.89717	9.07789	9.40228
7892969	12.1346	12.1341	12.2632	12.1882	12.2481	12.1917	12.1922	12.3265	12.1736	11.9396	12.2812	12.5571	12.6418	12.5808	12.5568	12.5396	12.5511	12.4414	12.5767	12.3789	12.5718	12.5949	12.5483	12.5694	12.6963	12.7147
7892970	4.84327	5.07256	5.19551	4.33183	4.536	4.52326	3.7918	4.52264	4.4664	4.7078	4.74106	5.54271	5.45483	4.02159	4.60141	3.28341	5.85582	4.71848	5.25986	4.95671	4.75407	4.42222	3.81187	4.75628	5.10424	5.5916
7892971	2.20233	2.21665	2.21633	2.15237	2.19126	2.1793	2.14174	2.20123	2.15395	2.13618	2.1659	2.24115	2.36213	2.2205	2.26334	2.25597	2.25867	2.1639	2.22963	2.18869	2.22692	2.29423	2.18762	2.17381	2.26345	2.31464
7892972	11.8053	11.6718	11.7332	11.7793	11.7226	11.7823	11.6076	11.8988	11.9961	12.2072	11.8422	11.9897	11.4774	11.9449	11.9662	10.9385	10.5241	10.9139	10.8121	11.708	11.0991	10.4322	11.3075	10.6686	11.1284	10.2629
7892973	6.10149	6.15346	6.02256	5.6561	6.21539	6.49861	5.27485	6.09455	6.24257	5.93033	6.00637	5.72012	5.42424	6.14009	5.33713	6.24976	6.16886	6.09882	6.15211	6.17778	6.25059	7.59764	6.08749	5.95275	5.86669	6.21744
7892974	7.31613	6.92721	7.54649	7.29353	6.61943	7.28517	6.65981	7.26979	7.33492	7.48248	7.39819	7.10391	6.47145	6.97344	7.52314	7.61376	7.09713	6.88334	7.17322	7.06229	7.28834	7.06253	7.43616	6.873	7.40757	7.54199
7892975	3.64537	4.52078	3.54544	3.31437	2.7282	3.36409	3.50697	4.04123	4.47036	3.58034	4.17561	2.917	2.94301	4.22862	2.90002	3.59217	2.95096	3.40189	5.08912	3.98818	2.6301	3.54303	4.38328	3.44974	3.3336	3.10868
7892976	4.59862	4.87641	5.03559	4.98944	4.21569	4.4936	4.93893	3.31541	4.70239	4.26306	5.9636	5.06481	4.68201	4.46864	4.67037	4.33557	4.75812	5.35337	4.88401	5.29987	4.76434	5.47762	4.8799	4.25862	3.61747	4.2296
7892977	11.9476	12.2797	12.0868	12.3802	11.8823	11.862	12.1196	12.1775	12.2073	12.3882	12.0361	11.1533	11.2798	11.3083	11.4608	11.8696	11.9451	11.9562	12.0091	12.071	11.8918	11.7514	12.0147	12.1273	11.9323	11.888
7892978	8.19751	7.70395	8.02204	7.88856	7.87467	7.97718	7.90307	8.16006	7.7539	7.80294	8.04591	8.63383	8.82128	8.87742	8.15699	8.81998	8.91287	8.64208	8.85606	7.7917	8.29653	9.11854	8.28035	8.95556	8.79039	9.24014
7892979	10.7661	11.1591	10.9202	10.7523	11.4232	11.969	10.5339	10.8341	11.041	11.0922	10.7556	10.5886	10.8009	10.5549	10.6048	10.2206	10.3545	10.3231	10.5491	10.7537	10.4198	10.3303	10.5571	10.3202	10.5702	9.96022
7892980	7.90634	8.80678	8.01787	6.97	7.95295	9.05646	7.60313	7.16203	9.09771	7.92729	8.17852	7.61402	7.86395	7.73102	7.49356	7.19331	8.82836	6.95671	7.90405	7.3391	7.86592	8.86501	8.66065	8.17983	7.72603	8.18159
7892981	10.552	10.7051	10.6933	10.6348	10.5488	10.6474	9.98229	10.7871	10.4706	10.877	10.7803	10.316	10.2657	10.3784	10.3017	10.6948	10.5159	10.7885	10.6812	10.7198	10.5937	10.6906	10.4521	10.4171	10.9956	10.5108
7892982	7.36186	7.21795	6.81464	6.8171	7.51015	7.15043	6.67826	7.30158	7.44605	7.02865	7.48559	4.93493	7.06432	6.27737	4.80474	7.16944	5.73079	6.50458	5.74224	6.44278	6.12352	7.34045	6.94104	6.74909	6.35467	5.76792
7892983	11.7227	11.6427	11.818	11.539	11.8042	11.6978	11.8175	11.7957	11.9861	12.2265	11.7175	11.442	11.8714	11.5946	11.5731	12.2243	11.4942	11.3404	11.5679	11.8691	11.8801	11.0469	11.8323	11.5559	11.5929	11.0223
7892984	7.98461	7.77648	7.68192	7.62621	7.584	7.98927	7.34795	7.60735	7.99135	7.0956	7.63646	7.72932	8.12818	7.7037	7.75174	7.46315	7.46165	7.26699	8.07336	7.54875	7.98414	6.5925	7.80521	7.45048	8.10936	7.16678
7892985	6.45433	6.37395	6.84907	6.52009	6.82579	6.91166	6.56876	6.59382	6.96576	6.53134	6.52382	7.06134	6.76307	6.8423	6.28931	6.85125	7.01075	6.41838	7.32513	6.87554	6.94744	6.69859	7.09564	7.22641	6.77815	7.13438
7892986	12.9108	12.9414	12.8508	12.9159	12.6476	12.6216	12.9635	12.939	12.8616	13.0289	12.727	13.0368	13.1154	13.1318	13.0993	13.127	13.1299	13.0755	13.0529	12.8706	13.0206	13.1372	13.0123	13.1517	13.0052	12.9967
7892987	12.3451	12.6622	12.5216	12.3575	12.7946	12.6401	12.625	12.6141	12.4326	12.3431	12.7081	13.1107	12.8834	12.8891	12.7155	12.819	12.6847	12.6695	12.7394	12.8234	12.8054	12.7755	12.7729	12.7046	12.849	12.8157
7892988	3.16318	2.784	3.32744	3.09095	2.51519	3.55484	2.82134	4.38691	3.72355	2.94341	3.22822	3.58909	2.98127	3.41702	2.9623	2.3533	2.65249	2.08005	3.06995	2.68082	2.69537	2.60656	2.75119	2.80774	3.01474	2.78033
7892989	7.73516	8.11244	7.70962	7.98534	7.83207	7.77458	7.97639	7.82715	7.73451	8.13987	8.06806	8.26648	8.3769	8.10167	8.04671	7.9965	8.43684	8.14694	8.33872	8.01103	8.09755	8.00459	7.87512	8.31491	7.92665	8.07271
7892990	8.71196	8.12982	7.21459	7.71203	7.53669	7.71297	8.18518	6.96629	8.10082	7.67453	7.76571	7.1295	7.53256	7.46187	7.68408	7.06552	6.98288	6.90073	6.82816	7.95456	8.00773	6.45893	7.08755	7.49272	6.72099	6.24734
7892991	9.59048	9.98605	9.90586	9.71934	10.0697	10.1123	9.57112	10.0048	9.58456	9.71081	10.069	10.5834	10.4587	10.4008	10.4688	10.3566	10.5411	10.1548	10.4739	10.0979	10.3938	10.5636	10.4313	10.5286	10.2839	10.7579
7892992	13.1727	13.1682	13.1248	13.1588	13.2054	13.2114	13.2199	13.1587	13.0772	12.9597	13.2318	13.429	13.4046	13.3429	13.3838	13.2751	13.2268	13.1313	13.2809	13.3964	13.32	13.1836	13.3691	13.1244	13.4191	13.2383
7892993	11.5286	11.2037	11.2088	11.3541	11.4013	11.1727	11.3704	11.3447	11.316	11.0153	11.3443	11.6841	11.4919	11.5261	11.5518	11.6116	11.6649	11.6312	11.8056	11.7548	11.7599	11.8702	11.7444	11.8311	11.8179	12.1102
7892994	2.7867	3.5363	3.43766	3.3336	3.37521	3.04133	3.3608	3.15375	3.9192	3.2831	3.70496	3.12757	3.46472	2.50981	2.69191	2.19779	4.01378	3.41664	4.19176	2.66424	2.99092	3.86937	2.7516	2.87859	2.81057	3.45313
7892995	3.66563	3.79408	2.61333	3.95453	3.31849	2.95023	2.6469	3.28771	3.19821	3.67792	4.14974	4.51637	2.86517	3.27108	4.10893	3.88419	2.95473	3.8557	3.76067	3.4373	4.15158	5.44222	3.5787	3.5906	3.60553	5.00613
7892996	8.69521	9.00307	8.52827	8.56307	8.52257	8.96525	8.65671	8.44544	8.77795	8.7696	8.88045	9.18107	9.15265	8.98824	9.15343	8.95324	9.24165	8.62907	8.95532	8.74046	8.79741	8.86233	8.97248	8.75769	8.64545	8.85075
7892997	5.40128	4.92715	4.46395	5.36336	4.83949	5.0356	4.02269	5.03442	4.73574	4.83219	4.73783	4.85302	4.21119	5.00638	4.68461	5.5758	4.66188	4.65556	5.36423	4.17712	5.0986	5.844	5.0607	4.96074	5.28626	4.5932
7892998	7.9462	8.36979	7.95908	8.21517	7.92728	8.03778	8.43094	8.40096	8.37426	8.39423	8.3904	9.24249	9.304	8.99846	8.64428	9.06806	9.10196	9.02702	9.54354	8.82321	9.29043	8.77238	9.16454	9.11868	8.88034	9.58769
7892999	5.25201	5.74124	6.39439	4.05993	4.8894	5.77641	4.73351	5.12768	5.88311	5.43588	5.80259	5.58526	5.92777	5.66019	5.55489	5.31179	5.97571	5.48591	6.01307	5.55282	5.95956	4.61808	6.41559	4.79904	5.53616	5.64171
7893000	7.00251	6.7619	6.88822	7.28044	6.63706	7.13239	7.0344	6.85806	6.7939	6.70397	5.53185	7.42375	7.29069	6.34144	7.63497	7.0643	6.87182	7.09373	6.73323	6.82512	7.07392	7.6491	6.8754	7.16826	6.26046	7.29172
7893001	9.59771	9.76345	9.05465	9.09314	9.51432	10.0424	8.88795	9.41236	9.67378	9.7571	9.4505	9.06989	8.64347	9.422	8.27251	10.0373	9.80668	9.49439	9.99321	9.85938	9.78885	10.4644	10.0586	10.4431	10.1527	10.3579
7893002	11.8797	11.9484	11.6401	11.6921	11.7501	11.8125	11.6716	11.9721	11.9629	12.4044	11.9799	11.8904	12.1678	11.7784	11.8804	12.2255	12.0424	12.1228	12.1981	11.9159	12.2199	11.8674	12.2076	12.1851	12.1774	11.8358
7893003	7.52508	7.03842	6.88861	6.87428	6.81261	7.2584	6.98753	7.07549	6.80714	7.28161	6.92397	7.26706	7.11806	6.82448	6.92115	6.51048	7.09868	6.79117	7.07345	7.01509	7.01572	7.43809	7.54417	6.76966	6.7538	6.83488
7893004	8.58575	9.8084	8.94373	8.60934	8.06611	9.2519	7.99091	8.41549	9.52188	8.80577	9.0101	8.39456	8.38281	8.66928	8.1507	8.16576	9.27174	8.04543	8.88013	8.46926	8.77094	8.77483	9.69124	8.84686	8.51254	8.78189
7893005	3.51989	4.16937	4.60604	4.07439	5.14436	4.16258	4.65797	3.93119	4.10819	3.8009	4.64239	4.182	3.19842	4.31433	4.31142	2.30501	4.07439	3.89881	3.17086	3.88512	2.05644	2.58859	3.38035	3.35752	4.40839	3.71709
7893006	7.14537	7.8412	6.23288	6.08639	6.11163	7.18823	7.21915	6.67077	7.6513	7.26721	7.04256	6.76207	5.66537	6.453	6.86154	6.83131	6.27266	6.28304	7.05622	6.53345	6.17091	6.94259	7.50761	6.48868	6.70258	5.62004
7893007	9.35554	10.0339	9.52091	8.88558	9.92036	10.6921	8.89003	9.68265	9.90344	9.64924	9.7025	9.85149	9.70611	9.25378	9.69859	8.02575	8.09829	8.2822	8.55207	8.50005	7.538	8.04112	8.59863	8.5848	8.42647	7.43263
7893008	5.99629	6.33375	5.52329	5.98825	6.00907	5.80882	6.24906	5.86037	5.82137	6.49752	5.85475	6.71615	6.47815	6.28903	6.25099	6.47432	6.75472	6.81308	6.43836	6.16922	6.56006	6.78506	6.49932	6.98062	6.59611	6.75946
7893009	3.90348	4.82841	4.66229	4.6566	4.13039	4.15706	3.5988	4.44717	4.12847	4.47091	4.50773	4.84939	4.67439	3.78509	4.54881	5.66618	5.17162	5.08565	5.12539	5.0898	5.27297	5.17778	4.38353	4.52519	4.87689	5.75328
7893010	8.06232	7.5653	7.43799	7.68018	7.84683	7.94355	7.80828	7.7697	8.03869	7.68216	8.10327	7.511	7.89875	7.60287	7.59959	7.82482	7.79529	7.80498	7.54794	8.03452	7.99078	7.6019	7.75167	7.80241	7.71463	7.25777
7893011	7.16102	6.97715	6.87726	6.52889	6.57472	6.63113	6.68216	7.37197	6.75904	6.7296	6.50838	7.11755	7.04351	7.02554	7.56306	6.57995	7.19302	6.30189	7.00167	6.69532	6.95346	6.8027	7.01543	6.85399	7.02131	7.0467
7893012	10.642	10.5195	10.4693	10.5996	10.9559	10.315	10.7574	10.7978	10.8196	11.0819	10.6874	11.0013	11.0106	10.9376	10.6444	11.0265	10.4032	10.0556	10.3858	11.0164	10.8895	10.2976	10.9388	10.6064	10.7083	10.2163
7893013	7.63312	8.16665	7.81364	7.81337	7.88932	8.16604	7.77754	7.97348	8.05232	7.56148	7.8975	7.32258	7.68454	7.67785	7.51785	7.67141	7.59834	7.79368	8.0379	7.95892	8.32937	8.30423	7.85234	8.03472	7.28427	8.23546
7893014	7.63973	6.96801	7.48843	7.61409	6.20919	6.74066	7.00321	7.42463	7.34398	7.0942	6.92369	6.73331	6.96434	6.93327	6.79085	6.53475	4.34353	6.1373	5.90906	7.22009	6.35206	5.42694	6.50396	5.8517	6.43106	5.98208
7893015	12.7202	12.4884	12.6656	12.6083	12.4446	12.4605	12.6344	12.266	12.6981	12.9479	12.4048	12.1797	11.899	12.4035	12.289	12.249	12.2905	12.3946	11.9657	12.3271	12.2945	12.1517	12.3014	12.6217	12.595	12.2148
7893016	5.74829	5.56528	5.7023	5.70958	5.86084	5.59963	5.80844	5.40097	5.61145	5.64892	5.63792	5.71943	4.75661	5.96896	5.83131	6.08572	5.38188	5.93525	6.2142	5.53807	5.66093	6.34168	5.70847	5.46939	6.2902	5.8127
7893017	6.96348	7.35596	6.93239	6.86699	6.29802	6.65022	6.44107	6.41769	6.51448	6.76144	6.82539	7.37357	7.15412	6.82717	7.22468	6.34308	6.68338	6.41186	6.42397	7.29457	6.61669	6.96489	6.65562	7.3349	6.56299	6.44783
7893018	6.92112	7.13164	6.94079	6.39638	6.35081	7.22652	7.08972	6.31204	6.85961	6.35084	7.01165	6.29795	6.64567	6.39463	6.69924	5.50852	6.56701	6.2439	6.62336	6.72901	6.79004	5.59098	7.07566	6.50023	6.26374	5.57083
7893019	8.45876	7.94659	7.95528	8.72417	8.33184	8.17536	8.49229	8.52736	8.587	8.06981	8.2928	8.32944	8.50987	8.49709	7.84245	8.73574	7.78968	7.81815	8.03487	8.69497	8.32728	7.48781	8.12028	8.29663	8.29501	7.28058
7893021	5.08661	5.3889	4.30605	4.58329	5.01343	4.9424	4.87598	5.21779	5.36059	5.60478	5.42288	5.56723	5.14031	5.2072	5.86702	5.36533	5.92524	5.15654	4.7156	5.20964	5.61248	5.5024	5.57587	5.17279	4.91194	5.31375
7893022	6.42629	6.81816	6.34918	6.03867	6.71185	6.59961	6.50979	6.22459	6.74575	6.2183	6.79509	5.58572	4.09614	5.61091	4.84258	6.33717	5.70832	6.21398	6.35204	5.8875	5.81158	6.14878	6.65444	5.75614	6.27629	5.80433
7893023	10.7292	11.3195	10.8246	11.2167	10.6246	10.7939	10.5918	10.811	11.0856	11.3781	10.9574	9.5473	9.73948	9.82772	9.82558	9.96451	9.47869	10.2659	10.076	10.5701	10.2224	9.4221	10.3138	10.2775	10.1655	9.50154
7893024	5.10323	4.9763	5.79125	5.43972	5.09111	4.64419	5.53065	4.92974	5.36194	5.19511	5.73393	4.80364	3.98872	4.34311	4.51319	4.21095	4.83948	4.17124	5.32169	5.35333	5.11977	4.66965	5.80653	4.29435	5.03743	4.39798
7893025	8.47192	8.04722	8.26425	8.00726	8.43842	8.16888	8.21797	7.92764	8.30069	8.15491	8.18141	7.56612	7.95868	7.98903	7.61649	8.0695	7.65333	7.98008	7.73425	8.01622	8.21265	6.8303	7.83464	8.05844	7.98355	7.3644
7893026	7.43959	7.35687	7.33559	7.10988	7.24524	7.2936	7.55798	7.32142	7.32398	7.23096	7.36171	7.43907	7.58955	7.48022	7.55089	7.71669	8.02153	7.74485	7.73905	7.50039	7.75239	8.00022	7.65922	7.96771	7.60391	8.06291
7893027	7.98587	8.33989	7.44675	7.51269	7.5671	7.76399	7.40726	7.9018	7.93	7.73809	7.95069	7.20909	7.06348	7.50177	6.08344	7.55843	7.17371	7.33108	7.99046	7.48339	7.4148	7.48855	7.08263	7.80057	7.88029	6.93121
7893028	6.66327	5.79364	6.57289	7.25849	6.04298	5.87167	5.81892	5.85379	7.15852	6.4612	6.17172	7.01985	5.95503	7.45628	6.48212	7.22895	7.22627	7.29877	7.1961	7.60365	7.1464	7.27144	7.42386	7.60931	7.69109	7.74629
7893029	11.6606	11.7691	11.6577	11.6509	11.5443	11.6824	11.7606	11.7642	11.6971	11.4753	11.6893	11.8464	12.0982	11.6138	11.7074	11.9365	12.1058	11.9921	11.9471	11.9342	11.925	12.1998	11.9335	11.9861	11.8851	12.3349
7893030	7.35854	7.0335	7.34694	7.32357	7.51592	7.30831	7.55997	6.62716	7.57531	6.91966	6.83391	6.81678	7.24369	6.86231	7.37083	5.89737	6.3599	5.90425	4.75607	6.69174	6.78425	5.87829	6.59633	6.07097	6.45421	5.19583
7893031	9.46128	9.8587	9.23083	8.82232	9.6313	9.84286	9.02977	9.48944	10.0047	9.65423	9.22009	9.26249	9.20302	9.35068	9.1698	8.95041	8.92917	9.06045	9.58251	9.31784	9.28822	9.06701	9.3795	9.61254	9.35225	9.05081
7893032	8.24744	8.21019	8.3649	8.00723	8.48251	7.92921	8.17158	8.20989	8.35849	8.35634	8.38717	8.11212	7.9745	8.00292	7.81959	8.80641	7.85927	8.46439	8.46758	8.19087	8.67716	8.08897	8.24601	8.48298	8.95307	7.76557
7893033	9.82702	10.5215	10.0119	9.13834	9.51984	10.7916	9.16884	9.69581	9.96732	9.82849	9.92622	10.2165	9.80144	10.0479	9.69307	8.5418	9.62154	8.53419	9.75056	9.53712	9.18866	8.89	9.94408	9.20624	9.59982	9.6619
7893034	8.60559	8.43883	8.59546	8.36648	7.96273	7.95741	8.41508	8.21017	8.55705	8.25929	8.18859	9.16825	8.96069	8.40105	8.84247	7.73151	8.70314	8.35111	8.80666	8.70597	8.5658	8.66848	8.89327	9.05366	9.02637	9.35847
7893035	7.22947	7.38507	6.98251	6.92541	7.11627	6.75104	7.32475	7.43244	7.22842	7.37904	6.86897	7.91363	7.73304	7.98065	7.76206	6.72171	6.86964	7.08686	7.52738	7.32067	7.66996	6.06615	7.5842	7.52247	7.65588	7.00205
7893036	8.61233	9.04425	8.66781	8.18456	8.67727	8.84929	8.53069	8.8043	8.69922	9.08376	8.50392	9.04778	8.74847	8.94404	8.78626	9.25183	9.55764	9.31887	9.31065	8.71932	9.08882	9.50833	9.06337	9.69468	9.0627	9.5578
7893037	7.84221	7.40431	7.15178	7.36178	7.35708	7.21649	7.27668	7.31646	7.71169	7.27413	7.3716	7.2445	7.13663	7.1466	7.08405	7.52448	7.47471	7.33871	7.67244	7.54921	7.43231	7.03129	7.24661	7.79719	7.55823	7.43585
7893038	4.20993	4.81925	5.85197	5.41926	4.96086	5.06735	3.84147	4.62624	5.51551	5.06886	5.13365	5.55372	4.99885	4.57434	4.82339	3.87032	3.93199	4.02683	3.69354	3.92771	4.2702	4.75015	4.4169	3.14111	4.21453	3.92166
7893039	11.6813	11.8918	11.7891	12.1628	11.9095	11.7475	11.8151	11.8938	11.4735	11.9704	11.8746	11.8292	11.9347	11.3988	11.7095	11.577	12.0187	12.0081	11.8525	11.821	11.7702	11.9542	11.7525	11.5534	11.401	12.0029
7893040	8.073	7.32168	7.63201	7.65461	7.70516	7.671	8.4745	7.72009	7.68602	7.72661	8.19593	7.64774	8.03797	7.75881	7.15214	8.81101	7.87071	7.02328	7.80054	7.36098	8.12064	7.17181	7.94547	7.85532	8.1586	7.57328
7893041	3.44297	3.15007	2.9187	2.9941	3.49775	4.12587	3.91693	4.97326	3.52606	3.36076	3.64334	4.17699	3.6912	2.95435	3.36517	3.1092	3.02353	3.19152	3.69011	3.8442	4.508	3.6484	3.55155	3.0634	3.73432	2.96795
7893042	11.0386	10.8832	10.9673	10.9582	10.9337	10.9434	10.87	10.9564	11.1147	10.5844	11.0138	11.6838	11.5406	11.623	11.6472	11.4854	11.3945	11.2576	11.2856	11.3374	11.5441	11.4278	11.4512	11.7363	11.6546	11.5904
7893043	7.55137	7.93711	7.73609	7.81554	7.60404	7.64878	7.48564	7.6797	7.52288	7.80978	7.58461	7.89615	8.05757	8.06011	7.84549	7.97829	7.73195	7.76074	7.85954	7.74119	7.81207	7.65952	7.75416	7.73501	8.0188	7.53365
7893044	2.905	2.9255	3.41894	3.72695	2.6989	2.87786	2.45872	3.95867	3.76762	2.60598	3.85986	3.08984	2.93132	3.03428	2.96222	3.43008	2.97952	2.6567	3.86889	3.61753	2.69642	3.19218	3.2676	3.80251	2.97814	2.64778
7893045	2.81694	2.87227	2.94877	2.63099	2.42383	3.11403	2.20851	2.80353	3.1148	2.0545	3.04073	2.28955	2.43267	2.83585	2.85735	2.41597	2.79522	2.08454	3.53695	3.30709	2.73913	2.81937	2.55158	2.96233	3.45279	4.67488
7893046	5.63776	6.41765	5.33747	5.8212	5.84536	5.67931	5.21448	5.45765	6.58405	5.71398	5.54929	5.11297	5.32076	5.64956	4.35273	5.07384	5.44897	5.25493	4.50786	5.04531	5.35427	6.5596	5.78057	4.90391	5.80562	5.80905
7893047	7.62878	7.63862	7.67223	7.44256	6.71456	7.53038	7.5262	7.52929	7.48626	6.75072	7.36336	7.35393	7.61867	6.51191	6.66159	7.29081	7.6828	7.23314	8.00886	7.54438	7.58991	8.06997	7.63126	7.1569	8.07233	8.85408
7893048	7.33972	7.60978	7.89637	7.09291	7.54311	7.61743	7.31066	7.52081	7.72044	7.46188	7.93724	8.00245	8.13743	7.80473	8.43283	7.91583	8.06824	7.67274	8.12171	8.19699	8.12886	8.25291	8.21419	8.1764	8.25802	8.48203
7893049	6.17833	6.60589	6.15839	5.27483	5.56371	6.11284	6.04502	7.27836	6.90075	6.42222	6.85312	5.99412	5.96822	6.02044	5.74685	5.94589	6.15582	6.04249	6.5825	6.45927	6.8323	6.2338	6.69348	6.29493	6.7962	5.74907
7893050	10.8229	11.3086	10.9543	11.371	11.1101	10.8658	11.2815	11.2293	11.2519	11.5869	11.042	10.3875	10.4533	10.5404	10.4913	11.2657	11.1745	11.2805	11.1569	10.6805	10.9671	11.0615	10.9788	11.558	11.0872	11.0936
7893051	5.79596	6.47867	6.24363	5.8464	6.31399	6.63031	6.40535	5.26168	6.60244	5.38289	5.77231	6.03319	6.62049	5.64741	5.35877	6.10081	6.98675	6.75716	6.11999	6.3103	6.23587	5.47903	6.28109	6.02748	6.24056	6.14937
7893052	6.22919	5.94889	5.65666	6.41215	6.20388	6.09604	6.11363	5.55161	5.91309	6.07973	5.99968	5.87364	5.46611	5.88613	5.99274	5.13294	5.74229	5.77331	5.12368	4.79568	5.86236	6.31053	5.73921	5.58375	4.96308	5.00148
7893053	5.93101	5.64168	5.33688	5.47867	5.50784	6.50974	5.70762	5.95611	5.91169	5.31973	5.69828	6.10545	5.36349	5.42939	5.67845	5.27076	5.68121	5.52522	6.0012	5.46337	5.50353	6.16031	5.83891	5.69058	5.56144	5.29138
7893055	7.9574	7.37439	7.58633	7.78345	7.71607	8.40415	8.2644	8.02937	8.44699	8.45371	8.26315	8.65209	8.40831	8.49761	8.00737	8.13582	8.13029	7.61422	8.67508	8.58244	8.22084	6.98893	8.78755	8.82257	8.60775	8.32647
7893056	6.80077	6.34173	6.59805	6.8926	6.88226	6.64791	6.85206	6.04418	6.63388	6.43776	6.70285	6.46185	6.70688	6.69198	6.59173	6.31697	6.41243	6.8672	6.77244	6.71761	6.57408	6.73104	6.08235	6.0041	6.47495	6.84614
7893057	3.98884	5.61064	4.16297	5.09088	3.63535	4.5237	3.95655	3.95966	4.61559	4.94052	4.65128	2.9013	3.19181	3.06089	3.3596	4.59082	5.13404	3.66767	4.6064	4.3658	4.81994	4.47668	4.85747	4.37667	5.28626	5.44991
7893058	9.6619	9.97125	9.58883	9.75372	9.7117	9.90851	9.52556	9.74734	9.56351	10.3847	9.71235	9.26943	9.41049	9.20039	9.20814	9.97996	10.251	10.0161	10.0497	9.76113	9.91478	10.5545	9.61106	10.1607	10.0599	10.7552
7893059	7.29172	6.8964	7.02432	7.29454	7.28831	7.52288	7.33922	7.00028	7.47253	6.99291	7.35994	6.98029	7.38694	7.26985	6.96963	6.43924	6.98599	7.49605	7.01479	7.24853	7.20788	7.15179	6.88123	7.21672	6.7909	7.02928
7893060	6.09611	5.70393	4.35704	5.28309	5.54197	5.62945	5.2437	5.61516	5.74699	5.44123	4.6229	6.26318	6.1227	6.00906	5.23196	4.67367	5.89301	5.97494	5.96236	5.3919	5.8304	4.22517	5.42537	5.88605	5.26166	5.9014
7893061	10.9886	11.3466	11.6253	11.043	10.9779	11.3948	10.9605	11.327	11.2533	11.8698	11.185	10.928	11.2114	11.1433	11.2332	11.4597	11.6088	11.4043	11.6297	11.0704	11.2707	11.6971	11.2196	11.2964	11.5106	11.9149
7893062	5.77732	4.67693	5.60262	5.64592	5.61353	5.62233	5.90665	5.42348	5.64223	5.78396	6.07542	5.97501	5.56113	5.77814	5.07242	6.19097	3.92933	5.88944	5.48721	5.09106	5.29635	4.98959	5.41935	5.43006	6.16154	5.14076
7893063	6.41841	6.80578	5.78038	6.259	6.11545	6.51151	6.12487	6.64073	6.73657	6.73396	6.07578	6.90986	6.52816	6.73249	6.78708	6.84279	5.67553	5.8326	6.17396	6.72267	6.05274	6.33252	6.58857	6.18634	6.15168	6.25605
7893064	9.13958	8.75543	8.84311	8.94629	8.96868	8.78112	8.8151	9.12458	9.22666	9.34272	8.76006	9.01513	8.84426	8.99383	8.68682	9.46455	9.73933	9.10826	9.39224	9.31879	9.01405	10.1312	9.27705	9.83421	9.62858	9.99309
7893065	5.35328	5.10522	5.45757	5.73534	4.84572	3.55237	4.82382	5.1063	5.74329	5.03212	5.84238	4.87968	4.4505	5.75158	5.67557	4.25324	3.59007	5.05307	4.31215	4.94648	5.49212	5.22282	4.96251	4.82769	4.57666	4.52814
7893066	2.39794	2.17112	1.98474	2.38978	2.69049	1.9838	2.16109	2.35094	2.3796	2.99502	2.60802	2.49964	2.45256	2.09898	2.47259	2.1065	2.13995	2.57528	3.38041	2.83896	2.79339	2.85571	2.07087	2.96693	2.21034	3.11991
7893067	9.10333	9.3013	8.63961	8.67171	8.6409	9.14152	8.61148	8.91494	9.0322	8.39971	9.09505	9.33624	9.03821	9.52642	9.57191	10.0356	9.59453	9.65611	9.58294	9.67167	9.91802	9.81721	9.58139	10.2317	9.76395	9.9452
7893068	9.09648	9.13203	9.09483	8.86916	9.28497	9.62189	8.84066	8.99612	9.44532	8.96071	9.03706	9.53273	9.18827	9.53209	9.4434	9.30456	9.66999	8.52024	9.22308	9.54259	9.43251	9.29554	9.56657	9.73762	9.63219	9.702
7893069	7.93063	8.29404	7.96493	7.50754	8.10749	8.19105	7.90692	8.09675	8.06859	7.843	8.09318	8.71977	8.5715	8.36082	8.83461	8.51716	8.80407	8.35273	8.73977	8.1389	8.46899	8.88599	8.63889	8.86159	8.79702	9.0615
7893070	11.5001	11.6052	11.7154	11.483	11.63	11.5049	11.668	11.5437	11.6345	11.815	11.5486	11.702	11.8917	11.6033	11.6989	11.4552	10.9474	11.4726	11.2638	11.6326	11.8657	10.753	11.7516	11.2289	11.6889	10.5394
7893071	7.60864	7.64506	7.52017	8.02296	7.85918	7.56837	7.92149	7.58866	7.64286	7.91175	7.88071	7.94486	7.83872	8.13914	7.59787	7.50993	7.95745	8.10555	8.01269	7.78466	7.99188	7.48151	7.75805	7.85544	7.42194	7.62708
7893072	7.76146	7.42764	7.38994	7.31391	7.48269	8.61775	7.2584	7.34921	8.15805	7.6413	7.52008	7.84487	7.68584	7.95318	7.91617	7.51808	7.60618	6.91194	7.18783	7.86333	7.71887	7.56703	7.79334	7.93238	7.89719	7.78232
7893073	10.2574	10.6829	10.5708	9.99165	10.2402	10.7151	10.1749	10.2492	10.6613	11.1215	10.3783	9.76339	10.2453	10.0671	9.94042	10.1688	10.0874	10.4684	10.4358	9.85616	10.1513	10.3962	10.2065	10.1497	10.3233	10.2716
7893074	9.09835	9.11566	8.40473	8.70631	8.51145	8.56256	8.27581	8.81872	8.8562	9.52705	8.70427	8.48338	8.59678	8.61361	8.84549	8.26083	8.23849	7.83661	8.58289	8.16061	8.31564	8.84589	8.82893	8.0401	8.57026	8.14115
7893075	8.1022	7.66077	7.71245	7.70195	7.8121	7.61664	7.95054	8.27911	7.88293	7.80669	8.23452	7.71471	7.72438	7.64809	7.39967	8.81506	8.63039	7.85912	8.42474	8.17373	8.22956	8.79227	8.18265	8.49535	8.21569	8.76351
7893076	5.94402	6.2427	6.35467	5.20022	6.14876	5.34712	6.40926	6.36143	6.75263	6.3789	6.06695	5.33241	6.23158	5.7508	5.67866	5.25966	5.99751	4.85045	6.33074	5.77086	5.76587	5.70072	6.13425	6.19839	6.60091	5.05947
7893077	13.7021	13.6462	13.6924	13.6241	13.7988	13.7208	13.7076	13.6322	13.5886	13.5251	13.8577	13.8226	13.8915	13.8695	13.7661	13.6874	13.6599	13.6539	13.6901	13.8043	13.7242	13.5195	13.7788	13.5794	13.6966	13.7686
7893078	3.29438	4.07921	3.50764	2.66639	3.08179	5.10817	3.76565	3.99094	2.43447	2.30265	3.99389	3.1859	2.46383	3.19842	3.21317	3.41637	2.94102	2.86833	3.03877	3.02198	3.08586	2.78445	3.77642	2.59948	2.77909	2.88021
7893079	9.85731	9.97242	10.1435	9.8934	9.71666	9.52195	9.76778	10.0619	9.73972	10.8682	9.8238	9.24095	9.27379	9.26053	9.26236	9.32543	8.13584	8.50269	8.51886	9.38373	8.74773	7.89412	9.26846	8.42645	8.96111	8.09965
7893080	4.78643	5.44622	5.11766	5.9732	5.65337	5.25511	5.21621	5.31774	5.14401	5.39611	5.32065	5.49416	5.31755	5.09372	5.62536	5.08384	4.64632	4.41423	4.90922	5.60333	5.05635	4.49297	4.71256	4.58784	5.23384	4.72194
7893081	12.0627	12.2091	11.9332	12.1	11.9785	12.5739	11.6975	12.0266	12.0978	12.3108	11.9576	12.0454	11.8108	11.953	11.9795	11.6915	11.6104	11.8619	11.8399	12.042	11.8531	11.4606	11.9344	12.0395	11.5566	11.4646
7893082	6.21839	6.56434	7.00028	5.60603	6.72637	6.76888	6.40974	6.3784	6.6179	6.19791	6.49301	6.61881	7.61888	6.49484	7.20722	6.25198	6.47323	6.58629	6.70701	6.97745	6.91374	6.50934	6.99553	6.564	6.50205	6.54282
7893083	6.99498	6.26763	5.89945	6.72617	5.82904	5.93473	7.15674	5.9659	6.41858	6.35238	6.45566	5.2964	4.30195	5.72612	4.16345	5.94754	5.35597	5.73554	6.16366	6.39949	5.84841	5.01767	4.71354	6.29847	5.32935	5.16685
7893084	11.1253	11.3078	10.8992	10.5208	10.9712	11.6396	11.0803	11.0026	11.1287	11.2566	11.1163	10.4825	10.8623	10.2523	10.4745	10.5302	11.4171	10.1135	11.0898	11.2305	11.46	11.2972	11.6652	11.1352	10.7944	10.6097
7893085	10.775	10.8377	10.625	10.7162	11.0861	10.8506	10.7756	10.83	10.8681	10.6407	11.085	11.9638	11.7583	11.4924	11.7568	11.4877	11.4365	11.252	11.4869	11.5813	11.5444	11.5495	11.6846	11.6603	11.5028	11.5701
7893086	9.32525	9.07523	9.59775	8.92383	9.45842	8.97999	9.10603	9.35977	9.29444	9.67248	9.44383	9.52344	9.86156	9.19554	9.54635	10.8324	10.8706	10.1163	10.3852	9.2715	10.1412	10.9336	9.73151	10.0845	10.17	11.1857
7893087	10.8532	10.9431	10.7324	10.8455	10.9013	10.9942	10.5554	10.8782	11.2309	11.1984	10.9103	10.4528	10.4474	10.3171	10.6013	10.2186	9.95793	10.1968	10.0363	10.6173	10.2242	9.67026	10.6792	10.1444	10.0456	9.66849
7893088	7.07452	7.21715	6.12911	7.30184	6.37894	7.17883	6.7805	6.66922	6.5378	7.16932	7.40859	6.72763	7.67	5.94469	6.40759	7.57774	7.36	7.31103	7.63253	7.73077	7.62633	5.23933	6.65957	7.91768	7.28419	7.66415
7893089	7.71069	8.07855	7.43592	7.75843	7.6522	7.84625	7.73037	7.63272	8.14854	7.90728	7.69345	8.07789	7.92148	8.44988	8.05935	7.4804	7.75297	7.5482	7.04239	8.01965	7.73912	7.50814	7.90507	7.62286	7.72368	7.46609
7893090	12.5226	12.9982	12.7485	13.0404	12.7107	12.6136	12.9395	12.8937	12.7023	12.7883	12.8693	12.2378	12.0176	12.2613	12.1316	12.8664	12.8509	12.9693	12.6878	12.9415	12.6609	12.6748	12.6363	12.8517	12.8167	12.6839
7893091	8.67402	9.27512	9.27565	9.62428	9.48418	9.32857	9.29115	9.43829	9.4527	10.107	9.32364	8.65886	9.13005	8.8893	8.6968	10.0531	10.0978	10.0811	10.1163	9.53921	9.56075	10.0852	9.39163	10.4113	9.84058	10.0499
7893092	6.01906	6.13859	6.1441	6.31934	5.82673	6.37904	5.57479	6.27339	6.68765	6.22576	6.15906	5.84186	5.96492	6.28029	6.60294	6.02258	6.31038	5.89725	5.61301	6.12754	6.49417	4.79479	6.23653	6.51909	6.05727	6.27221
7893093	4.36651	4.50171	5.05966	5.48217	4.30077	5.32957	4.72553	5.19778	5.0654	4.84288	4.62584	4.85437	4.78768	4.92601	3.25794	3.81787	3.50492	4.6055	3.62938	4.37182	3.52259	2.77399	4.45198	3.26991	3.67941	4.06886
7893094	11.9843	12.1215	12.1644	12.1762	12.0803	11.7678	12.0445	12.0169	11.9914	12.4169	11.9975	12.0265	12.111	11.9663	12.0379	11.4505	11.1186	11.8045	11.5307	11.8923	11.6853	11.0903	11.9277	11.3363	11.7119	11.0234
7893095	4.76617	5.58364	4.63414	5.40862	4.68376	4.55954	4.93388	5.05296	5.42615	4.7508	5.46871	6.32276	5.79766	5.65348	5.45633	4.00204	5.60669	3.97622	4.58064	5.7721	5.25242	5.30134	5.77276	5.14658	5.1954	4.71671
7893096	11.4262	11.3134	11.2728	11.4592	11.4697	11.3367	11.4025	11.5254	11.4773	11.1672	11.5539	12.0183	12.0368	11.97	12.1269	11.8629	11.7957	11.586	11.9186	11.854	11.9376	11.6942	11.9022	11.8989	11.9864	12.0849
7893097	9.18221	9.04212	9.30202	9.20181	8.83128	8.67733	9.14519	9.11983	9.29506	9.43197	9.28734	8.78145	8.97675	9.23464	8.58227	8.86815	8.4542	9.24795	9.19488	9.25337	9.29662	8.24433	9.20223	8.99805	9.5163	8.50569
7893098	8.25498	8.48682	8.18262	7.8333	7.91645	8.04968	7.97891	7.41352	8.2391	7.69886	8.18827	8.32657	7.99	8.55741	8.53278	7.42739	7.90211	7.3416	7.31883	8.05507	7.54931	7.81879	7.64132	7.48649	7.70017	7.67574
7893099	7.00303	6.96156	6.58259	6.95019	6.27959	7.42052	6.67576	6.87962	7.11329	6.77728	7.05383	7.38179	7.65132	7.02524	7.41471	7.06885	6.92707	7.68912	7.08075	7.35278	7.35717	6.75685	7.46706	7.6037	6.53156	6.8282
7893100	7.32229	7.46359	7.28077	7.40655	7.45045	7.57838	7.44318	7.44508	7.45806	7.32537	7.35152	7.71056	7.14886	7.85596	7.25477	7.29457	7.54894	7.71077	7.44045	7.57085	7.49231	7.16739	7.00616	7.03845	7.38433	7.62034
7893101	13.1648	13.2207	13.3286	13.301	13.3734	13.3022	13.217	13.2756	13.219	13.0458	13.3705	13.6821	13.5492	13.5888	13.6495	13.2312	13.2096	13.1554	13.2662	13.3487	13.3212	13.1643	13.3384	13.0859	13.4331	13.3016
7893102	7.00651	6.45357	6.21282	6.67606	6.21929	6.13887	6.45721	6.24801	6.03648	6.02708	6.93712	6.46946	6.74924	6.30196	6.57464	5.89188	6.24145	6.55318	6.45863	6.59365	6.90925	7.07114	6.76512	6.07014	7.08188	6.04184
7893103	13.3497	13.278	13.3255	13.2887	13.1892	13.2955	13.2735	13.4134	13.3466	13.5435	13.4209	13.3685	12.9705	13.2925	13.394	12.8393	12.4713	12.7387	12.5964	13.1943	12.8957	12.296	12.9692	12.431	12.9861	12.1381
7893104	9.80873	9.87066	10.0137	9.65648	9.93765	9.95338	9.80853	9.76149	9.86474	9.99908	9.89278	10.4743	10.5529	10.4823	10.5873	10.4535	10.0843	10.6747	10.4866	10.3445	10.2339	10.2457	10.2749	10.3469	10.6732	10.149
7893105	10.9122	10.8489	10.9803	11.0549	11.0439	10.9723	10.8904	11.0209	10.8053	10.5337	11.0957	11.5512	11.4673	11.454	11.5401	10.9021	11.2218	11.1185	11.3058	11.2077	11.2909	11.2842	11.1567	11.2167	11.2693	11.5736
7893106	8.93719	8.80448	8.79402	8.88083	8.86668	8.76099	8.92886	8.99549	9.04411	8.93408	8.8409	9.24194	9.1797	9.28092	9.58628	8.95847	9.0456	9.23239	9.00334	9.39772	8.92291	9.05009	9.285	9.28804	9.10429	8.91612
7893107	2.87307	3.56297	3.16066	2.85601	3.30188	3.29454	3.20863	2.64937	2.7788	3.29537	3.30247	2.64184	3.87004	3.07498	3.73991	2.68789	3.37454	3.38347	2.95774	3.35491	3.12457	2.40326	3.33141	3.02446	2.71377	3.26839
7893108	2.02063	3.70623	2.23405	3.08586	3.98759	4.98112	1.99752	4.37672	2.52313	5.25641	6.07001	4.2631	2.21458	4.36624	4.68179	2.21458	2.0413	2.78288	2.14182	3.39888	2.05644	5.82189	2.03849	2.13005	1.88428	2.13005
7893109	6.06066	6.16065	6.4464	6.50899	6.44729	5.99123	5.85357	6.20182	6.25154	5.27344	6.47155	6.5319	5.6656	6.43196	5.98316	5.56679	5.92316	6.04492	5.82208	6.55436	5.41471	5.98684	5.56353	5.47326	6.50886	5.82367
7893110	6.1574	6.50427	6.33005	6.19753	6.44814	6.19544	6.31003	6.45802	6.85413	6.78773	6.74097	6.59883	6.87918	6.75702	6.71281	6.76318	6.67661	6.86535	7.25385	6.70192	6.95248	6.72406	6.71829	6.58186	6.76438	6.74674
7893111	7.86041	8.06726	7.73674	8.23112	7.81481	8.37171	7.88856	8.20658	8.29519	7.96776	7.92952	8.8723	8.75247	8.63255	8.30783	7.39997	6.95428	7.03745	8.23989	8.00243	8.42778	7.36492	8.64688	8.47797	7.91018	8.04161
7893112	7.62777	7.76558	7.48601	7.32859	6.86741	7.39632	7.495	7.68579	7.81021	7.84618	7.86736	8.66204	7.60863	8.02519	7.853	5.64596	7.37523	7.70314	7.45274	8.01826	7.9432	6.26544	8.2497	7.46579	7.9028	7.48284
7893113	9.3704	9.76729	9.76393	9.24995	9.60984	9.07892	9.57589	9.52495	9.65496	9.33998	9.46372	8.72081	9.1529	9.32075	8.9783	9.2034	9.54539	9.19056	9.39856	9.18448	9.35053	9.39517	9.38282	8.9824	8.59321	8.78959
7893114	5.97804	6.48375	6.09531	6.588	6.88727	6.8222	6.27605	6.58371	6.39155	6.39805	6.63304	6.96891	6.52668	6.22359	6.25048	6.19578	6.50215	6.63575	6.62446	6.87018	6.70394	6.32783	6.1907	5.90887	6.39032	6.88243
7893115	7.20671	6.46325	7.37577	7.54939	6.92592	6.91954	6.86673	6.94032	6.67209	7.11593	6.72186	7.51464	6.57573	6.60398	7.94268	5.37581	6.72317	5.78988	7.51997	5.82729	6.7879	5.58988	6.88937	6.63844	6.94431	7.55205
7893116	10.1551	9.88431	9.96138	10.1184	10.0278	10.1678	10.1715	10.0293	10.1756	9.76066	9.99136	10.218	10.0804	10.3597	10.0679	9.85774	9.5181	9.74526	9.79253	10.1336	9.87285	9.8845	9.96758	10.1545	9.95543	9.93696
7893117	4.62137	4.50062	3.42229	3.41145	4.08836	4.36115	3.69361	3.00243	4.30527	3.7712	3.93957	3.2449	4.22056	3.93872	2.83576	4.10832	4.55976	3.82884	4.65932	3.60783	3.90979	4.12049	3.75098	4.10568	4.82594	3.96085
7893118	8.0994	8.39228	8.43092	7.94929	7.95881	7.91546	8.36006	8.74379	8.55055	8.9017	8.29785	7.96236	7.27804	8.18066	7.81732	8.53444	9.00105	8.56928	8.79429	8.02793	8.43118	8.67121	8.4126	8.47525	8.51715	9.11795
7893119	6.68415	6.32804	6.8612	6.2181	6.68109	6.52206	6.44172	6.43472	6.65439	6.13137	6.903	6.428	6.11246	6.44849	6.38882	5.67731	5.64215	5.95024	6.4651	6.24407	6.63482	5.50712	6.47745	6.20103	7.04873	5.91053
7893120	6.78712	6.69163	6.48871	6.14178	6.05313	6.28075	6.04623	6.18399	6.77234	6.77748	6.53073	5.75034	6.1788	6.6117	6.42919	6.88291	6.52269	6.22492	6.36119	6.50025	6.75571	6.91238	6.98215	6.79264	6.41046	6.15227
7893121	10.4515	10.545	10.6281	10.2663	10.5028	10.7142	10.6742	10.5219	10.5265	10.3682	10.7829	11.1667	11.046	11.198	11.0736	10.9449	11.0449	10.9464	10.9881	10.9067	11.171	10.9642	11.0996	11.2358	10.7462	11.168
7893122	8.54839	8.44172	8.47991	8.17341	8.57438	9.06794	8.2687	8.05521	8.83302	8.68525	7.94946	7.71366	7.45749	7.81545	7.76526	7.4415	7.58753	7.63122	7.75969	7.58248	7.30971	7.15769	7.41855	7.62907	7.1682	6.6503
7893123	9.69732	8.88253	9.53411	9.25153	8.92961	9.40235	9.38739	9.17774	9.30463	9.44714	9.559	9.58163	9.31948	9.91935	10.1968	9.4292	9.17338	9.10513	9.45593	9.50903	9.53874	8.80631	9.48035	9.54988	9.50639	10.096
7893124	5.26158	5.65678	4.92564	5.76526	5.33651	4.96412	5.41279	4.91026	5.84207	5.42804	5.01377	4.83074	3.59598	5.18483	4.98834	5.2408	5.36681	5.22081	5.66295	5.51414	5.96442	3.72756	5.23023	5.68494	5.95627	5.27102
7893125	7.94421	8.34359	8.06941	8.0187	8.46257	8.71196	7.80558	8.06687	8.2169	8.50397	7.92642	7.45784	7.53465	7.82479	7.04298	6.99056	6.48971	6.77331	7.45359	7.18648	7.205	6.77116	7.08385	6.89824	7.34111	6.71015
7893126	5.18899	5.07529	4.61057	5.29095	5.17178	4.94456	4.80794	4.92617	5.44783	5.28249	4.88329	5.07253	4.63669	4.67195	4.80156	4.64259	5.42802	5.83576	5.10916	4.80241	4.61779	5.23047	5.03754	4.71752	4.92468	4.60064
7893127	4.55986	4.67315	5.33048	6.05751	4.92901	6.99424	5.03186	5.89438	5.63019	5.73859	5.21523	6.27215	5.45787	4.47306	4.68179	5.14182	4.27381	4.73124	5.44392	5.77121	4.9322	4.04733	6.14139	4.68344	4.39731	5.41331
7893128	6.52455	7.17561	7.09686	7.45013	6.41233	6.67463	6.02547	6.76243	6.77811	8.25281	6.8465	6.49767	5.92451	6.10728	6.30777	5.40984	5.15616	4.84264	5.08618	5.28663	5.35977	5.096	5.63046	5.37433	5.77571	5.44271
7893129	7.38123	7.42346	7.07324	6.87814	7.47067	8.04387	6.52085	6.85477	7.56938	7.36743	7.5349	7.06537	6.3793	6.97987	7.26989	6.16253	6.49486	5.91122	6.69804	7.23664	6.22538	6.44325	7.59286	6.39	5.84774	6.63788
7893130	11.1932	11.228	11.3838	11.3318	11.2885	11.1878	11.2899	11.3091	11.165	10.9063	11.1881	10.8676	11.0834	11.044	11.0298	11.3656	11.5048	11.2756	11.4105	11.4646	11.378	11.5623	11.1903	11.5868	11.538	11.5452
7893131	10.5594	10.7938	10.5987	10.9349	10.9208	10.892	10.4682	10.809	10.7998	11.1021	10.795	10.3861	10.6418	10.3686	9.93025	10.1194	9.59791	9.43002	9.83171	10.2801	10.0561	9.31421	10.1206	9.6385	9.87465	9.35687
7893132	6.53132	6.89379	6.49205	6.27155	6.98099	7.34461	5.97287	5.93845	6.75979	6.50936	6.75837	6.91693	6.34392	7.00077	6.09674	4.85799	5.50167	5.80651	5.82938	6.27183	5.61688	5.07673	5.92468	6.15346	5.83673	5.74629
7893133	12.2808	12.5759	12.5337	12.5397	12.2639	12.296	12.4719	12.4684	12.339	12.5996	12.3528	11.7346	11.8743	11.7149	11.7641	12.7012	12.6936	12.6256	12.5106	12.1407	12.2944	12.6632	12.2275	12.5588	12.4351	12.6579
7893134	9.06982	9.21572	9.70879	8.64248	8.86573	8.66174	8.82742	8.58074	9.29112	8.95675	8.82094	9.30167	9.06848	8.98341	8.76248	8.3266	8.96055	8.86174	9.19402	8.99565	8.85499	9.22416	9.0163	8.957	9.12904	9.23007
7893135	2.21458	2.46362	2.61016	2.55374	2.18584	2.77726	2.76978	2.48325	3.28431	2.90877	2.3185	2.15484	3.86936	2.36215	2.39892	2.49025	2.3185	3.44728	2.94958	2.70288	2.31156	3.37047	3.60877	2.2207	4.30603	2.61016
7893136	5.87479	5.94175	6.68868	7.15635	5.10119	6.05259	6.28734	6.14633	6.40412	5.85256	6.07108	7.04623	6.30458	6.24771	6.36191	4.78644	5.58965	5.20212	6.56009	6.86658	6.1435	6.6242	6.75216	6.40454	6.58955	7.08809
7893137	5.33154	5.1164	5.08175	5.09976	5.10093	5.44677	4.626	5.04679	4.8091	4.59403	5.49828	4.85974	4.58692	4.84775	4.56728	5.51749	4.39021	5.09338	4.7929	4.83242	4.76743	4.17254	4.59928	4.3232	5.13639	4.68043
7893138	12.7287	12.635	12.6492	12.5412	12.7236	13.0507	12.6847	12.6144	12.8713	12.8637	12.4804	12.5715	12.3972	12.8246	12.4456	11.862	11.4394	11.8465	11.6088	12.156	11.6855	11.3093	12.2166	11.7415	11.8466	11.0104
7893139	13.0265	13.1162	13.0017	13.0635	13.1884	13.0952	12.8374	13.1918	13.1756	13.2494	13.0519	13.1982	12.9165	13.1921	13.0207	12.6509	12.3695	12.4224	12.3446	12.815	12.7411	12.0127	12.589	12.2921	12.3796	11.9947
7893140	12.6728	12.6913	12.6464	12.5522	12.7391	12.5859	12.5271	12.6242	12.7644	12.4462	12.7987	13.35	13.291	13.1564	13.2967	13.051	13.0387	12.9314	13.079	13.0786	13.0618	13.0405	13.1362	13.1045	13.1583	13.1168
7893141	9.27922	9.42688	8.71055	8.60371	8.57401	8.72869	8.80207	8.52404	9.01167	8.71633	8.93576	8.83902	9.04306	8.92424	9.11057	8.45771	8.55991	8.06028	8.22491	8.88073	8.74319	8.57629	9.05296	8.49852	8.21057	7.55637
7893142	8.23068	8.79751	7.59072	7.57047	8.74829	9.35993	7.53728	8.22185	8.75653	8.35088	8.73558	8.83775	8.95499	8.77877	8.73989	7.76659	7.76784	7.69323	7.87675	8.19879	7.74499	7.56354	8.43319	8.49134	8.04489	7.57622
7893143	7.27368	6.99735	7.2544	6.51813	7.10458	7.9292	6.35413	7.0641	7.58669	7.11238	6.93307	6.59705	7.01733	5.89068	6.59905	4.8491	5.20023	5.32623	6.55656	5.69314	5.72814	6.31158	6.67717	6.09186	6.40827	6.69436
7893144	5.4053	5.56208	5.93891	5.06346	5.29813	4.31282	5.24641	5.8487	5.55124	5.10013	5.89165	5.80994	4.52034	5.20627	5.6526	5.18357	4.99004	5.87594	5.18978	5.93507	5.75253	4.83485	5.65152	5.89762	6.21367	6.26264
7893145	6.76856	6.78727	6.1472	7.01284	6.49539	6.7051	7.1821	5.50383	6.42803	6.33899	7.3093	6.20926	6.31967	7.22687	6.31131	7.12003	7.21497	7.22687	7.05476	6.95498	6.48055	6.41963	7.08613	7.1052	7.19352	7.21273
7893146	7.10942	6.31055	6.36286	6.65852	6.54434	6.69196	6.74577	7.27182	6.64249	6.64082	6.8382	6.76099	6.81654	7.2344	6.69193	6.90577	6.81549	5.89344	6.62896	6.82	5.99912	6.85136	6.37852	6.88508	6.87862	6.43985
7893147	13.2171	13.2291	13.3782	13.2125	13.3807	13.2218	13.2611	13.3144	13.1582	13.0378	13.3153	13.5528	13.6046	13.616	13.4791	13.3734	13.4168	13.3976	13.4364	13.3718	13.5077	13.4482	13.3881	13.3005	13.5139	13.4668
7893148	10.9214	10.7325	10.8696	10.7989	10.7564	10.806	10.9553	10.7287	10.6917	10.3811	11.0624	11.4587	11.4144	11.3214	11.4558	10.8929	11.1386	11.0628	11.1695	11.1499	11.2863	11.1136	11.0912	11.1693	11.4319	11.2438
7893149	6.27106	6.42498	6.3798	6.35411	5.86506	5.94357	5.78321	6.65565	5.87587	5.86866	6.21153	5.59333	5.31156	5.9118	6.18621	6.22517	5.99125	6.08184	6.17167	6.42105	5.90728	5.76316	6.21382	5.78796	6.06965	5.98643
7893150	8.08194	8.34667	7.83178	7.60577	7.27376	8.36385	8.46634	7.99388	7.97298	8.10525	8.52318	8.90569	8.38724	8.76557	8.43451	8.78256	7.64597	8.01703	8.73732	8.63209	8.60564	7.56701	8.84328	8.45862	8.55986	8.14004
7893151	6.53388	6.70307	6.80688	6.88208	6.98248	6.81331	6.87149	6.99754	7.05699	6.64473	6.69552	7.41096	6.67297	7.0896	6.74661	6.44739	6.68673	5.99112	6.63925	5.98572	6.25374	6.58739	6.88625	6.73036	6.61644	6.63473
7893152	12.0269	11.9053	11.7879	12.0253	12.0073	11.8527	11.9774	11.8385	11.9798	11.5147	11.8848	12.0389	11.8684	11.9251	11.8406	11.2552	11.1683	11.3267	11.3124	12.0409	11.6381	11.4257	11.9036	11.7364	11.8461	11.3701
7893153	12.0579	11.9578	12.115	11.9875	12.0546	11.806	12.0428	12.0522	11.9029	12.1198	12.069	11.5621	11.5641	11.6183	11.5751	11.9579	11.3979	12.1191	11.8025	12.0548	12.0741	11.6101	12.0583	11.7483	12.0254	11.238
7893154	9.08117	9.14581	8.86335	8.20235	8.22608	8.46939	8.39994	8.61835	8.75025	8.31008	8.67017	8.63851	9.11004	8.91084	9.14007	8.53315	9.07543	8.53432	9.31701	8.98529	8.68049	8.98676	9.69813	8.55803	8.65246	7.91916
7893155	6.81564	7.41213	6.91014	7.80182	7.50941	7.51101	7.47991	7.56388	7.78131	7.32018	7.88267	8.62913	7.66305	7.93222	8.04137	6.864	7.59764	6.74678	6.90539	7.43768	7.1045	6.89077	7.42523	7.36865	7.33851	7.16912
7893156	7.75228	7.55773	7.5701	8.10488	7.00131	7.78352	7.33726	7.45922	8.00469	7.78536	7.53457	7.17261	6.37053	7.32566	7.66511	7.25513	6.45853	6.56841	6.77538	7.46161	7.01767	6.5077	7.02449	6.68152	7.02867	7.6711
7893157	4.32719	4.58733	4.65134	3.5277	3.6424	3.72254	3.81878	4.31203	4.02329	4.10555	3.67769	3.77842	3.68099	3.80215	3.72016	3.88407	4.04785	4.3336	4.4062	3.95131	3.20228	4.1425	3.71552	3.88479	3.84116	4.60514
7893158	7.68329	8.04339	7.86467	7.89856	8.288	7.65451	7.82934	8.17439	7.78297	8.01312	8.07145	8.16766	8.01479	8.34588	7.98852	7.57924	8.13782	8.48367	8.2539	8.38694	8.1577	8.57461	8.49158	8.08647	7.91612	8.46837
7893159	7.1614	7.76478	6.57134	6.52636	7.27687	6.63658	6.5153	7.26097	7.06541	7.31253	7.08508	6.98282	6.83987	6.14438	5.48396	5.55617	5.87147	5.45524	5.95432	6.94785	6.68969	5.37644	6.53509	6.10645	6.71619	5.76466
7893160	10.0382	10.1161	10.1852	9.77952	10.046	10.3821	10.0084	9.76723	10.3779	10.6734	9.76318	9.44619	9.59494	9.94251	9.37087	9.72829	9.88564	9.86933	9.99892	9.78881	9.90293	9.80476	9.84448	9.96722	9.95376	9.68397
7893161	2.67699	2.48768	3.2282	3.02346	3.19819	2.84066	3.13053	3.08502	3.43074	2.76994	3.28798	3.5227	3.19438	3.72764	3.2224	2.70977	2.46215	2.78184	2.76808	3.70055	3.42784	2.95602	3.42749	3.5761	2.86569	3.29124
7893162	6.15713	5.69121	5.27447	5.4885	5.91919	5.57054	6.16832	6.58447	6.42697	5.87001	6.33538	6.18633	6.62199	6.58014	6.22766	6.55359	5.943	5.66571	6.2741	6.2891	6.01842	6.2361	6.51647	6.60341	6.78822	6.66168
7893163	3.51971	4.5891	4.08149	4.9388	4.33924	5.08665	4.27382	4.37546	4.59062	4.55673	4.63982	4.76266	4.69618	4.47144	4.93565	3.12755	4.0282	3.8725	4.90121	4.65486	4.25872	2.93237	5.82416	4.7374	5.39229	5.06149
7893164	10.5689	10.4023	10.3485	10.777	10.4681	10.5534	10.176	10.2798	10.7488	10.9367	10.0969	10.0653	9.68207	9.96827	9.37237	10.0068	9.29784	9.53033	9.2307	9.96103	9.57653	8.78813	9.81766	9.53325	9.74754	8.21637
7893165	7.85892	8.22341	8.40422	8.10162	8.76209	9.09586	7.74075	8.35211	8.51918	8.26429	8.35999	8.72631	8.47735	8.40953	8.112	7.63641	8.03419	7.65408	8.08647	8.06315	8.02398	7.78678	8.3183	8.23312	8.56584	7.47262
7893166	5.22916	4.945	3.49714	4.35078	4.93973	4.48957	4.68421	4.05522	4.73298	4.53216	4.98125	5.18091	3.64896	4.64007	4.45981	4.8733	5.27016	4.73173	5.27066	4.91351	3.792	5.20511	5.2106	4.24223	5.16509	5.2382
7893167	6.47344	6.77926	6.77736	6.0525	6.44096	6.58058	6.26566	6.11775	6.39358	5.99372	6.42736	6.85881	6.45292	6.52316	6.68659	5.86316	6.28319	6.17894	6.5871	6.09867	7.01311	6.20295	6.4245	6.86066	6.47779	6.33155
7893168	8.092	8.12774	8.0252	8.00114	8.17072	8.0398	8.69789	8.07992	8.57826	8.46812	8.40651	9.19069	9.07623	9.32362	8.70288	8.14756	8.35331	7.88291	8.50829	8.84431	8.45961	7.29364	8.81989	8.54636	8.34979	7.54418
7893169	7.86087	7.34488	7.32052	7.54951	7.81781	7.41456	7.47323	7.61635	7.85349	6.87746	7.84659	8.12365	7.85796	7.83192	7.86298	7.69241	7.20137	7.43053	7.37027	7.42449	7.41305	7.51031	7.64284	7.89295	8.09807	7.47974
7893170	7.87391	8.4155	8.03896	7.71705	8.11138	8.38013	7.86977	7.99996	8.89769	8.7563	8.20215	8.35634	7.89702	7.99293	7.65362	7.73624	7.57048	7.67371	7.95261	7.98814	8.11882	6.93041	8.27105	8.20201	8.09767	7.50698
7893171	8.6991	8.75936	8.39422	8.59947	8.16173	8.34507	8.44271	8.49346	8.35854	8.58252	8.54419	9.08045	8.53066	8.80294	9.04814	8.77583	8.74903	8.632	9.1521	8.77462	8.74007	8.69915	8.98079	8.8952	9.05972	9.03495
7893172	9.80169	10.0953	9.37406	9.0259	9.17703	9.2811	9.38138	9.04856	9.44889	9.29557	9.49947	9.51887	9.40572	9.31513	9.56793	8.79972	9.63724	8.95238	9.71062	9.57246	9.74514	9.29593	9.90752	9.57009	9.44273	8.58029
7893173	12.4017	12.4889	12.5831	12.6188	12.5642	12.6649	12.399	12.6156	12.3614	12.9012	12.7147	12.7765	12.4086	12.904	12.4204	13.0005	13.128	12.8353	13.0931	12.6888	12.8243	13.2733	12.7331	12.8442	12.9234	13.2698
7893174	2.72881	3.00717	2.51225	2.96104	3.36567	3.98646	3.58999	3.32649	3.89849	2.91654	2.63223	3.15078	4.04811	3.60053	2.75382	3.00799	3.69492	3.24298	2.9938	3.19688	2.5558	3.14015	3.56491	3.09801	2.91022	3.2461
7893175	7.65181	7.46878	7.32945	7.60669	7.60041	8.03506	7.83453	7.04764	7.22761	7.57881	7.61972	7.98228	7.99277	7.5322	7.03204	7.20823	7.79859	7.34694	7.5316	6.96966	7.99756	7.37462	6.86406	6.86072	7.40833	7.5692
7893176	3.84904	3.98455	3.88178	3.56629	3.12641	3.71239	2.56318	3.12741	3.26654	4.30607	3.43913	4.58556	3.50332	2.70525	2.52314	3.07261	2.91457	2.56918	3.06106	3.88302	2.99503	2.93659	3.51452	3.14756	2.88007	2.65005
7893177	5.83653	6.19039	5.54482	6.49662	6.49539	7.42844	6.22937	7.38892	6.67826	6.93788	6.76856	6.76142	7.1863	7.02652	6.78123	5.79815	6.57786	5.26654	7.20334	6.94149	6.86882	6.94285	6.96078	7.19428	6.72254	7.80307
7893178	3.10431	3.37739	2.80238	3.16565	3.06965	4.27078	3.348	3.2117	3.1579	4.02299	3.35591	4.00736	3.78602	3.35721	3.43754	2.72579	3.96992	2.95304	3.55622	2.95929	3.56236	2.65211	2.99696	3.20196	2.99237	3.5598
7893179	6.71162	7.40222	6.78694	7.26623	6.91083	7.27323	7.21488	6.98536	7.31075	7.28388	7.15593	6.88157	6.90857	6.69989	7.11124	6.74967	7.30138	6.82385	7.23082	7.00536	7.14397	7.2765	7.04881	7.10718	6.99328	7.25293
7893180	7.63997	7.87463	7.71442	7.50156	7.67314	7.9532	7.6631	7.75236	8.07711	7.88734	7.86226	8.03353	7.72171	7.81865	7.91315	7.78433	7.98483	7.92672	8.26044	7.75179	8.03562	8.0391	7.99327	8.32816	7.99999	8.66687
7893181	9.70194	9.50818	8.94254	8.40939	9.82675	9.79482	9.20897	9.40137	9.67272	9.39452	9.36549	9.1613	9.6125	9.45684	9.16563	9.67033	9.42488	9.20628	9.81667	9.218	9.43427	9.37304	9.78907	9.65941	9.44974	9.16513
7893182	7.8971	8.01208	7.79806	7.85637	7.48029	7.94894	7.85881	7.74593	8.08218	7.65981	7.78884	7.92854	7.7036	8.10715	8.25146	8.19767	8.40013	7.85845	7.91075	8.19059	7.92447	7.91379	7.93821	8.12803	8.26462	7.94702
7893183	6.28199	6.30568	6.85529	6.76884	5.98028	6.4842	6.31643	6.19988	6.97234	6.88175	6.38088	7.16149	6.67888	6.89493	6.99696	6.63205	7.43116	6.84186	7.72627	6.8236	6.89415	7.18449	7.00867	7.26389	7.59392	7.70369
7893184	8.71196	9.05759	8.31266	8.99735	8.91449	8.4685	8.67565	8.99607	8.91125	9.36206	8.8774	8.05919	7.6647	8.11134	7.99654	9.27008	9.36277	9.20937	8.85581	8.55362	8.9124	9.44864	8.72645	9.359	9.04147	9.63326
7893185	8.26304	8.09197	8.73445	8.20537	7.82854	8.30085	8.18896	8.14591	8.35298	7.82185	7.85414	9.72025	9.45174	8.95103	9.12371	7.6712	8.30593	8.25874	8.87304	8.72495	8.50982	8.31243	8.54503	8.51424	8.61246	9.56232
7893186	6.86287	5.47955	4.64175	6.16123	5.56209	6.83204	6.27904	6.81409	6.34419	6.37427	6.14573	6.4185	6.54173	5.69911	6.1881	5.7141	4.27009	5.98987	6.31327	5.8139	6.05848	5.58164	6.25016	5.8034	5.95025	5.83791
7893187	10.7725	10.8471	10.9822	10.8439	10.9501	10.8907	10.4908	11.0888	10.6827	11.0605	11.1417	10.6419	11.0248	10.7645	11.0106	11.2089	10.8146	11.2839	11.113	11.0483	11.0666	11.0927	10.9616	10.545	11.349	11.0262
7893188	7.53187	7.54278	7.23688	7.3406	7.69214	7.30707	7.72591	7.36119	7.72029	7.52225	7.52929	8.05506	8.27206	7.86852	7.33142	7.17271	6.57893	7.48942	7.96522	8.01025	7.7942	6.77078	7.77981	8.06946	7.70537	6.83714
7893189	13.5814	13.3399	13.5459	13.357	13.5468	13.5393	13.5577	13.4603	13.5326	13.4081	13.6033	13.7866	13.6508	13.8009	13.6843	13.6789	13.5846	13.5669	13.6747	13.6893	13.7492	13.6341	13.6265	13.6477	13.7319	13.7564
7893190	7.15328	7.3839	7.24603	6.48588	7.11822	7.5858	7.33744	7.09858	7.53777	7.09964	7.01605	7.22438	7.19153	7.01906	7.07592	7.45015	6.33467	7.34614	6.68321	6.88758	7.18868	7.27619	7.41015	7.63796	6.53391	6.74533
7893191	11.105	10.3921	10.4923	10.4571	10.656	11.0619	10.4674	10.3973	11.3767	10.9572	10.3837	9.93443	10.4102	10.348	9.89148	9.94865	9.53461	9.49774	9.56811	9.65325	9.17201	9.16237	10.0443	9.63695	9.70172	9.00914
7893192	5.13086	5.13558	4.65994	4.75795	5.16037	5.52341	5.49649	6.01099	5.8524	4.94956	4.73329	5.25281	5.16989	5.01399	5.99797	4.63988	5.62324	5.80625	5.83286	4.97351	5.6434	4.56308	5.77994	5.62375	5.65986	4.88099
7893193	4.79679	4.34883	4.96878	4.42554	3.30541	4.2631	4.93493	5.17285	4.88537	5.40255	5.3147	5.26798	5.34367	4.55057	4.61631	5.87201	5.73079	4.91118	5.06941	3.29854	4.61404	5.85198	4.48425	3.30184	5.63355	6.48304
7893194	11.6351	11.8529	11.5499	11.9184	11.7835	11.465	12.1482	11.6951	11.7564	11.8367	11.8402	11.6356	11.811	11.9234	11.656	12.0801	11.9306	11.9759	11.7725	11.7609	11.9141	12.0161	11.8535	11.9061	11.7284	11.8598
7893195	5.26106	5.84283	5.28762	5.53345	5.24789	5.92424	5.41594	5.70603	5.43472	6.25886	5.78825	5.3083	5.23599	4.80444	4.96477	5.04677	5.35759	5.24333	5.77249	6.22437	5.13065	4.76649	5.90642	4.70637	3.94674	4.66047
7893196	11.477	11.8681	11.7253	11.7641	12.1067	12.5467	11.3259	11.6389	11.6827	11.7568	11.5968	11.6997	11.8382	11.4523	11.596	10.9769	11.153	10.9977	11.3827	11.4424	11.063	11.1008	11.336	11.1659	11.3693	10.8935
7893197	3.88339	3.94674	2.91409	4.00389	3.07481	3.24483	2.82107	3.11368	3.77143	3.81432	3.23532	2.48096	3.48883	3.01096	2.78783	3.55198	2.93928	3.58535	3.96936	2.99851	3.08546	3.57498	3.32846	3.20424	3.56636	3.88939
7893198	2.67872	3.18476	2.95588	2.44723	2.46433	3.506	2.3105	2.57375	3.61091	3.3792	2.08029	3.45554	3.19136	2.46122	2.58099	2.70429	2.61527	2.98961	3.10151	2.75558	2.5922	3.09537	2.52899	3.00625	2.15306	2.27893
7893199	2.38717	2.39756	1.93163	2.55769	3.23619	2.61043	3.06559	2.20486	2.46849	2.65287	2.47628	3.11992	4.15126	2.31435	3.64194	2.37007	2.22428	2.34503	2.19902	1.90579	2.74117	2.34752	3.02679	2.23255	1.93622	2.28734
7893200	2.65874	2.20567	2.07209	2.54686	2.39217	2.85306	2.57264	2.25922	2.0902	3.09674	2.37995	1.94323	3.21649	2.53621	2.33333	2.03237	2.97654	2.19295	3.06493	2.57993	2.77074	2.36493	2.72511	2.2626	2.67523	2.13814
7893201	11.738	12.3249	12.1362	12.0582	11.9803	11.8411	12.0402	12.2115	11.9956	12.1011	11.9137	11.8377	12.0152	11.5678	11.6948	12.5231	12.6882	12.5029	12.3982	12.0965	12.1061	12.7031	12.0122	12.4688	12.2765	12.7771
7893202	8.75076	8.17522	8.38854	8.8988	9.5019	9.17497	8.27411	8.08628	9.21311	9.0026	8.86478	8.66998	8.45402	9.22834	8.29144	8.46548	7.814	8.61999	8.48199	8.85179	8.63738	8.13565	8.49717	8.68757	8.67593	7.34801
7893203	2.30573	2.26987	3.03301	3.4323	2.5913	2.12183	2.90918	2.23508	2.94764	3.26341	3.80133	3.09747	2.39208	2.68916	2.08155	1.96526	3.51971	2.1189	2.52412	2.99369	2.55063	1.986	3.95799	2.66053	3.22949	3.71709
7893204	7.8095	7.84457	7.63227	7.27963	7.31679	7.65714	7.92458	7.56254	7.35722	7.57088	7.67484	7.36393	7.53347	7.46834	6.89321	8.53273	7.78483	7.69239	8.46736	7.53734	7.91312	7.08928	7.65067	8.59784	8.1433	7.51862
7893205	11.9845	12.0274	11.7861	11.8731	11.8969	12.031	11.7149	11.9641	12.0775	12.0897	11.884	11.2531	11.1352	11.3222	11.3492	11.5693	11.0858	11.052	11.3222	11.6795	11.3917	10.6824	11.5996	10.9381	11.3238	10.5825
7893206	6.73037	6.29596	6.23149	6.70932	6.89676	6.55474	6.50795	6.37239	6.38462	5.65255	6.72893	6.51212	6.04026	6.19408	5.64167	5.92088	6.21643	6.19758	6.17444	6.55752	6.15703	6.14377	6.5462	5.88924	6.32896	5.47507
7893207	8.10178	7.92807	7.86563	7.79672	8.06352	8.3928	7.7025	7.51148	8.01863	7.64387	7.87762	8.24635	7.91247	7.57017	7.99947	7.25075	7.51903	7.60576	7.63881	7.80325	7.76337	7.1868	8.13341	7.25421	7.51581	7.4937
7893208	10.4179	10.562	10.1659	10.6238	10.3615	10.2579	10.6438	10.414	10.4643	10.7593	10.4431	8.73017	8.83279	9.07203	8.86027	10.3881	10.3401	10.2011	10.2811	9.73909	9.95247	10.77	9.62878	10.7577	10.0146	10.4536
7893209	8.28334	7.78302	8.14447	7.82263	7.97941	8.24835	8.15431	7.74521	8.40152	7.9484	7.87774	8.32725	8.252	7.99632	8.45377	7.77168	7.9472	7.58323	7.60175	7.99688	7.68983	7.70475	8.29896	7.7791	8.10898	7.53244
7893210	8.05643	7.41713	7.64534	7.20844	6.82348	7.57576	7.38693	7.5292	7.67848	7.59594	7.4542	6.85133	6.88338	6.87908	6.59385	7.92953	7.85654	7.61158	7.89127	7.51521	7.50473	7.8753	7.95606	8.46399	7.96287	8.09879
7893211	4.32073	4.77598	4.46523	4.04629	4.09496	5.41928	4.78987	4.03684	5.01663	4.99834	5.34312	4.68937	5.08287	4.9232	4.35472	4.47265	4.45221	4.21686	4.36518	4.76534	4.4994	6.05768	4.46382	5.55868	5.23588	4.40036
7893212	7.30732	7.05451	7.33906	7.35249	7.67178	7.65791	7.5759	7.55026	7.46816	6.96025	7.73179	7.39863	7.65643	7.21937	7.49923	6.45985	5.84114	6.01752	6.20485	6.74297	6.8605	5.99125	5.88191	6.35319	6.51467	6.42071
7893213	6.59936	6.18694	6.14725	6.53852	6.02165	5.48212	5.72373	6.14246	6.66179	6.66289	5.8588	5.93846	6.2796	6.04702	5.81441	5.41828	4.62602	5.82391	5.97718	6.35891	5.60442	4.96453	5.79069	5.85646	5.98288	5.23931
7893214	6.30641	6.47682	5.57474	5.67922	6.30401	6.07825	5.07154	5.44193	6.33003	6.29578	4.68941	5.3854	5.9896	6.44787	5.17499	5.61203	4.7928	4.69757	4.73935	5.58213	4.48021	6.53139	5.52767	6.12033	5.02759	6.05613
7893215	7.0544	6.76551	7.32073	7.61943	7.07251	6.73728	7.30604	8.01986	7.52343	7.20874	6.79461	6.91809	7.56933	7.02513	7.12079	6.66582	6.49378	7.85623	7.43539	7.52029	7.58919	7.48471	7.75006	7.17979	7.61422	6.92612
7893216	6.56907	7.09034	6.75301	5.60284	6.37362	6.61914	5.62695	5.87084	7.06816	7.35949	6.56797	6.23639	5.87557	6.47345	5.57539	5.3067	5.39567	4.93685	5.02345	5.55545	5.04677	4.86982	6.46336	4.38107	5.70941	4.90862
7893217	10.1724	9.90012	9.82837	9.69542	9.6634	9.45692	9.80644	10.2595	9.75494	10.216	9.86053	9.13693	9.55595	9.54906	9.64659	10.6177	10.6086	10.5186	10.5597	9.73798	10.2842	10.6783	10.0272	10.4566	10.1364	10.9479
7893218	13.36	13.5023	13.4512	13.2854	13.3234	13.4186	13.2839	13.3468	13.3964	13.6149	13.3208	13.3665	13.2586	13.3671	13.3398	13.1741	12.836	13.108	13.057	13.1858	13.1493	12.5918	13.2246	12.8962	13.0984	12.5689
7893219	6.56224	6.92461	6.27301	6.10725	6.67826	6.60259	6.43234	6.48319	6.00825	6.53274	6.10805	6.68598	7.74826	6.83492	6.59435	5.41827	6.64463	5.51236	6.04203	6.09915	6.5931	7.03558	7.0881	6.88964	6.90353	6.05087
7893220	10.1979	10.2862	10.3754	10.2117	10.5766	10.3275	10.2758	10.5587	10.2483	10.1558	10.616	11.3433	11.1931	10.9959	11.1686	10.8793	10.918	10.7983	10.9177	10.9053	11.1131	10.9338	11.0182	10.981	11.0268	11.3287
7893221	2.12694	2.90077	2.1857	2.0273	2.08862	2.6064	2.00004	2.18476	2.3342	2.37112	2.24977	2.69685	2.2254	2.25543	2.42353	1.93057	2.61859	2.54223	1.92584	2.55907	2.28006	2.24313	2.00294	2.16077	2.81471	2.32293
7893222	6.18339	6.30082	5.94689	6.1419	6.21578	5.76405	5.89159	5.91157	6.28807	6.46729	6.36169	6.23482	6.82174	6.11384	5.64819	5.53048	6.24042	5.18505	6.0861	6.27416	5.78632	5.28626	6.54719	6.22754	6.49557	5.64826
7893223	6.51688	4.46939	5.97033	5.95806	5.75759	5.97152	6.55674	6.46935	6.24358	6.58013	6.5563	5.91271	6.34883	6.20819	5.55408	6.14799	6.37346	5.79839	5.70812	5.45816	6.61631	5.50625	6.51089	6.24529	5.97517	6.02166
7893224	5.99427	6.60924	6.06389	6.45721	6.04184	5.88401	5.92209	6.02053	6.13697	6.51591	6.33756	6.07486	6.09368	6.32301	5.78251	5.60321	5.2576	5.8862	6.29226	5.85854	5.81813	6.0652	6.20908	5.79684	6.61248	6.45218
7893225	8.93471	9.11115	8.78502	8.5536	8.80615	9.12057	8.48962	8.57915	8.6168	9.25243	8.65004	9.37451	9.39551	8.77002	8.78835	8.05196	7.98998	7.83946	8.58299	8.57745	7.84056	7.88557	8.2371	8.03701	8.39341	7.48578
7893226	5.77075	6.45154	6.26134	6.55849	5.47405	6.00211	5.9297	6.66413	6.06901	6.38345	6.1748	6.25113	6.40695	5.69866	6.06723	6.68707	6.1529	5.69925	5.92123	5.44155	6.49456	6.43771	6.27982	6.75368	6.46304	6.35437
7893227	7.65355	8.20685	7.89504	7.51618	7.38408	8.11587	7.95176	8.15977	7.91697	7.87706	7.80533	8.16164	8.34132	8.14547	8.30822	7.91932	8.2363	8.12451	8.32796	8.11491	8.41865	7.58209	8.29703	7.97019	7.96124	8.36152
7893228	7.56133	7.59164	7.43679	6.74366	7.00727	7.45882	7.42397	7.23718	7.53019	7.61627	7.47316	7.73457	7.75884	7.6376	6.85495	8.60162	8.15714	7.56581	7.8854	7.68682	8.09434	8.60608	7.97234	8.3904	8.08599	8.28245
7893229	6.02883	6.62829	6.41993	5.97169	6.93072	6.60038	6.39457	5.93642	6.4846	5.77178	6.26803	5.89906	5.87028	6.4071	6.53422	6.85612	6.32792	6.92208	6.25581	6.64309	6.29877	6.7604	6.53397	6.5989	6.94478	7.3668
7893230	3.29438	4.22113	5.18662	6.40661	4.11732	4.20419	4.44723	3.55531	4.18196	3.52277	4.6601	3.99389	5.21523	3.10563	2.61016	3.31751	5.90109	3.19842	3.9908	4.7928	3.77642	5.06279	3.38035	3.91043	4.62081	5.35456
7893231	13.1518	13.1826	13.2083	13.1873	13.3046	13.1628	13.1102	13.1859	13.0293	12.966	13.3053	13.3923	13.3515	13.2864	13.2603	13.2159	13.2126	13.2299	13.33	13.4273	13.3419	13.261	13.2376	13.2025	13.2943	13.3237
7893232	6.30232	5.65988	5.81209	5.57088	5.53315	5.2096	5.53884	6.21672	5.35971	6.25875	5.39995	4.85757	4.88432	5.99097	4.45588	4.17035	5.23256	5.21786	5.0623	5.28408	5.59266	5.38941	4.99613	4.92962	5.02366	4.84936
7893233	3.8633	4.41188	3.73872	3.69226	3.73153	4.52721	3.68751	4.53672	4.35173	4.33355	4.64241	4.58127	3.94728	4.68209	4.07693	4.12713	4.15224	4.57969	4.7946	4.01834	5.11804	4.28154	4.77755	4.36008	4.12401	4.35389
7893234	7.00662	6.91301	6.33423	6.78585	6.90438	6.67109	7.1024	6.45354	6.99152	6.69867	6.84407	7.29631	7.26339	6.94103	7.19497	6.19956	6.12097	6.5906	6.22184	6.69156	6.83488	5.58546	7.01601	7.07564	6.97413	5.4457
7893235	8.59268	7.90585	8.17678	8.99831	8.14087	7.73042	8.62695	8.37719	8.60078	8.19865	8.30492	8.1043	8.05499	8.78989	8.02266	8.78304	8.06796	8.31993	8.53937	8.55993	8.62478	8.31008	8.58897	8.69021	8.42072	8.4395
7893236	7.77318	7.76175	8.08623	8.13297	8.33314	8.29245	8.15443	7.72823	7.84053	7.7013	7.89597	8.59037	8.42506	7.90057	8.19758	7.89957	8.02643	8.14797	7.39768	8.35472	8.24174	8.03682	7.80929	8.42908	7.87047	7.89196
7893237	10.5468	10.5705	10.3996	10.5858	10.7355	10.5873	10.747	10.4201	10.9937	10.3877	10.7281	11.4746	11.1747	11.3876	11.4624	11.1816	11.0201	10.868	11.0511	11.1379	11.1901	11.0652	11.2663	11.2464	11.0671	11.1781
7893238	11.4965	11.7528	11.8194	11.8585	11.5388	11.6711	11.6419	11.8123	11.6906	12.1753	11.6106	11.3593	11.2365	11.3164	11.4123	11.4034	11.5869	11.5562	11.7895	11.344	11.4676	11.4881	11.5883	11.4936	11.7217	11.6046
7893239	6.74104	7.60541	7.32247	7.58543	7.85417	7.4287	7.3308	7.8059	7.31233	7.43349	7.63471	7.54754	7.675	6.87341	7.63919	7.5584	7.69598	7.52988	7.65668	7.67148	7.41503	7.97466	7.19887	7.63531	7.51701	7.56735
7893240	11.2279	10.6118	10.9247	11.078	11.0098	10.7713	11.2507	10.9404	10.7964	10.7637	10.8879	10.7613	10.9934	10.9424	10.985	11.2072	10.326	10.9334	10.5635	11.0337	10.9199	10.4179	10.6215	10.6293	10.7447	10.2346
7893241	8.132	8.51499	8.32885	7.98174	8.1192	8.95875	7.5865	8.06537	8.59098	8.02359	8.06562	7.84235	7.72038	7.27351	7.42263	6.42803	6.68077	6.84546	7.0295	7.40719	6.87764	7.6711	7.43004	7.43262	7.62903	7.61801
7893242	10.5426	10.4108	10.3994	10.4952	10.5279	10.3582	10.3975	10.0477	10.5642	10.1341	10.5825	10.5936	10.5487	10.6557	10.5918	10.2712	9.74886	10.3516	10.1175	10.5166	10.3078	10.2002	10.5644	10.3564	10.3183	10.126
7893243	4.99967	5.25087	5.97932	6.04976	6.01911	6.26547	6.07534	5.83101	5.57792	5.85041	5.80573	5.07523	4.96303	5.46008	5.45471	5.57514	5.28613	4.77471	5.64381	5.69698	4.97447	4.61812	5.36876	5.19476	5.37506	5.30352
7893244	10.8115	10.5431	10.543	10.3254	10.9723	11.3926	10.7073	10.4806	11.134	10.8078	10.3218	9.81369	10.3755	10.0505	10.2292	11.0454	10.317	9.79744	9.99064	10.03	10.3767	10.0823	10.6195	10.6448	10.2347	9.47878
7893245	6.13522	5.62039	5.86456	6.03485	6.23494	6.51201	4.66343	5.77908	6.38502	6.11066	6.37553	6.37324	6.89944	6.06043	6.12012	5.59504	6.00218	6.24955	6.56933	6.05774	6.23342	5.4139	6.57246	6.07548	5.64719	6.74723
7893246	6.94025	6.85336	7.14348	6.63116	6.55058	6.70284	7.09236	6.97802	7.45793	7.15991	6.74546	6.97321	7.38626	6.87185	6.73944	7.06148	7.13133	7.43286	7.15803	6.85783	6.84595	7.00266	7.20497	7.49517	7.22032	6.25355
7893247	11.137	11.2529	11.1303	11.298	11.2628	11.268	11.1806	11.2126	11.1767	10.9639	11.3086	11.704	11.5981	11.5291	11.5839	11.3697	11.5984	11.4879	11.5834	11.472	11.635	11.6964	11.3929	11.4424	11.5151	11.8209
7893248	9.26624	9.78681	9.33641	9.31993	9.53981	9.31408	9.32314	9.34331	9.82762	9.50249	9.42495	9.06528	9.51574	9.24339	8.81855	8.77896	8.77931	8.80677	9.04543	8.78623	9.24597	9.32514	9.41743	8.67406	8.68093	8.48501
7893249	7.62239	7.64359	7.79262	7.79212	7.49167	7.59278	7.80513	7.66412	7.76139	7.61503	7.58571	7.77261	8.05885	8.27541	8.12806	8.09004	7.61546	7.8818	7.54688	7.63341	7.94796	7.70685	7.8542	8.13604	7.75621	7.49906
7893250	8.25322	8.17672	8.37444	7.97785	8.47661	7.66695	7.51516	8.66045	7.56724	7.53369	8.23724	8.0955	7.96868	8.04132	7.94791	8.19476	7.53381	7.32866	7.73808	7.78707	7.60049	7.47317	7.90529	7.58326	7.86641	7.52827
7893251	5.74023	6.34938	5.81294	5.86529	5.37984	6.85581	5.13602	6.03129	6.35752	6.59535	6.29073	6.63608	6.23074	6.37552	6.20102	4.86464	5.6519	5.31259	5.31383	6.12144	5.42568	5.31427	6.6531	5.05762	6.14361	6.18205
7893252	5.65888	5.99023	5.66221	5.57081	5.54862	5.78766	4.84053	5.78674	5.60142	5.90368	5.80372	5.65425	5.99758	6.16998	5.5989	6.22819	5.82872	5.63674	6.49139	5.58699	6.33861	5.72054	5.89414	5.49225	5.59396	5.49238
7893253	6.95196	7.74694	6.77478	6.62497	6.96193	7.93332	6.30864	6.95609	7.0727	7.16524	7.3686	7.35554	7.01142	6.88797	6.86591	6.27556	6.53986	5.83786	6.63613	6.47739	6.15606	6.5971	7.10099	6.87575	6.45216	6.76968
7893254	6.86376	6.75165	7.03841	7.30062	7.6516	6.8694	7.13662	7.0126	7.14159	6.8582	7.19543	6.81836	7.42435	6.8131	6.5998	7.01143	6.61448	7.44098	6.97116	6.95884	6.92279	6.83188	6.69614	6.64122	7.1709	6.85241
7893255	7.47602	7.23095	6.84961	7.03583	7.20698	6.45374	7.57868	6.93596	6.9851	7.20421	7.65726	7.48831	7.07543	7.90064	6.6359	7.3483	6.36242	6.9744	7.13231	7.52893	6.97015	6.73979	7.46319	6.89378	7.66079	6.90546
7893256	4.73792	5.28511	5.44195	5.258	4.93991	4.67235	5.24304	5.09685	5.15091	6.013	5.45914	4.82069	4.92472	4.93484	4.34812	5.36831	5.30145	6.02587	4.82647	5.01511	5.37334	5.07329	5.35548	5.91162	5.68128	5.49168
7893257	8.70765	8.96716	8.89369	9.12474	8.79398	8.94204	8.54376	9.07009	9.09334	8.96966	8.62142	8.36872	8.57819	8.65678	8.30547	8.45137	7.96272	8.34307	8.24721	8.38943	8.03221	8.45683	8.42684	8.43541	8.47564	8.48231
7893258	9.74795	10.1025	9.91455	9.3705	9.96685	10.2906	9.34823	9.83913	10.061	10.4641	9.71116	10.3762	9.80592	10.6919	10.0414	8.75815	8.99747	9.20725	9.53488	9.4901	9.40629	8.9205	9.71421	9.23733	9.60775	8.84941
7893259	10.0568	10.5608	10.3591	10.6347	10.3489	10.1612	10.4269	10.5538	10.4926	10.469	10.3901	9.52946	9.57386	9.55129	9.64545	10.2945	10.495	10.1538	10.3223	10.3408	10.2736	10.5569	10.1609	10.6108	10.3683	10.7912
7893260	6.02809	5.44256	5.97634	6.45728	5.85031	6.07507	5.98937	5.93124	6.19076	6.02327	5.55656	6.05342	6.39336	5.74404	5.87515	5.97125	6.55593	5.60268	6.32844	6.15606	5.95577	5.98851	6.14002	5.97598	5.95208	5.98343
7893261	12.4802	12.6295	12.6663	12.5159	12.5914	12.4652	12.5238	12.5927	12.3805	12.6975	12.6498	12.5906	12.4433	12.4476	12.5834	12.2976	12.0082	12.688	12.4841	12.3566	12.428	12.171	12.4424	12.2374	12.4468	11.7864
7893262	10.3118	10.6827	10.7902	10.7603	10.6759	10.7231	10.4216	10.7678	10.7772	11.3172	10.6758	9.84647	9.82878	9.65482	9.79287	10.7515	10.7643	10.5151	10.95	10.2648	10.4296	10.6704	10.707	10.5428	10.7898	10.4835
7893263	7.27857	7.1266	7.2564	7.00187	7.17963	7.24945	7.53144	7.03076	7.40388	6.95458	6.96543	8.11016	8.06982	7.5268	7.97907	8.13842	7.82012	7.63205	7.56279	7.68669	7.95922	8.12354	8.20151	8.38004	7.55482	8.12077
7893264	12.1394	12.0376	12.113	12.0039	12.3453	12.4652	12.1034	11.9406	12.3219	12.5202	11.8988	12.1503	12.1047	12.3607	12.043	11.2457	10.7608	11.1766	10.9714	11.5447	11.2165	10.7083	11.6194	11.17	11.1466	10.4426
7893265	5.13295	5.71504	4.59001	5.31602	5.3838	5.94123	4.51155	5.42945	5.30966	5.29151	5.32864	5.58115	5.95176	5.42125	4.83484	5.54512	5.9899	5.47218	5.12381	5.51295	5.79693	5.76228	5.52449	6.18007	4.74001	5.78012
7893266	11.1705	11.0911	11.2742	11.4457	11.197	11.2092	11.3089	11.2383	11.2135	11.4845	11.1969	11.1519	10.629	11.2694	10.9896	10.7097	10.4968	10.4868	10.5219	10.9391	10.4297	10.3121	10.3129	10.4195	10.4033	10.283
7893267	6.49728	7.22117	6.33784	6.41533	6.76688	6.00755	7.12701	6.63747	7.2644	6.91639	6.53204	6.73697	6.76968	6.05226	6.10617	6.40376	6.4799	5.88742	7.3441	6.92931	7.05149	6.41154	7.4381	7.26833	7.30869	5.94966
7893268	9.43538	10.0126	9.64388	9.15895	9.85479	9.88004	9.53881	9.7257	10.1869	10.0943	9.52647	9.0372	9.06545	9.26422	9.04152	8.89652	8.88779	9.07194	9.36451	9.5196	9.25192	8.54464	9.77656	9.48349	9.68934	8.4194
7893269	6.011	6.8657	6.69192	6.70524	7.29065	6.657	6.88584	6.847	6.50557	6.61826	6.88279	7.26359	6.94954	6.97233	6.93172	7.19094	6.69539	6.98758	7.08848	6.82431	7.60551	7.20177	7.14481	7.14802	7.18855	6.86244
7893270	12.9228	12.8123	12.7817	13.0412	12.8993	12.8185	12.7476	12.7587	12.9635	12.9633	12.8625	12.9801	12.7023	12.9101	12.8546	12.6267	12.2409	12.4369	12.2872	12.9054	12.4781	12.0777	12.6653	12.3639	12.4592	11.8537
7893271	11.4793	11.3862	11.6022	11.1702	11.56	11.3557	11.4425	11.5182	11.3676	11.5483	11.4846	11.3981	11.6817	11.4369	11.4043	12.1043	11.6643	12.0345	11.7804	11.9075	12.1215	11.5758	11.8619	11.8269	11.9777	11.2688
7893272	12.1448	11.8803	12.2301	12.0921	11.9282	11.9234	11.8832	12.1429	12.1385	12.3689	12.1028	11.674	11.7004	11.7543	11.6419	12.1211	11.7052	11.666	11.5293	12.0849	11.9984	11.5301	12.1206	11.5198	11.9124	11.2346
7893273	8.39806	8.36163	8.16161	7.95974	7.99435	8.46158	8.481	8.33532	8.46005	8.43892	8.63126	8.03736	7.57031	8.04446	7.67254	8.35778	7.49167	7.40242	7.87333	8.13656	7.66018	7.91102	7.91847	7.84614	7.62013	7.62906
7893274	2.03911	2.15348	2.04898	2.60771	2.02689	2.20577	2.54593	2.23405	2.2988	1.90572	2.18689	2.55104	2.12607	2.35288	2.4323	2.59273	2.69776	2.53106	2.94838	3.03914	2.22062	2.68896	2.13086	2.59683	2.64512	2.67097
7893275	3.4038	4.81505	3.78067	3.34635	4.60698	5.11665	4.39472	4.5907	4.73842	3.59509	4.28632	4.27222	3.81324	3.73141	5.01278	4.30017	3.80431	4.0367	4.26775	4.33149	3.93166	4.21385	4.3109	3.87211	4.05508	3.63236
7893276	3.44334	3.86626	4.3879	4.03336	4.74449	4.40657	3.27018	3.61173	3.83364	3.64	3.22785	4.27033	4.17648	4.37327	4.1037	3.12147	4.30429	3.80838	4.59952	4.25632	3.97886	3.39792	2.47865	3.98052	3.32449	5.17639
7893277	6.53191	6.79266	6.94946	6.81695	6.22707	6.88885	6.54565	7.24263	6.84045	6.19905	6.79202	6.69356	6.67863	6.09949	7.09835	6.53457	6.10743	6.35556	6.61481	6.14897	6.22494	7.00608	7.01474	5.56865	6.78181	6.83346
7893278	6.80621	7.13744	6.5509	6.82488	7.41021	7.20465	7.30868	7.22396	7.31956	7.0013	7.15743	7.68889	7.59173	7.60963	7.54651	7.35534	6.80256	7.09079	7.42964	7.38131	7.37607	6.8523	7.22263	7.40304	7.42772	6.91077
7893279	4.28085	5.26322	4.56241	4.21471	4.01687	5.99165	4.91473	4.35589	5.70339	4.21967	5.31624	4.72585	4.04961	4.52839	3.54602	2.6435	4.243	3.18458	5.12207	4.9255	4.71679	4.82875	5.60862	4.86343	3.63278	4.3405
7893280	2.67215	2.8207	2.07677	2.17546	2.17307	2.51605	2.59405	4.07875	2.65652	2.9497	2.57248	3.83476	2.1447	2.33136	2.16469	2.73656	2.95466	2.52078	2.48427	2.37322	2.73611	1.85536	3.61128	2.37139	2.8116	2.59819
7893281	12.841	12.7944	12.8407	12.908	12.8947	12.7654	12.755	12.8824	12.8116	12.5324	12.8639	13.0785	13.0819	13.0317	12.9869	12.8546	12.8663	12.8272	12.931	13.012	13.0038	12.8214	12.8853	12.6664	12.9616	13.0434
7893282	6.90022	7.59706	6.95463	6.46458	7.06345	6.73581	6.4454	6.5917	6.74513	6.38893	6.90456	6.60121	6.12199	6.15419	6.95599	6.03445	6.69737	5.68949	6.65633	6.1383	6.29201	7.09311	6.88589	6.12537	6.11168	6.02931
7893283	11.0691	10.8893	10.9133	10.9497	10.9168	10.9267	11.2637	10.8146	11.0723	10.8243	11.0826	11.5544	11.554	11.5655	11.5539	11.0139	11.0822	11.1661	10.9794	11.371	11.3795	11.1379	11.2717	11.2957	11.3011	10.9845
7893284	5.91169	6.37262	5.35197	5.9038	5.95274	5.71978	6.15346	6.63326	6.36417	6.21689	5.8794	6.61412	6.41346	6.45808	6.33824	5.90679	5.66059	5.68712	6.33174	6.32464	5.784	5.47973	5.93501	5.40927	6.37174	5.3938
7893285	8.09206	8.15819	7.7564	7.65506	7.78887	7.82534	8.3094	7.81951	8.23997	7.63872	7.91953	8.21292	8.19876	8.26682	8.34312	7.64243	7.87427	7.70871	7.93564	8.02642	8.14398	8.10368	8.04937	7.78484	7.73671	7.64726
7893286	6.74833	7.06057	6.77229	6.47237	6.94505	6.71581	6.37646	6.9011	6.96934	7.281	6.8705	7.22783	7.51051	7.66781	7.00788	8.17761	7.57386	7.39406	8.06623	7.45702	7.75985	7.49348	7.3502	8.06951	7.91982	8.17682
7893287	5.93491	6.26331	5.05655	5.83317	4.75965	5.94673	5.47213	5.2512	5.41793	5.57028	5.14023	5.4542	4.81813	4.58795	5.78659	4.45429	4.62741	4.81901	5.5245	5.43176	5.05319	4.27587	5.42312	4.63701	4.79224	4.50639
7893288	8.84337	8.91901	9.04219	9.19756	9.24093	9.11546	8.8173	9.09731	9.03363	8.52538	9.12815	9.62682	9.60439	9.67284	9.60044	9.08813	9.32125	9.20204	9.40497	9.40901	9.26116	9.36151	9.05178	9.23208	9.19761	9.36124
7893289	11.6213	11.7794	11.5585	11.6628	11.8926	11.6666	11.6087	11.7356	11.7059	11.2934	11.7849	12.4715	12.3753	12.2252	12.4729	12.1861	12.051	12.0078	12.1085	12.1601	12.0559	12.2554	12.1292	12.2598	12.2296	12.3648
7893290	6.65794	7.00667	6.88964	7.08843	6.81471	6.76421	6.47946	7.04335	7.15122	6.8073	6.78832	7.22691	6.16369	6.61694	6.91508	6.2607	6.6307	6.18443	6.92688	6.42462	6.6942	5.65493	6.47947	6.70011	6.61453	6.90231
7893291	6.3533	5.59929	5.66071	5.47674	5.21363	5.96345	5.8059	5.33642	5.49188	5.41215	5.33882	5.45076	6.06246	5.17451	5.54511	6.61289	5.69444	6.10165	5.55803	5.28871	5.68209	5.63676	5.70546	5.90854	6.0206	6.10534
7893292	4.45028	4.03365	4.12201	5.00794	4.88345	5.43746	4.59551	4.60881	5.10247	4.51804	4.38023	4.53719	5.82282	4.3434	4.63889	4.67157	4.32559	4.88942	4.93832	4.58979	3.57863	4.0128	3.98321	4.97715	4.04581	4.34928
7893293	2.04857	2.11822	1.98355	1.94623	2.39197	2.16968	2.25978	2.0648	1.92625	2.06359	2.44761	1.9567	1.84951	2.04928	2.40242	2.50565	2.55864	2.12143	1.90409	2.66214	2.32942	2.44292	2.07574	2.09981	2.14697	2.44357
7893294	8.7893	8.57999	8.63399	8.83892	8.60488	8.70562	8.75598	8.7561	8.69856	8.51453	8.71496	8.65874	8.37442	8.78825	8.83531	8.34925	8.21764	8.21746	8.66585	8.60694	8.7341	8.74535	8.54722	8.54648	8.4082	8.07786
7893295	3.83394	3.42066	2.53339	3.27714	3.97581	3.33822	3.90108	3.15663	3.50922	3.3116	3.8051	4.33404	4.25629	4.9006	4.05142	4.04246	3.39776	3.33785	3.44833	3.57531	3.8038	3.32166	3.20566	4.09116	3.33471	3.9857
7893296	7.83747	7.96969	7.99357	6.73705	7.52672	8.11714	7.37178	7.73972	7.86071	7.51511	8.55556	7.65446	7.78842	7.32443	7.10115	5.79555	7.6984	7.00893	8.16211	7.94955	7.85799	8.33136	8.1529	7.87675	8.35555	7.74784
7893297	9.98004	10.2563	10.4195	9.86728	10.1041	10.2158	10.2548	10.3869	10.0598	10.5748	10.0684	10.0245	10.2278	10.5651	10.419	9.34892	8.54729	9.64596	9.83729	10.1999	9.85404	8.58393	10.0514	9.31052	10.0599	8.75335
7893298	12.0534	12.4562	12.2641	12.4007	12.0461	11.9968	12.1605	12.3274	12.184	12.1407	12.3658	10.816	11.0931	10.9839	11.2455	12.3069	12.4919	12.4276	12.4173	12.1512	12.2687	12.6541	12.1443	12.4513	12.3101	12.5847
7893299	6.1931	5.79691	6.3003	5.77995	5.74623	6.08093	6.42712	6.6125	5.17272	5.807	5.71408	5.85425	5.84713	5.13099	4.88913	4.55783	5.74827	4.70342	5.31313	5.54298	5.59983	5.58219	5.21442	5.52128	5.61276	5.57934
7893300	6.85883	6.43082	6.55756	7.07579	7.16438	7.06544	6.71689	6.99421	7.04335	6.83419	7.56923	7.19267	6.56995	7.29981	6.73144	6.78356	6.63165	6.6132	7.4233	6.90446	6.91428	6.64032	6.61119	7.17603	6.46072	6.85183
7893301	3.01201	2.97817	3.07349	4.01003	3.54358	3.28145	3.53147	3.61189	3.78162	3.26091	3.40758	3.26431	3.67968	3.05541	3.29324	3.15095	3.82832	3.33159	3.33891	3.44816	2.62604	3.55667	2.91307	2.79873	3.45168	4.02427
7893302	7.49331	7.06471	7.19246	7.60985	7.2824	7.39202	7.08997	7.37237	7.1861	7.17826	7.27493	7.03279	6.84728	7.28602	7.08227	7.25034	6.77865	6.87494	7.26936	7.19191	6.98954	6.93862	6.91277	6.73605	6.85355	7.0755
7893303	3.88648	5.09163	3.53352	5.14822	4.18837	4.09509	3.54075	4.06177	5.04309	4.76649	3.80451	5.49612	5.63694	4.18556	4.55603	3.92356	4.69698	4.21742	4.01032	4.14583	4.57243	4.8948	3.64812	4.22439	4.0639	4.56114
7893304	9.23615	9.42982	8.9769	8.70627	8.89762	9.11547	8.76623	8.39099	9.28207	8.39641	9.11578	8.70279	8.48749	8.98097	9.04692	8.48153	8.68294	8.04125	8.45079	8.77817	8.28631	8.82609	8.90069	8.45234	8.76606	8.54659
7893305	6.19644	6.51758	5.88415	7.03829	6.48524	6.32882	6.76135	6.05713	6.73325	7.19138	6.52068	5.4794	4.28224	5.72022	5.2497	6.41706	5.18062	5.28036	5.40774	6.16156	6.01114	5.24741	5.28203	6.3002	4.38357	4.19928
7893306	7.78443	7.69295	7.58813	7.84578	7.77073	7.69218	7.84758	7.60427	7.82464	7.63191	7.629	7.99227	8.02692	8.11264	7.92389	8.12312	8.60545	8.30578	8.55406	7.89533	8.17395	9.01606	7.9052	8.7972	8.29017	8.84543
7893307	6.33491	6.02699	5.20064	5.23246	6.32983	6.18598	6.14191	5.90946	6.19487	5.77543	6.4535	6.49066	6.33346	6.64274	5.74218	6.35267	6.28435	6.03283	6.44158	7.15214	6.79728	6.11465	6.70946	6.89136	6.58678	5.27361
7893308	6.5753	6.87141	7.31227	7.29697	6.87114	6.71352	7.04678	7.51647	7.42319	6.88919	7.24676	7.21569	6.81501	7.01407	6.65729	6.53602	6.16129	7.81536	6.49477	7.21612	7.41504	7.15318	7.50683	6.9839	7.27345	6.73633
7893309	8.40808	8.70265	8.89155	8.85796	8.61179	8.29956	8.58947	9.05471	8.57218	8.88337	8.65169	8.11828	8.59554	8.18411	8.37325	9.20638	9.1885	8.90557	9.25977	8.50252	9.09174	9.39377	8.36505	9.37576	9.31925	9.49689
7893310	5.73628	6.49913	6.54124	5.5706	5.92399	6.64892	6.59306	6.0712	6.42031	6.61871	6.30834	6.27519	6.25597	6.15539	6.68083	6.2599	5.75165	6.21388	6.9719	6.73477	6.43158	6.47482	7.0776	6.70055	7.29941	6.14616
7893311	11.1622	11.3891	11.0906	10.6963	11.1699	11.7505	10.5827	10.8874	11.2867	11.0303	11.1922	11.1827	11.0639	10.8651	11.2492	9.98303	10.8601	10.3536	10.5951	10.81	10.5016	10.6423	11.0799	10.8827	10.5127	10.6373
7893312	2.0376	1.7265	1.97123	2.57801	1.82009	2.16738	1.82974	1.96583	2.4252	2.09907	2.09332	2.12137	2.07483	2.37718	2.56696	2.42392	2.17879	2.08647	2.26394	1.62895	2.18326	1.89591	2.03849	2.30792	2.06577	1.93488
7893313	10.3062	10.5382	10.3755	10.949	10.2155	10.3288	9.86517	10.3539	10.2565	10.8957	10.2502	9.32377	8.78949	9.69985	9.26082	9.05876	8.69214	8.66452	8.87307	9.27614	8.9815	9.20144	9.17368	8.68492	8.74036	9.52263
7893314	8.58968	8.55117	8.4315	8.47293	8.50042	8.80207	8.37921	8.79744	8.94823	9.06485	8.92671	8.85816	8.79699	8.65118	8.6033	8.63716	8.97338	8.55751	9.36768	9.3224	8.82874	8.15962	9.28533	9.23874	9.08669	9.0728
7893315	7.20348	7.36519	7.26232	7.32313	7.74324	7.68297	7.14569	7.8296	7.76053	7.53404	7.93666	8.35949	8.56053	7.73189	7.8011	7.68371	7.79927	8.21696	8.62834	7.61225	8.15753	7.94975	8.36571	7.96879	8.29185	8.29152
7893316	12.4676	12.4689	12.3294	12.3969	12.5252	12.8321	12.2178	12.3263	12.572	12.6938	12.2411	11.9754	11.8191	11.9956	11.7244	11.4944	11.2813	11.7764	11.4872	12.0411	11.5868	11.3663	11.9771	11.6023	11.6435	10.9632
7893317	3.7244	2.68806	2.15909	2.48305	2.60294	3.04637	2.35659	3.19864	3.74837	2.30175	2.72739	2.90412	2.2115	3.12959	2.4689	2.45371	2.40155	2.6297	3.07195	2.51996	3.59901	3.83733	2.43809	3.26695	2.65597	2.96683
7893318	5.11866	5.34562	3.81721	4.51651	4.60349	4.08646	3.43911	2.42808	4.67612	5.17601	4.00748	3.9447	4.91072	3.80696	3.59027	4.00814	2.94793	4.71436	3.98909	4.14301	5.04656	4.73038	4.49638	4.24213	5.26406	5.34597
7893319	8.66444	8.88826	8.53667	8.74104	8.35802	8.9598	8.53806	8.94951	9.25185	9.24918	9.07515	8.88206	9.15198	8.8489	8.97477	8.66901	9.01752	8.43003	9.42941	8.93008	9.05096	8.38527	9.07066	9.06181	9.08299	9.21372
7893320	7.33211	8.08049	7.07337	7.96756	8.07271	7.41216	7.6486	8.07684	7.90803	8.01508	7.67933	8.11056	8.00929	8.2213	7.62375	7.80399	7.7917	7.01577	7.94101	8.03702	8.05108	8.39959	7.49265	8.06668	7.71209	7.97313
7893321	12.3132	12.315	12.4373	12.4591	12.533	12.3949	12.2705	12.4069	12.49	12.0016	12.5575	12.8352	12.6885	12.7409	12.7713	12.5604	12.44	12.4412	12.5236	12.5907	12.6761	12.5277	12.5457	12.4768	12.7551	12.59
7893322	4.45728	7.17521	6.08153	6.53422	5.33682	6.07825	7.0081	6.45105	5.88522	5.1927	6.45358	6.90446	7.68751	7.24601	7.52228	6.69228	7.12799	7.07753	7.13274	6.82103	7.74166	6.97231	6.81858	6.59633	7.1359	6.82593
7893323	3.5022	3.36911	3.51215	3.0826	3.99665	4.5789	3.11622	3.42195	4.29057	4.11351	4.17353	3.28354	2.1447	3.99758	4.21373	3.18794	2.60386	2.7964	2.84151	2.93318	2.69	3.49024	3.98163	3.64653	3.45597	2.79651
7893324	5.19184	6.31643	5.84431	6.06154	5.53684	6.03197	6.85518	6.2967	5.93865	5.99446	6.07622	5.57852	6.23782	6.00409	5.88923	6.17507	5.98955	6.09168	6.3704	6.30034	6.08532	5.84785	6.35325	6.24967	6.41085	6.26327
7893325	7.97175	8.31296	7.71648	7.83596	8.84941	9.46402	7.65533	8.10442	8.31793	8.00566	8.15743	7.39035	7.6848	7.92223	7.48661	7.73197	7.55551	7.10428	7.27886	7.29908	6.92996	7.79491	7.41701	7.25525	7.46127	7.23861
7893326	4.04881	3.93588	4.76852	4.92816	4.06092	4.20788	5.04223	3.14402	5.07991	5.08316	4.44192	4.54411	4.21611	4.24443	4.93791	3.59833	2.72141	3.15177	3.9911	3.40001	4.0696	2.73916	3.50531	3.43074	2.72675	4.2615
7893327	4.86924	5.76127	5.88091	5.89846	5.92726	5.06906	5.61831	5.86422	5.57082	4.81933	5.26056	5.98482	5.54129	4.88175	5.12436	4.1146	6.09144	4.8452	4.77337	5.38934	5.61591	4.83978	4.48734	5.4367	5.76674	5.25907
7893328	3.39061	3.91913	2.58869	3.00583	3.31361	3.1961	2.38461	2.97199	3.22989	3.09855	4.12689	3.31584	2.30421	2.73389	2.92867	2.5927	3.37946	3.93451	4.01013	3.03073	3.66223	4.34731	3.19861	3.84716	3.65488	3.16296
7893329	7.86608	8.09672	8.01164	8.43229	8.41543	8.34445	8.25805	8.07966	8.2004	8.26358	8.26361	8.3635	8.52547	8.29347	8.29516	7.70079	8.07802	8.29923	8.2145	8.28104	8.36886	8.09625	8.3675	8.22502	7.9858	8.21605
7893330	4.43838	4.94792	4.97585	4.2684	4.74201	4.51315	5.19758	4.16544	4.27973	4.54203	5.11152	4.80065	4.81364	4.8143	4.51855	4.89212	4.64257	5.41719	4.88497	4.94825	4.32087	5.2365	4.85965	4.31916	4.57169	4.43964
7893331	5.19314	5.27344	5.1344	5.95609	4.5981	5.36166	4.92375	4.62481	5.01814	5.07262	5.03897	5.22938	4.88407	5.43437	5.03379	4.73118	5.08427	4.99312	4.76704	5.38856	4.47474	4.17337	4.42263	5.18694	4.22648	4.87408
7893332	7.80005	7.85484	7.45975	7.58538	7.55785	7.58885	7.67366	7.13028	7.83059	7.14204	7.54879	7.27907	6.83749	7.36259	7.00084	7.47364	7.181	7.15517	7.5537	7.87951	7.47722	7.69846	7.44896	7.53612	7.72111	7.70116
7893333	9.22066	9.45148	9.27546	9.30239	9.13633	9.70573	8.88128	9.38114	9.43371	10.1265	9.30107	8.45574	8.47014	8.8743	8.30579	9.70592	9.70227	9.51589	10.048	9.22889	9.29683	10.1451	9.26182	9.44356	9.88612	10.3669
7893334	9.69729	9.96856	10.0528	9.68763	9.8302	9.80295	9.77016	9.96657	9.3677	9.27054	10.2136	10.2808	11.1458	10.54	10.7876	10.2896	10.4271	10.4163	10.5199	10.3155	10.7226	10.6386	10.5865	10.7132	9.41746	10.2091
7893335	9.64036	9.79262	9.51563	9.40111	9.94168	10.6565	9.37004	9.67135	10.0907	9.81287	9.86955	9.56077	9.84925	9.59964	9.32838	8.46186	8.58028	8.04596	8.957	9.00651	9.18726	8.40468	9.24118	8.69335	8.5982	8.05103
7893336	11.0815	10.776	10.8666	10.824	10.7425	10.8699	11.0055	10.9283	11.0967	10.584	11.2129	11.5899	11.55	11.4711	11.5614	11.8588	11.65	11.524	11.5891	11.848	11.8263	11.7535	11.7834	12.1422	11.7719	11.9925
7893337	10.1255	10.1907	10.015	9.76733	10.1211	10.222	10.0386	10.1178	10.3116	9.83373	10.1424	10.9102	10.666	10.9627	10.9011	10.737	10.8442	10.4956	10.5769	10.5527	10.7949	10.801	10.6737	10.8604	10.7432	11.1135
7893338	10.0609	9.82364	9.82216	9.96855	9.93428	9.88616	9.80784	9.81861	10.0093	9.41877	9.86554	10.4448	10.381	10.2752	10.3157	10.3257	10.0954	10.0378	10.0695	10.3312	10.3545	10.2521	10.4096	10.2634	10.4771	10.4404
7893339	10.7133	10.8052	10.7854	10.2595	10.6693	10.4993	10.4032	11.1058	10.9113	10.5994	10.7539	10.6587	11.0088	10.4901	10.4826	11.1553	10.7597	11.1252	11.2082	11.0022	11.0066	10.649	11.5633	11.1231	11.0361	10.8291
7893340	9.71741	9.84081	9.36157	9.90026	9.58882	9.5974	9.47683	9.68372	9.72573	9.88418	9.78343	9.07649	8.8865	8.61172	8.47938	10.0964	9.64117	9.34233	9.58415	9.39346	8.86872	9.71491	9.03448	9.74087	9.34281	9.6931
7893341	9.08885	8.38719	8.52995	8.5342	8.89245	8.30023	8.38236	8.61262	9.08932	8.58888	8.74083	9.16083	9.30043	8.73104	9.04021	8.78246	8.91228	8.82862	8.86029	8.994	8.98182	9.00816	9.46142	9.26523	8.81817	9.14476
7893342	6.00004	6.56172	5.7987	5.83994	5.96697	6.45804	6.13095	5.92263	6.14802	5.93136	6.58731	6.15993	5.93975	6.11242	5.57104	6.24911	5.48609	5.52289	5.8153	5.87867	6.17322	5.29517	5.3518	5.91522	5.80297	5.66966
7893343	9.85381	9.70108	9.8227	9.62157	9.92356	9.90602	9.78961	9.60886	9.6142	9.87394	9.73674	10.2274	10.4877	10.4579	10.2849	10.3859	9.94214	10.392	10.4583	9.88033	10.1277	10.0628	10.0167	10.0531	10.3183	10.1048
7893344	10.2074	10.7641	10.4612	10.5639	10.2702	10.3059	10.5267	10.4276	10.5296	10.934	10.3091	9.68607	9.68631	9.96705	9.76573	11.1146	11.1825	10.9579	10.8505	10.3676	10.5801	11.2282	10.6124	11.3386	10.7605	11.2058
7893345	13.2607	13.1991	13.2612	13.2893	13.3117	13.2348	13.2641	13.2732	13.2555	13.4167	13.3085	13.3583	13.2042	13.4666	13.4003	12.8217	12.4099	12.7563	12.5663	13.1435	12.8985	12.2124	13.0681	12.4688	12.7573	12.1395
7893346	9.513	9.63523	9.79642	9.69846	9.63487	9.18455	9.57381	9.83914	9.71825	10.212	9.68944	9.90142	10.1032	9.8161	10.0184	9.28066	8.81547	9.80971	9.83658	9.78781	9.70397	8.3917	9.78272	9.64746	9.99374	8.64932
7893347	2.7152	2.62429	1.78014	2.94113	1.82568	2.15421	1.97454	2.17093	2.17776	2.49203	2.39306	3.22948	2.44152	2.18505	2.22104	2.11004	1.94987	1.73516	2.04524	2.22783	2.0811	2.41997	2.9058	2.36477	2.09251	2.15573
7893348	9.28681	9.08004	9.06076	8.86728	8.98403	9.08135	9.39029	9.10404	9.06802	8.97139	9.12432	9.10169	9.15291	9.13965	9.22013	9.57501	9.88658	9.47695	9.52477	9.27516	9.59767	9.8684	9.59403	9.97472	9.41978	9.91437
7893349	8.84446	9.23676	9.32918	9.46763	8.93339	9.33757	8.9911	9.04865	9.50551	9.56573	9.02712	8.87676	8.83289	9.08897	8.73246	8.3455	8.47213	8.14686	8.4097	8.33582	8.31934	8.51383	8.2642	8.07683	7.90084	8.50806
7893350	8.10536	9.24198	8.1894	7.60999	8.08159	8.80431	8.61308	8.16455	9.06694	8.57132	8.74797	8.89665	8.75866	9.01465	8.77218	9.14244	9.28552	8.06757	9.06858	8.74627	8.90694	9.17747	9.18265	9.14873	8.4344	8.41917
7893351	10.8782	10.9815	10.8268	10.9422	10.9838	10.8014	10.8472	10.7812	11.1347	10.6706	11.1198	11.5182	11.481	11.6038	11.5085	11.3453	11.291	11.0678	11.2461	11.2851	11.3082	11.3378	11.3585	11.5516	11.5032	11.5962
7893352	5.64051	5.16824	5.34939	5.3445	5.43297	5.92167	5.89758	6.36235	5.3227	5.52207	5.23526	6.05065	5.68777	5.34455	5.25698	5.69576	5.94475	5.66201	5.59276	5.762	5.75851	5.77372	5.18469	5.53753	5.46421	6.89934
7893353	8.47465	8.74884	8.56672	8.68817	9.03505	8.5543	8.69375	8.86792	8.56018	8.72936	9.05245	9.10861	9.04701	9.21352	9.26255	8.84621	9.25946	9.04425	8.94582	8.94612	9.06404	9.16959	9.15304	8.8217	8.7938	9.31647
7893354	11.6462	11.4924	11.4095	11.5979	11.6084	11.3889	11.3395	11.3116	11.4134	11.7909	11.5605	10.8674	10.9041	11.2397	11.0436	10.9303	10.4131	11.1915	11.0053	11.1131	10.9927	10.6094	11.0286	10.922	10.9055	10.4178
7893355	6.61626	6.32798	6.02215	6.68959	5.84427	6.18963	6.86644	5.46918	4.61857	6.05089	5.97176	6.41313	5.61329	6.76652	6.79678	5.5719	6.29373	5.72765	5.82287	6.20926	5.7266	6.48055	6.67337	6.51007	6.3328	6.80475
7893356	10.0775	10.0457	9.79225	10.0674	10.2064	10.305	10.1294	9.79114	10.271	10.3262	10.0366	9.8319	9.97307	10.1169	9.95383	9.71533	9.60355	9.68115	9.29096	9.89425	9.85024	9.24652	9.5623	9.55129	9.42531	9.39015
7893357	12.19	12.2769	12.4095	12.324	12.3515	12.0468	12.3194	12.2916	12.2241	12.6746	12.3583	12.2213	12.3895	12.2391	12.2965	11.9757	11.7026	12.1961	12.0652	12.1504	12.202	11.6415	12.2835	11.8962	12.1903	11.5258
7893358	5.36132	6.50642	5.18662	6.44596	6.38884	6.94465	6.39413	6.29019	6.71411	7.32426	6.6498	6.97231	6.45864	6.06173	5.60647	6.24701	6.35534	6.3134	6.31131	7.30123	7.03077	6.4599	6.17971	6.40268	6.26804	6.04837
7893359	8.02825	8.46681	8.20067	7.98395	8.07649	8.40181	8.09784	7.89131	8.60653	8.75934	8.38344	7.98817	8.64444	8.21893	7.91054	8.0482	8.27789	7.78576	8.39878	7.32466	7.84866	7.72491	8.20917	8.60813	8.35411	7.13429
7893360	7.71974	7.45425	7.61671	8.05202	7.32924	7.55775	7.24697	7.63333	7.35155	7.26762	7.42702	7.56355	7.38219	7.40395	7.36933	6.82881	7.17976	7.62461	7.33216	7.17068	7.14598	7.62594	7.19912	7.6305	7.40609	7.99184
7893361	7.81858	7.86922	7.63394	7.49217	7.97366	7.83817	8.04369	7.51655	7.86195	8.00623	7.84669	8.17351	8.24445	8.14555	8.33216	7.93094	8.27485	8.11079	7.80802	7.88237	7.91152	8.24486	8.36654	8.31744	7.93455	8.17414
7893362	10.6982	11.0615	11.0978	10.8767	10.7092	10.5947	10.9592	10.9169	11.229	11.2911	10.7857	10.5344	9.94408	10.816	10.0977	10.7978	10.318	10.5717	10.4422	10.9547	10.9171	10.1952	10.6804	10.5365	10.7639	9.5528
7893363	11.5955	11.2388	10.9471	11.3652	11.2679	11.1901	11.1667	11.1909	11.4042	11.266	11.4376	11.1951	11.0259	11.1909	11.099	11.6614	11.4947	11.6922	11.5995	11.8206	11.5833	11.3524	11.4182	11.8597	11.7102	11.1354
7893364	11.4734	11.242	11.6302	11.2913	11.5162	11.2421	11.5095	11.4007	11.2879	11.7065	11.5657	11.3376	11.3387	11.3167	11.1923	11.4015	10.7348	11.6311	11.3868	11.3839	11.588	11.0439	11.5345	11.2884	11.5629	10.4676
7893365	7.04372	8.49331	7.30011	6.94758	7.22348	8.32178	7.03678	6.80581	7.93217	7.84286	7.70623	7.23745	6.80549	7.53462	6.74618	7.18935	7.54158	6.17128	7.15914	7.3276	6.95604	7.54311	7.5209	6.78881	6.97346	7.6532
7893366	8.32916	7.12326	7.89042	7.6499	7.5083	7.59265	7.70747	7.78616	7.71825	7.99523	7.88167	7.93901	7.82071	7.72454	8.21091	8.31091	6.98063	7.4604	8.35029	7.66249	8.04083	7.26328	7.90336	7.86316	7.85308	8.93818
7893367	10.2231	10.4457	10.3284	10.1739	10.3188	10.7071	9.11277	9.79084	10.43	10.0278	10.1348	10.5675	10.4494	10.5013	10.4178	8.77982	9.17869	9.35543	9.947	10.171	9.54881	9.98233	10.0984	9.92202	9.39484	9.84558
7893368	2.08558	2.0744	2.07789	2.02229	2.07699	2.06437	2.06986	2.07708	2.06314	2.06036	2.04231	2.14936	2.25791	2.08641	2.15197	2.08806	2.12677	2.07167	2.12696	2.07175	2.06301	2.15207	2.02718	2.07266	2.16069	2.15293
7893369	8.9636	8.93122	8.78751	8.6957	8.98968	9.37455	9.08474	9.12967	9.34971	9.16082	9.2594	9.39951	9.56266	9.16006	9.3368	8.77574	9.22906	9.40043	9.69199	9.35023	9.54946	8.7086	9.7885	9.59217	9.35842	8.89414
7893370	5.76947	5.60987	5.39765	5.80646	5.64436	5.48176	5.70569	5.49276	5.52511	5.41232	5.45364	6.00781	5.85065	5.64853	5.82775	5.35759	5.13511	5.36412	5.63844	5.92609	5.54075	5.79477	5.70338	5.39781	5.43251	6.04141
7893371	13.2997	12.9004	13.328	13.3337	13.2041	12.9436	13.389	13.3306	13.0872	13.2461	13.2142	13.3693	13.4122	13.4304	13.2695	12.9796	12.6533	12.8034	12.8804	13.254	13.0876	12.4283	13.02	12.8245	12.8973	12.4375
7893372	5.20474	5.34503	2.99162	3.89171	2.18584	3.45849	4.80474	4.5691	3.83509	3.29438	3.46216	2.0597	2.51175	1.79318	2.30849	3.91043	1.73163	5.26654	2.83815	3.79606	2.39514	4.35608	2.39514	2.6997	3.32425	5.05947
7893373	7.36995	6.98988	7.09499	8.0381	7.0944	7.7	7.41679	7.35705	7.5358	7.45853	7.38627	7.87997	7.99936	8.29659	7.92813	7.65304	7.12799	6.99163	7.51637	7.70817	7.70224	6.97741	7.64016	7.95391	7.15869	7.33341
7893374	11.5178	11.5627	11.531	11.5944	11.6297	11.7611	11.5527	11.5723	11.3321	11.3961	11.5795	11.818	11.4125	11.4914	11.7044	11.7185	11.3271	11.6748	11.6252	11.5331	11.4819	11.6911	11.5415	11.4917	11.1963	11.6868
7893375	1.96696	2.2608	1.84833	3.0459	2.46209	2.04386	2.3624	2.52283	2.39836	2.18082	1.92387	1.69654	3.19056	2.52883	2.32941	2.66871	2.0381	2.18995	3.03888	2.01913	2.45698	2.52447	2.28472	3.27833	2.63292	3.34686
7893376	6.04135	6.05665	6.16528	6.35059	5.91666	5.20774	6.06132	6.78022	6.56502	6.09925	6.08562	7.36219	7.66437	7.00378	6.82935	5.45055	6.03803	5.52971	6.41578	7.10237	6.06016	5.97846	6.2492	5.70218	5.91666	6.74444
7893377	2.43717	2.44886	2.35925	2.29048	2.69527	2.6169	2.29624	2.92722	2.79139	2.4982	2.62503	2.51628	2.4194	2.49348	2.79784	2.75751	3.04092	3.02786	2.24527	2.54389	1.90212	2.99047	2.86987	3.01522	2.39524	2.85631
7893378	3.55279	3.26904	3.09028	3.41249	3.58207	3.31895	3.33633	3.15164	3.36917	2.78936	3.53664	3.30273	3.51926	3.71351	3.45575	3.29267	3.09279	3.07959	3.49034	3.13114	3.56827	2.47211	4.37301	3.37399	3.24309	3.38665
7893379	2.00677	2.68588	2.14811	1.81154	2.05444	2.10653	2.0836	2.07183	1.91919	1.97007	2.25476	2.14247	2.11135	2.08082	2.95272	2.53956	2.08568	2.39045	2.06833	1.85314	1.76678	2.75392	2.32568	2.12056	2.10289	2.64313
7893380	7.41624	7.48852	7.2167	6.59264	6.99539	7.20714	6.91503	7.29206	7.60492	6.96597	6.99844	6.83853	6.97043	6.17091	6.54197	6.85614	7.11468	6.25758	7.02678	6.59527	6.43847	7.12691	7.32077	6.73241	7.06817	7.03606
7893381	3.1236	3.60488	3.63736	3.6867	4.59678	4.2324	3.90766	4.6519	3.94359	4.12968	3.34839	3.89131	4.53787	3.65047	3.74921	3.93382	3.54955	3.25307	4.00713	3.62088	4.13384	4.26811	4.33495	4.10653	4.03188	3.70601
7893382	12.2092	12.2802	12.2252	12.5176	11.949	12.1795	12.109	12.0395	12.3336	12.7266	12.0142	11.1896	10.9031	11.2122	10.9439	11.3645	11.1876	10.9319	10.9209	11.5947	11.0934	10.5457	11.5443	11.0928	10.9507	10.6718
7893383	6.98701	6.98984	6.7497	7.05868	7.46888	7.29257	6.8389	6.63065	7.16608	6.89981	7.54409	7.24039	6.95122	5.83084	7.07575	6.80536	6.75833	6.88767	6.54758	6.77936	7.12237	7.11519	6.70035	7.20478	6.7645	7.00441
7893384	6.87031	6.83784	6.61885	6.8702	6.79022	6.5692	6.9817	6.65089	6.67884	6.46565	6.77414	6.07659	7.09912	6.62459	6.45988	7.45189	6.9354	6.80146	7.06208	7.16994	7.07575	7.06157	7.18098	7.15068	7.04982	7.04585
7893385	12.1155	12.2625	11.903	12.2219	11.8314	12.0333	12.1048	12.0544	12.2074	12.1891	12.1738	11.673	11.4946	11.7795	11.5347	11.9944	11.8969	11.9456	11.8446	12.0248	11.7665	11.4525	11.7561	12.0296	11.835	11.5435
7893386	13.3351	13.6131	13.5104	13.55	13.3979	13.3706	13.5289	13.45	13.4875	13.7633	13.5809	13.3695	13.2693	13.4322	13.3902	13.0653	12.6267	13.1615	13.0093	13.3368	13.2373	12.4653	13.2307	12.9545	13.1421	12.1348
7893387	5.7133	5.51212	5.27718	4.67612	5.49175	6.10024	4.86112	4.92604	5.55994	5.21743	5.5708	5.50815	5.40194	6.02074	4.78878	3.78744	4.12992	4.82086	4.44561	4.98189	4.89589	5.16475	4.92717	4.86915	5.06802	3.81448
7893388	4.01771	4.76239	5.01378	5.54006	5.24635	5.72923	5.13503	5.67175	5.31438	4.60648	5.14371	5.11384	5.67935	4.99815	5.12437	5.4481	4.39309	5.31981	5.4877	4.83637	4.50729	5.02781	5.68167	4.92468	5.13492	5.81704
7893389	2.38749	1.76605	2.26837	2.12042	1.90148	2.01433	2.0423	1.87486	2.1202	2.15487	2.53659	2.40847	1.9909	1.83194	2.20829	2.24223	1.83133	2.23133	2.61809	2.20741	2.23069	2.29901	1.86727	2.12929	2.3789	3.00162
7893390	11.0258	10.4511	10.9218	11.0025	10.8578	10.4493	11.1591	10.9392	10.7516	10.9214	10.7618	10.7616	11.1515	11.1497	10.6759	11.0058	10.5962	10.3258	10.5598	10.8318	10.5454	10.1752	10.4044	10.6058	10.7184	10.0012
7893391	10.0221	9.98819	10.2399	10.0282	10.2245	10.1718	10.2124	10.1314	10.2099	9.78414	10.3297	10.7972	10.5914	10.9057	10.8876	10.582	10.5304	10.3116	10.4956	10.4491	10.643	10.4482	10.5056	10.7636	10.8059	10.8866
7893392	6.95778	7.68078	6.69725	6.6058	7.22789	7.0902	6.78459	6.74197	7.44372	6.78208	6.89394	6.63137	6.56552	6.85217	7.06265	5.97455	6.2748	5.28276	6.25283	6.86744	6.3799	7.14794	7.26003	6.4621	6.00442	5.78644
7893393	11.8394	12.1197	12.0089	12.1603	11.9598	11.6783	12.0328	12.1027	11.9765	11.9828	11.7387	12.0257	12.0755	11.9346	12.3341	11.8541	12.3784	12.2365	12.0221	11.7024	11.6593	12.3524	12.0518	11.8084	11.1846	12.3662
7893394	11.6171	11.486	11.5601	11.7625	11.6381	11.5498	11.7497	11.6619	11.7506	11.9443	11.6489	11.4649	10.6253	11.5623	11.3363	11.1405	10.6471	10.9644	10.9332	11.4395	11.0058	10.9058	11.186	10.959	10.8748	11.0142
7893395	9.17459	8.79815	9.02058	8.95913	9.05701	9.04398	9.13295	9.14108	8.98202	8.7808	9.06068	9.16791	9.01416	9.15153	9.3724	9.57148	9.6656	9.48193	9.44739	9.24857	9.46795	9.64468	9.2787	9.67682	9.45257	9.58942
7893396	8.07992	7.85331	7.60751	7.62788	7.22966	7.2585	7.69181	8.12828	7.55364	7.96032	7.95475	7.89568	8.26947	8.20249	8.13734	8.95731	8.05489	8.07834	8.49298	8.07258	8.05974	7.57155	7.75371	8.4124	8.21174	8.02268
7893397	4.9571	5.18022	5.29053	4.67203	4.6456	4.93534	5.0941	4.64066	5.4897	4.74311	4.53241	4.86387	4.61149	4.41235	5.36691	4.2501	3.67646	4.17073	4.02506	4.50311	4.08262	3.66438	4.5643	5.02491	4.72871	4.03032
7893398	5.46584	4.01602	4.79055	5.20494	5.48304	5.15143	5.36008	6.13828	4.85014	5.55307	5.35234	4.79945	5.19002	5.43836	4.47246	6.32669	5.06731	5.10697	5.90952	5.68924	5.27297	5.49236	5.30916	5.19569	5.40683	6.51291
7893399	10.7821	10.9476	10.8893	11.028	10.7208	10.6962	10.7968	10.7582	10.6885	11.3656	10.8644	10.2517	10.1266	10.385	10.0619	9.98709	9.65857	10.2788	10.1799	10.4607	10.1901	9.80386	10.291	9.8139	10.2391	9.50311
7893400	4.64998	5.21581	4.2248	3.21487	4.32536	3.64674	3.87826	3.79603	4.30339	4.13915	4.42811	4.26816	4.47719	3.35997	4.47663	3.80505	2.72184	4.18874	3.77833	4.16733	4.76904	3.89179	4.35407	3.69984	4.84923	3.91694
7893401	4.29745	5.32312	4.33466	5.28356	4.68827	5.28372	5.1574	5.02598	5.965	5.38398	5.44155	5.61914	4.51179	5.80145	4.69658	2.81074	4.42322	4.30914	5.47879	4.98648	4.49836	4.59281	5.27234	4.67423	4.63666	4.77873
7893402	10.2128	10.5412	10.4694	10.5435	10.7508	10.4447	10.2678	10.3537	10.3357	10.1381	10.6991	11.3246	11.2031	11.0688	11.0242	10.7465	10.8156	10.6828	10.904	10.8045	10.6697	10.8968	10.9772	10.6532	10.7574	11.1234
7893403	8.45489	8.59393	8.10935	8.20392	8.44994	9.28066	8.25943	8.45819	8.36292	8.5091	8.63892	9.14129	8.78171	8.24528	8.63142	8.47817	8.73337	8.23772	8.7262	8.28516	8.5963	8.91777	8.57538	8.67625	8.05679	8.48835
7893404	7.544	6.84475	6.78194	6.49779	6.45305	7.40539	6.43975	6.90231	6.85906	6.5489	6.81805	6.66212	6.82833	6.39643	6.65881	6.29765	6.07077	6.13201	7.24197	7.02934	6.9561	6.58867	7.02982	7.06028	7.27925	6.51056
7893405	7.33483	7.28535	7.16325	7.81218	7.2758	7.05489	7.31337	7.35483	7.07903	7.21061	7.38096	7.28442	7.3938	7.16042	6.59961	6.92765	7.25558	6.67044	7.2273	7.63056	7.21839	6.41821	7.2262	6.91796	6.78786	5.90951
7893406	2.72106	2.30501	2.79415	2.28527	2.52654	1.95004	2.44264	3.66187	2.15794	2.32163	2.03237	1.65905	2.07483	1.94731	2.83466	3.31751	2.71447	2.23106	2.23405	2.22396	1.82344	3.49034	2.18584	2.39514	1.72642	2.34816
7893407	11.578	11.5311	11.1957	11.4922	11.7352	11.8056	11.1132	11.1069	11.7843	11.3527	11.5448	11.1783	10.5165	11.1067	10.9864	10.4519	10.3438	10.3467	10.4842	11.2943	10.5802	9.93848	10.9232	10.7769	10.6701	9.6709
7893408	4.72971	6.07847	4.82451	4.23387	4.82346	5.63208	4.77268	6.01995	5.16779	5.30398	4.85025	4.98558	4.86946	4.67271	4.6458	4.63056	4.60396	4.68124	4.17193	4.59615	4.605	4.76221	4.99783	4.44673	4.85193	4.98447
7893409	6.39617	6.27055	6.29	6.06944	6.24162	6.27892	6.51123	6.24545	6.29031	6.26061	6.30952	6.3514	6.52322	6.34788	6.4978	6.67595	6.98429	6.75728	6.62189	6.42021	6.69526	6.92737	6.63777	6.84714	6.52154	6.89379
7893410	9.03222	8.65649	8.69129	8.84567	8.60711	8.69739	8.95356	8.56852	9.00116	8.72123	8.88494	8.6128	8.47944	8.58561	8.75304	8.4054	8.73512	8.87351	8.66975	8.85586	8.87406	8.5658	8.9171	8.94781	8.69695	8.53093
7893411	5.99495	6.28476	5.54149	6.73708	6.47562	6.96095	5.86785	6.68546	6.44088	6.11951	5.86629	6.78964	6.87149	6.65005	6.49102	6.35605	6.4259	6.59047	6.39594	6.45234	6.08242	6.781	6.03112	6.62629	5.89141	5.57026
7893412	3.91081	4.03856	4.20168	3.74489	4.64285	4.92291	3.77462	3.59281	4.20398	4.17796	4.62905	3.43313	4.14034	4.05296	3.62894	2.86941	2.41198	2.7964	4.47807	3.81156	2.82377	3.22993	3.77676	3.51888	3.46902	2.79472
7893413	9.41924	9.39708	9.21802	9.35902	9.1317	9.09678	9.56308	9.33856	9.31702	9.25509	9.19184	9.24382	9.11344	9.01929	8.91046	9.13662	9.69161	9.2946	9.35422	9.32328	9.11469	9.71976	9.57071	9.38333	9.43724	9.78258
7893414	12.9217	12.8525	12.9158	12.8824	12.9426	12.8929	12.85	12.9336	13.0121	12.7101	12.967	13.3574	13.2977	13.3239	13.2894	13.1242	13.0634	13.0211	13.1215	13.1867	13.1803	13.0635	13.1825	13.1512	13.2568	13.2547
7893415	6.7778	6.54774	6.18282	7.42128	6.71843	6.9579	6.91219	6.21516	7.49261	6.88896	6.96719	7.60622	8.49513	7.16215	6.76313	5.86803	7.22465	7.15222	7.87507	6.73473	7.50867	7.81846	7.61155	7.01645	7.68969	8.08355
7893416	7.06373	7.68262	7.15382	7.4899	7.84939	7.50452	6.66141	7.25392	7.26592	7.23423	7.42539	7.18425	6.79842	7.46931	6.12337	7.35231	7.07637	7.13681	7.05145	7.06623	6.6131	7.3186	7.23578	7.373	6.66705	6.60889
7893417	2.85709	2.50221	2.15787	2.57642	2.6618	2.48923	2.27161	2.33727	3.40141	2.09616	2.27627	3.97802	3.44889	2.14824	2.0559	1.91037	2.78203	2.83917	2.90372	2.55907	2.76096	1.90612	2.37437	2.98731	3.20096	2.41377
7893418	9.74375	9.60756	9.65191	9.63419	9.74428	9.63005	9.41877	9.61217	9.62122	9.06	9.87548	10.5584	10.1438	10.2433	10.273	10.0949	10.2872	9.89398	10.1997	10.1609	10.2012	10.195	10.1788	10.3672	10.2328	10.3863
7893419	12.7146	12.7603	12.6679	12.492	12.703	12.8931	12.5502	12.575	12.9076	12.9406	12.5782	12.5192	12.423	12.794	12.5448	12.5227	12.4268	12.4748	12.6433	12.5079	12.6323	12.0871	12.6511	12.491	12.5486	12.0344
7893420	10.7588	10.9288	11.1184	11.5618	10.4743	10.8142	10.9278	10.9647	10.9607	11.7189	10.7204	9.24906	9.07008	9.42724	9.29133	9.53711	9.91748	9.23863	9.57494	10.2439	9.66653	9.16841	10.1766	9.5855	9.62372	9.47035
7893421	8.93488	9.74232	9.35515	8.64227	8.71219	8.86832	9.28014	8.89967	9.43563	8.79085	9.51677	9.23769	9.65469	9.46149	9.5088	8.96546	9.50844	9.13512	9.92522	9.51561	9.56932	9.38558	10.1885	9.34399	9.47155	8.64834
7893422	12.4767	12.3702	12.4751	12.4428	12.6096	12.524	12.2784	12.3777	12.7092	12.77	12.5042	12.2659	12.4179	12.1777	12.2133	11.9782	11.6075	11.6729	11.6902	12.2706	12.0749	11.1761	12.2312	11.836	11.9892	11.1498
7893423	4.54439	3.84387	3.16226	3.40088	3.75575	3.54789	4.34771	4.28422	3.85874	4.5005	3.18278	4.57269	3.9537	4.08466	3.67849	4.28906	3.81073	3.54575	3.37269	3.99871	4.09111	3.67883	2.87787	4.16305	4.59991	4.88624
7893424	12.7247	12.7228	12.7662	13.0322	12.8741	12.7527	12.6176	12.8905	12.7527	12.723	12.7605	12.875	12.6407	12.7682	12.8022	12.7394	12.6436	12.7541	12.872	12.9866	12.7991	12.8967	12.8236	12.8105	12.9668	12.7949
7893425	2.42854	2.11484	2.04214	2.29095	2.00881	2.46723	2.15447	2.23508	2.24194	2.52433	2.42386	2.47255	2.08812	2.31435	2.01681	2.33101	2.01585	2.00835	2.47755	2.28182	2.33651	2.38296	2.24871	2.22211	2.43563	2.24876
7893426	2.72912	2.87162	2.78185	2.81637	2.79911	2.84877	2.82721	2.85402	2.70401	2.85682	2.79949	2.90294	2.97687	2.86868	2.94982	3.0529	3.10751	2.99418	2.96856	2.85288	2.93093	3.08285	2.81165	2.88382	2.95287	3.05482
7893427	5.69625	5.31888	4.05663	4.90724	5.61077	4.8333	5.04486	4.45316	5.18405	5.42991	5.39281	5.03752	5.43148	5.33341	5.29856	4.41262	4.0361	4.8865	4.80281	4.97305	4.97421	5.04377	4.6739	4.97313	4.22458	4.59135
7893428	9.86422	10.3487	9.66481	9.24176	9.98244	10.5875	9.40313	9.84265	10.0951	9.78506	10.1014	10.5502	10.4334	10.3785	10.6785	10.1214	10.1721	9.98666	10.2031	9.99321	9.95442	10.0644	10.2086	10.4297	10.1757	10.1062
7893429	5.77056	5.63532	5.55348	5.25866	5.45904	4.13863	5.68285	5.65339	6.12664	5.58477	5.83221	5.60187	5.89589	4.81507	5.63287	4.42675	6.20599	5.91492	6.13556	5.56291	5.67038	5.57926	5.34649	4.97675	5.22735	5.88024
7893430	3.35084	3.48254	4.26121	3.74853	4.29502	3.6893	3.70703	3.38186	3.49819	4.14322	3.87856	3.56989	2.91054	4.12547	3.18046	4.62977	3.63897	3.75072	3.94316	3.57454	3.15213	3.80452	3.56289	3.44951	3.62222	3.89554
7893431	2.96828	2.89181	3.85383	2.86896	3.94358	3.29507	3.13107	3.56554	3.08657	3.33515	2.93297	3.51541	3.93097	2.95464	3.5539	3.43315	3.15206	3.17659	2.98495	3.49327	3.62402	2.76096	3.2046	3.39359	2.91444	3.6609
7893432	8.64917	8.44589	8.7914	8.585	8.44428	8.65005	8.90877	8.74574	8.64833	8.42605	8.66536	8.78567	8.52648	8.12771	8.41459	8.86483	8.57796	9.07788	9.18354	8.78716	9.01579	8.96387	8.83625	8.54775	9.30409	8.84656
7893433	5.83961	5.82947	5.42125	6.25805	5.12266	5.99608	5.13462	5.65769	5.19875	5.50836	5.28923	5.58988	5.58348	5.1546	5.22633	5.11634	5.39239	5.36716	5.8437	5.46936	5.6688	6.03319	5.66621	5.65426	5.19856	4.67515
7893434	3.37156	2.65717	2.73618	2.56279	2.86544	2.68834	2.45407	3.16803	2.58388	2.52616	2.7826	2.36334	2.55528	2.35531	2.48172	2.60357	2.89694	2.64458	2.07765	2.52036	2.22527	2.88089	2.37862	2.55132	2.78871	3.16692
7893435	10.3035	10.273	10.188	10.3189	10.263	10.2737	10.0203	10.2427	10.3068	9.84989	10.4021	10.8544	10.8281	10.7346	10.9285	10.7601	10.642	10.5045	10.5541	10.6005	10.6708	10.6407	10.6406	10.7279	10.6021	10.9433
7893436	8.53955	8.89545	8.37326	8.16022	8.61085	8.35483	8.56516	8.42027	8.77497	8.71879	8.65982	8.33542	8.15669	8.11268	7.65487	8.28053	8.48327	8.71617	8.99141	8.92376	8.96354	8.31032	9.12494	8.96186	8.79514	8.10975
7893437	6.03313	6.17284	5.88056	6.53673	6.11475	6.17474	6.43088	6.27348	6.59704	5.52735	5.78109	5.72577	5.49942	6.34594	5.73085	3.92818	5.95683	5.85022	5.93554	6.38691	5.77157	5.7358	5.88597	5.94039	6.10559	6.5723
7893438	9.92357	9.97604	9.70937	9.68077	9.5908	10.2489	9.91754	9.78719	9.98468	9.82922	9.70017	10.1055	10.1151	10.094	9.89429	9.75522	10.0115	9.89626	10.1001	9.86739	9.94238	10.163	10.0093	10.3248	9.97008	9.96867
7893439	10.8391	10.9441	10.9638	10.7419	11.0232	11.1306	10.8912	10.6262	10.956	11.2944	10.8321	10.5823	10.4841	10.6853	10.2929	10.5564	10.4286	10.4166	10.6471	10.7468	10.6424	10.2805	10.6375	10.5657	10.4791	9.92707
7893440	3.4041	3.24703	3.81933	3.69508	3.83831	3.87865	4.01162	3.01234	3.72687	3.86899	3.71899	3.77507	4.13856	4.2693	3.53962	3.40639	3.86295	3.74766	3.30664	4.36185	3.68128	4.38217	3.55485	3.81652	3.65657	4.40536
7893441	9.25337	10.0953	9.50823	9.39056	9.63046	10.1112	9.20153	9.50533	10.0526	10.0718	9.62752	10.2441	9.5634	10.0942	9.45198	8.91574	8.78297	9.33356	9.77401	9.34615	9.13894	8.95819	9.4646	8.80298	9.71931	8.03019
7893442	9.59476	9.6818	9.231	9.87953	9.15343	9.19157	9.89175	9.9105	9.68831	9.63426	9.43157	10.147	9.97083	10.2961	9.62494	8.58388	8.03465	8.58741	9.0303	9.91942	9.35879	7.99151	9.63227	8.6478	9.06054	8.31591
7893443	7.84855	8.16845	7.80769	7.7744	8.03801	7.90646	7.8399	7.76887	7.97367	7.71055	7.77482	7.98489	7.9409	8.02915	7.7498	8.55091	8.4264	8.28391	7.91393	7.84729	8.20437	8.45979	8.07631	8.27751	7.9895	8.21819
7893444	8.20291	8.70922	7.72762	7.67586	8.10293	7.85513	7.79347	7.3496	7.8628	7.68102	8.12969	8.28101	7.83419	8.29317	8.32615	6.99019	7.73897	7.42164	7.6396	8.0554	7.87448	8.08708	8.08683	7.49669	7.61968	8.12961
7893445	5.83653	5.70549	6.73484	6.48489	6.17581	6.68693	6.50082	6.31354	5.96634	6.25149	6.05005	6.14485	5.84509	6.17603	6.41444	4.91486	5.67342	6.26588	6.52127	6.91203	5.89391	6.14009	6.56651	6.20063	6.70616	5.86889
7893446	4.87256	5.00862	5.36125	5.71014	5.74182	5.19374	5.5024	5.61714	5.47553	5.48673	5.51982	5.66902	6.39284	5.99333	6.06396	5.16607	5.75775	5.57267	5.47481	5.60594	5.81123	5.88079	5.41687	5.71717	5.30065	5.91323
7893447	10.9904	10.6609	10.8572	10.5927	10.4477	10.7011	11.2409	10.7978	11.047	10.714	10.6764	11.3213	11.1339	11.351	11.3407	11.5611	11.5279	11.0801	10.9996	11.1409	11.4772	11.3183	11.6295	11.5162	11.2368	11.4147
7893448	10.7987	10.4522	10.4818	10.647	10.8292	10.6548	10.7229	10.3251	10.5593	10.4693	10.6251	11.0749	10.7913	11.021	11.1559	10.5547	10.4672	10.4711	10.2466	10.8247	10.8577	10.3166	10.8787	11.0048	10.5412	10.296
7893449	9.84549	9.81041	9.67794	9.90064	9.92313	9.65142	9.73907	9.87137	9.81824	9.95166	9.81546	9.83092	9.63077	9.83043	9.57396	9.79325	9.15038	9.36946	9.03444	9.51746	9.39996	9.02244	9.32739	9.07076	9.14673	8.88347
7893450	3.77605	3.93684	4.84014	4.68175	4.96533	4.43468	4.73049	4.13685	5.20069	4.42778	5.22216	4.78853	4.18776	4.5726	4.59529	3.9606	3.85191	4.86537	4.93211	5.20611	4.66555	4.77902	4.76459	5.06585	4.48803	4.18173
7893451	4.69797	5.14528	4.50251	4.44526	4.17868	4.3454	4.53185	4.13794	4.20912	4.2113	4.73998	4.86932	4.72587	4.61984	5.05987	4.49267	5.37346	4.48352	4.47928	4.80907	4.46588	4.16992	4.49267	5.01527	4.24245	5.10286
7893452	7.09246	6.99263	6.96881	6.73954	6.27173	7.07827	5.84307	7.32394	6.5937	6.81125	7.24185	5.59116	4.87816	6.64544	6.24978	7.37977	7.06428	7.35733	7.82426	7.48312	6.89144	7.70924	7.59659	7.98328	7.76931	7.97934
7893453	9.11488	9.11432	8.64979	8.76159	8.92628	8.68511	9.09986	9.1223	8.80646	8.89442	9.09845	9.0401	8.80717	9.15372	8.9971	9.73575	9.13588	9.49538	9.59438	9.15159	9.52233	9.68698	9.34072	10.0078	9.14452	9.54931
7893454	10.5457	10.2289	10.5221	10.1297	10.1073	10.2481	10.5779	10.0808	10.4012	10.2391	10.3666	11.1412	10.68	10.9529	11.1641	10.4498	10.8555	10.7795	10.6641	10.7158	10.8045	10.7923	10.8307	10.7719	10.7936	10.7898
7893455	9.60318	9.80925	9.24752	9.60987	9.82312	9.76364	9.82099	9.65688	10.0055	10.066	9.66518	7.86245	7.56333	7.93972	6.89575	10.393	9.9872	9.57993	9.76054	9.77359	9.84258	10.3634	9.65749	10.4693	10.0204	10.3299
7893456	4.26408	4.71869	4.11485	5.79482	4.97473	4.32342	4.46588	4.92166	4.79636	3.89999	5.57142	5.27931	5.05908	4.61811	3.93535	5.18729	4.37602	4.52592	5.27553	4.63634	4.4759	4.52706	4.81595	4.69384	5.05334	4.2427
7893457	2.62254	3.11552	2.90429	2.9115	3.88493	2.98622	2.66732	3.30013	3.07634	3.08657	2.95754	3.13078	2.35228	2.59392	3.00864	2.7498	3.44651	2.85929	2.42737	3.8796	2.71388	2.60874	2.89372	2.2575	3.11793	2.26398
7893458	11.4286	11.8174	11.6113	11.3483	11.5941	11.8433	11.3575	11.6148	11.822	12.046	11.5264	11.3286	11.5726	11.6706	11.4586	11.1002	11.0516	11.0249	11.6063	11.3028	11.187	10.9533	11.5761	11.2431	11.3264	10.7346
7893459	6.72157	6.77558	6.53548	6.25616	6.79241	6.61065	6.72737	6.88473	6.76373	7.41821	6.77283	6.96698	7.13967	7.50082	6.29425	7.18697	6.72016	7.03515	7.21666	6.98522	6.91024	7.04707	7.04831	7.43988	7.18041	6.55847
7893460	12.0049	11.9049	11.9304	11.8701	11.9008	12.4485	11.796	11.7897	12.0661	12.1656	11.7482	11.5289	11.6878	11.6447	11.4745	11.2096	11.1333	11.5852	11.3923	11.7383	11.3792	11.0177	11.6128	11.539	11.4534	10.731
7893461	9.03135	9.31023	8.92871	9.40007	9.00935	9.11388	9.08224	9.35229	9.46456	9.39439	9.20385	9.22418	8.70623	9.53034	9.09855	9.12183	8.94548	8.54584	8.79217	9.06321	8.53474	8.81035	8.79008	8.83512	8.35089	9.10785
7893462	6.70469	5.22619	5.66047	6.54845	5.16596	5.72524	6.25522	6.48556	6.9775	5.71214	5.86557	6.52146	5.84412	7.10505	6.7846	7.0204	6.57	7.06565	6.8917	6.49041	6.44164	6.99183	6.81351	7.12821	6.26599	6.84006
7893463	6.90907	6.40446	6.29382	6.59619	6.65911	6.40102	6.57353	6.71173	6.66108	6.71499	6.44338	6.28912	6.24715	6.35206	6.54554	6.57032	7.1176	6.40313	6.78386	6.6024	6.23553	7.21284	6.7473	7.42179	6.86815	7.02002
7893464	6.4491	6.83491	6.75062	6.78557	6.67308	6.48721	6.56155	6.71665	6.45894	6.18099	6.86012	6.80842	6.69708	6.88355	6.79311	6.61035	6.81459	6.54497	6.74739	6.74239	6.75524	6.63898	6.5951	6.51649	6.73251	7.03934
7893465	6.36084	6.48472	6.28237	6.13304	6.00582	5.92765	5.60917	6.08562	6.00928	6.27075	6.03411	6.7198	6.65532	5.68622	6.08499	5.93793	5.24647	6.19972	5.80592	6.49421	6.23806	5.51246	5.96577	5.20323	5.557	5.76259
7893466	12.6336	12.6461	12.6601	12.6685	12.8001	12.7327	12.6171	12.7168	12.7148	13.0278	12.7291	13.107	12.8292	12.9755	12.9079	12.5083	12.2588	12.1131	12.1567	12.5386	12.5159	11.8079	12.5641	12.1423	12.3109	11.8071
7893467	8.95944	8.54008	8.88098	8.8792	9.11064	8.87171	9.03005	8.84833	9.49603	8.81192	8.89416	9.68831	9.27255	8.98238	9.00076	9.18344	9.2057	9.60965	9.3943	8.99135	9.34101	9.25241	9.27411	9.39387	9.86543	9.77151
7893468	8.62419	8.36706	8.84081	9.21065	8.24123	8.26785	8.6146	8.56625	8.85905	8.49277	8.62676	9.22113	8.92018	8.53244	9.05942	7.17075	8.23876	7.95113	8.87359	8.77404	8.34608	7.86317	8.57809	8.58258	8.69313	9.26805
7893469	12.6708	12.6988	12.6502	12.7787	12.7389	12.7084	12.882	12.8125	12.5611	12.4491	12.7769	12.8209	12.821	12.554	12.6891	12.5144	12.6682	12.8151	12.7308	12.7288	12.5374	12.8579	12.543	12.5417	12.4933	12.9026
7893470	7.16084	6.82999	6.81178	6.43267	6.84737	7.83542	6.87942	6.64379	6.93171	6.97351	6.62151	6.11055	6.08427	6.25479	6.07832	6.20634	6.92588	5.39036	6.50801	6.14214	7.11343	5.76337	7.12368	6.50483	6.57226	4.86305
7893471	7.29927	8.12892	7.34872	7.75198	7.07431	7.13193	7.13912	7.77682	7.78159	6.72151	7.67289	8.9712	8.91512	8.66218	8.4842	8.54124	8.34592	8.35151	8.79158	8.58592	8.48553	8.15051	8.78734	9.02411	8.17171	9.05451
7893472	9.22567	10.3485	9.1507	8.96998	8.84025	9.947	8.81298	8.96298	9.92862	9.70212	9.66458	9.31847	9.1072	9.05456	9.37307	9.25086	10.3104	8.69015	9.89709	9.08311	9.57772	9.72925	10.0588	9.91307	9.23341	9.50192
7893473	6.99555	6.73181	6.98823	6.78989	6.89003	6.92403	7.82952	7.4334	7.3797	7.06991	7.25699	7.16131	7.48526	7.76363	7.09912	7.51563	7.25064	7.16525	7.15177	7.20599	7.83309	7.49104	7.745	7.29665	7.05994	7.42245
7893474	5.94138	4.87919	4.89088	5.51466	5.23863	5.04252	4.94568	4.83539	5.12404	4.67149	5.49835	5.56607	5.94259	5.61905	4.94343	4.71343	4.97988	4.9465	4.6461	5.2263	5.34759	5.44556	6.10547	5.36403	5.42832	5.00541
7893475	6.69992	6.92731	5.98199	7.01775	6.7307	6.63586	6.64461	6.61187	6.50482	6.53826	6.80069	7.47057	6.90364	7.21289	7.41178	6.84307	6.70459	6.99756	6.77204	6.81037	6.73864	6.58313	7.00972	7.3986	6.87226	7.21795
7893476	10.206	10.5286	10.306	9.85099	10.3494	10.8038	9.86053	10.2336	10.592	10.5869	10.0189	9.8686	10.0758	10.0916	9.84158	9.79941	9.29178	10.1378	10.2159	10.1875	10.1044	9.5293	10.078	10.0086	10.3496	9.18082
7893477	8.76543	9.03882	9.10483	8.71706	8.57755	8.65386	8.83765	9.19357	9.11141	9.78619	8.98355	8.71587	7.69362	9.2316	8.68109	8.03048	7.43455	8.64227	8.52692	8.58887	8.2736	8.10078	8.79528	7.97609	8.59481	7.46202
7893478	8.22683	8.05597	8.07072	7.96896	7.86542	8.33239	7.77815	7.94081	7.94632	8.14839	8.1119	7.75462	7.51893	8.04166	7.84966	8.44779	8.00193	7.86758	8.35085	8.00079	7.90736	7.4598	8.06476	8.0233	7.92881	8.15303
7893479	2.53689	2.91521	2.4686	2.90214	3.02163	3.10236	2.48416	3.30658	2.99065	2.94417	2.88992	3.19316	2.31589	4.33977	3.23654	3.29893	2.32559	2.67922	2.71913	2.48697	3.78798	3.27371	2.96816	3.0252	2.54644	2.33571
7893480	8.27987	8.11167	8.23015	8.70024	8.17881	8.15243	8.39931	8.41726	8.31772	8.11437	8.33914	8.28287	8.49589	8.02833	8.3619	8.14674	8.22672	8.03794	8.12739	8.51499	8.53091	7.93744	8.70896	8.5332	8.42726	8.18352
7893481	8.3799	8.36742	8.41682	8.00198	8.43483	8.09448	8.43307	8.56572	8.41766	8.46541	8.28831	8.63999	8.6905	8.59234	8.69453	8.76062	8.69076	8.93636	8.88197	8.72187	8.59058	9.13619	8.75132	8.84772	9.00707	9.79129
7893482	7.65169	7.5684	7.95666	7.38068	7.84719	7.92569	7.29768	7.47842	8.27302	8.25174	8.10378	7.63651	7.49014	7.44074	7.46565	8.64405	8.73486	7.86852	8.44767	8.23983	7.8657	8.5861	8.34297	8.84351	8.10966	9.58245
7893483	7.96069	7.91139	7.77614	7.9196	7.97033	7.66759	8.3737	7.89032	8.02309	7.52838	7.89488	7.92733	8.01794	8.2734	8.1191	7.41917	7.36665	7.25664	7.52257	7.6367	7.46884	7.51169	7.74781	7.62423	7.61996	7.68161
7893484	6.10832	7.24491	6.42416	5.89458	6.38884	6.50642	5.94138	6.87687	7.03923	5.95575	7.12521	7.32219	7.48063	6.08071	6.97849	6.51129	6.75475	6.18353	7.47378	7.19769	5.50993	7.85959	7.94268	6.18658	7.60412	7.91076
7893485	10.2775	10.2336	9.95656	10.083	10.3969	10.2051	10.3324	10.2435	10.3698	10.4227	10.3168	10.2494	10.4329	10.1184	10.0611	10.4988	9.77322	10.2832	9.93857	10.6277	10.4552	9.61496	10.4199	10.1002	10.5107	9.74157
7893486	12.9537	13.0044	13.0767	13.0445	12.9464	12.843	12.8384	13.1072	12.9178	13.0504	13.0394	12.3446	12.6865	12.4206	12.3604	13.1474	13.0583	12.9272	12.9682	12.553	12.8184	13.1469	12.7908	12.9975	12.8865	13.1097
7893487	6.86578	6.99915	6.62643	6.37114	6.34199	6.483	6.1129	6.51434	7.09873	6.46763	6.69814	7.29451	7.15711	7.20143	6.58835	6.5696	6.80399	5.83544	6.50698	7.19204	6.48286	6.84604	7.01428	6.69937	6.48398	6.97944
7893488	8.42427	9.1619	8.52327	7.72221	8.07377	9.31028	7.726	8.36741	8.63119	8.53951	8.34125	8.25263	8.40035	8.01459	8.08955	7.05558	7.61593	6.78592	7.79226	7.84145	7.29027	7.60633	8.18481	7.87826	7.50827	7.9758
7893489	2.12928	2.37037	2.08602	2.01401	2.16799	2.26664	2.39414	2.25489	3.20653	1.98498	2.25407	2.09149	2.56808	2.1638	2.25875	2.24401	2.09791	2.3466	2.28707	2.40902	2.21001	2.40232	2.14448	2.17449	2.26273	2.54135
7893490	3.84827	3.69031	2.74925	3.3977	3.74624	4.31527	4.06767	3.58826	4.14306	3.1269	4.01311	3.5379	3.2526	4.04878	2.81374	3.21141	4.01746	3.85799	3.34966	3.26295	4.04563	3.00485	4.31033	3.22634	3.69419	4.04394
7893491	11.134	10.7152	10.8882	10.9161	10.9532	10.7866	10.9267	10.6788	11.0304	10.5923	10.9159	11.3927	11.339	11.3965	11.2876	11.1607	11.137	11.0665	10.9951	11.3256	11.1009	11.1763	11.2502	11.2941	11.4584	11.345
7893492	6.6426	5.24622	6.26444	6.57146	5.40124	7.00551	6.36076	6.19267	6.73718	5.1927	7.1863	5.66122	6.26299	6.36615	6.73144	7.00249	6.21151	6.63369	4.96523	7.16558	6.46305	5.31749	6.94104	6.73457	6.26804	6.38619
7893493	7.66698	7.80484	7.18611	7.9234	7.89555	7.2781	8.51922	8.12434	8.17916	7.82168	7.97702	7.03028	7.23322	7.58627	7.64031	7.98133	6.99115	8.84039	7.73518	8.50421	8.34902	7.36171	8.07335	8.35087	7.97656	6.19649
7893494	10.4036	10.8631	11.1923	10.3972	10.8238	10.3945	10.6363	10.835	10.3089	10.8044	10.9108	10.4166	10.6716	10.2131	10.3932	10.4022	10.1034	11.1195	10.8206	10.7834	10.8846	10.4136	10.8658	10.5884	10.9278	10.1092
7893495	6.68138	6.58259	6.04928	5.7924	5.81306	6.81011	5.44263	5.82602	6.47473	6.68664	5.82349	5.81041	5.81641	5.46691	5.48622	4.88383	4.99716	4.45393	5.54269	5.23354	5.16874	5.85978	4.97387	5.33133	5.6308	5.84606
7893496	6.28716	5.65588	4.99309	5.86864	6.63953	5.81159	6.29378	5.92302	6.34865	6.51001	6.39921	5.95362	5.51909	6.12832	5.7934	4.85898	4.24719	5.26876	4.46432	6.33493	5.49051	4.48553	6.21207	4.88078	5.72265	4.64202
7893497	9.38328	9.8827	9.75997	9.75215	9.46707	9.31162	9.75442	9.63866	10.0526	10.113	9.68203	9.69025	9.36997	9.64465	9.17644	9.03649	9.01388	8.72719	9.15445	9.09307	9.02433	8.37105	9.5005	9.14174	8.78333	9.13712
7893498	13.1099	13.0862	13.1848	13.0563	13.1887	13.0755	13.0313	13.1317	13.0366	12.881	13.2085	13.5679	13.5038	13.5288	13.4885	13.4052	13.4276	13.3197	13.4147	13.4375	13.4872	13.4666	13.3791	13.3909	13.4634	13.5838
7893499	2.70034	4.04606	2.79154	3.17992	2.96184	3.47109	3.1555	3.9228	2.82707	2.47937	2.97214	2.67735	3.43195	3.10469	3.04924	2.86397	2.69551	2.74479	2.96395	2.51284	3.39842	3.32042	3.50039	2.74093	3.05834	3.23796
7893500	9.99068	10.2117	10.0173	9.45819	10.0676	10.4146	10.1211	10.059	9.95393	10.0589	9.79988	9.34	9.33871	9.75468	9.84553	10.3471	9.8778	9.92909	9.84799	9.48449	9.89928	10.067	9.75731	9.95737	8.72962	8.90357
7893501	6.04934	6.28403	5.76973	6.47237	5.46677	5.31899	6.78122	6.25846	6.70685	6.10997	6.08563	5.50972	6.3281	5.66013	5.46808	7.28774	6.43608	6.69919	7.13919	6.05766	6.7135	6.98693	6.62948	6.802	6.35693	7.4598
7893502	2.6604	2.38494	2.39222	2.58961	2.59944	2.26419	2.70867	2.3566	2.63215	2.59376	2.36769	2.68348	2.53108	2.55105	3.39327	3.05069	2.85612	2.62904	2.33646	2.84905	2.82224	3.38339	3.08798	3.1055	2.64368	2.94747
7893503	8.7583	9.04417	8.94684	9.0311	9.15821	8.8181	8.37425	9.24582	8.62489	8.52131	9.67546	10.2395	10.1188	9.6985	10.3126	8.87141	9.41641	9.15748	9.56062	9.34535	9.63897	9.63694	9.44991	9.29686	9.23904	9.72472
7893504	10.4606	10.7779	10.7884	10.7665	10.431	10.2874	10.6015	10.8564	10.7052	10.9235	10.6057	10.8174	10.6085	10.7288	10.8834	10.761	9.96061	10.8424	10.6694	10.7217	10.9245	9.61894	10.8861	10.3219	10.9621	9.56903
7893505	2.60954	3.09363	2.93916	3.20079	2.97213	2.74036	2.90429	3.30696	2.74395	2.84342	2.83875	3.28072	4.08006	3.15125	3.31585	2.84393	3.06266	2.58765	3.50758	2.88959	2.45698	4.07654	2.59631	3.41527	2.37105	2.94182
7893506	8.42749	8.98187	8.69269	8.08485	8.82281	8.81356	8.56708	8.67036	9.22592	8.98764	8.77464	8.11916	8.15238	7.92656	8.04029	8.38429	8.28466	8.18398	8.73075	8.58792	8.89874	7.86968	8.63105	8.36842	9.03061	7.35602
7893507	13.9206	13.8795	13.8366	13.91	13.881	13.8558	13.8438	13.8543	13.8647	13.7886	13.894	14.0516	14.0014	14.049	13.9835	13.9212	13.8569	13.8932	13.9796	14.0783	14.0073	13.9556	13.9588	13.8333	14.0475	14.011
7893508	4.4011	5.40957	4.72752	5.00866	4.38491	5.78757	4.86022	5.44281	4.59912	5.37262	4.69095	5.82489	5.22988	5.28082	5.00155	3.73157	4.49161	4.74819	4.94773	4.5886	5.0324	5.59197	5.71502	4.34903	5.17276	4.93339
7893509	3.75449	3.5192	3.8935	3.19713	3.37726	3.66856	3.91629	3.45562	3.90209	3.72022	3.87626	3.78023	4.03667	2.90077	3.43693	3.707	4.11511	3.4326	3.72547	3.45747	3.82923	3.72116	3.81786	4.685	3.75321	3.92973
7893510	4.99618	5.30573	5.25734	4.98755	5.59225	5.59803	5.24126	5.199	5.86705	4.90645	5.44234	4.82882	5.2312	4.81574	4.48459	4.52394	5.28193	5.21813	5.32407	5.49993	5.23307	5.50559	5.45346	4.63342	5.41645	4.61945
7893511	10.8828	10.7467	10.6894	10.7385	10.9325	10.7207	10.8325	10.7988	10.7961	10.4712	11.0399	11.3003	11.0591	11.138	11.1765	11.0919	10.8963	10.8106	11.1197	11.1532	10.9961	11.2485	11.3235	11.2687	11.1467	11.1971
7893512	5.97256	5.85162	5.53027	5.62222	6.12406	5.6533	5.39551	6.20086	6.93104	4.83198	5.99599	5.13108	6.12497	3.93653	5.87584	5.28138	4.62917	4.9271	5.65719	5.87342	5.62262	4.95378	3.37736	4.92328	5.63671	3.68536
7893513	8.0899	7.93462	7.47259	7.50267	7.80517	8.1752	7.87822	7.40814	8.30269	7.55808	7.67097	8.48831	8.46089	8.11512	8.67437	8.32055	8.15375	7.82216	8.08666	8.50664	8.30188	8.10631	8.41851	8.57688	8.23629	8.17067
7893514	6.55499	6.66277	7.09523	6.73369	6.78116	6.10499	6.34339	6.78084	7.14094	6.55361	6.98671	7.2634	7.17969	7.06384	6.40013	4.80404	6.16839	6.71255	6.91034	7.17233	7.53572	7.19879	7.52708	6.85907	7.32486	7.00608
7893515	9.94697	9.60588	9.54881	9.81944	10.0105	9.68698	9.67699	9.64015	9.71438	9.45585	9.8183	10.052	10.1354	9.92643	10.1188	9.29643	9.4804	9.38182	9.47217	9.79711	9.73471	9.43768	9.88122	9.81699	9.67621	9.45273
7893516	12.43	12.5731	12.3999	12.2214	12.5607	12.6877	12.2187	12.3247	12.5743	12.0603	12.3532	12.0085	12.1537	11.9491	11.934	11.9677	11.8733	11.4058	11.6696	12.2497	12.0957	11.4346	12.1591	11.9113	11.9408	11.5178
7893517	8.75803	8.93873	8.66857	8.84053	8.79793	8.98247	9.14977	8.68016	8.85582	8.76713	8.68914	8.87042	8.57724	8.80158	8.62207	8.35167	8.83142	9.05704	8.71638	8.34245	8.2284	8.75844	8.13132	8.62001	8.04499	8.47159
7893518	10.1363	10.3131	10.2366	10.3813	10.2708	10.4818	9.85538	10.1135	10.3701	10.4403	10.1751	9.9686	9.52361	10.0826	9.99508	9.45477	9.28433	9.4914	9.55891	9.48691	9.50072	9.53252	9.83725	9.35141	9.07545	9.52518
7893519	4.47867	5.18547	4.61062	4.72274	4.98074	6.45314	4.62734	5.29673	5.84878	5.69422	5.0542	5.59208	5.22363	4.7848	4.65966	4.06643	3.73649	4.36524	4.24015	4.86567	4.69116	4.01819	5.17492	4.54546	4.66313	5.17269
7893520	4.64998	4.66831	4.88634	5.2489	4.31694	4.50292	5.56422	4.67866	5.89937	4.84973	3.67916	4.53662	4.72713	3.97258	4.00872	4.58962	3.70071	3.94943	5.65686	4.57864	3.48331	4.29334	4.31351	5.06969	5.0916	5.10734
7893521	3.86115	4.84092	4.53448	4.40532	5.52754	5.47911	3.79744	4.46822	3.96853	4.38263	4.95402	4.52401	4.0157	3.5344	2.51902	3.29203	3.79294	3.68029	4.42711	4.04654	3.26691	4.50527	4.01716	5.36442	3.83799	5.49918
7893522	6.33358	6.00712	5.55194	5.97572	6.40292	6.72996	5.10074	5.73361	6.52084	6.16349	6.71781	6.43991	5.03357	6.16656	5.91984	5.404	6.09367	5.21231	5.5282	6.20175	4.8442	6.40741	6.23812	5.88001	4.42279	5.23915
7893523	9.12232	9.04952	9.01678	8.97895	8.88628	8.7971	8.80468	8.73528	8.67521	9.12304	8.94034	8.35534	8.83779	8.3837	8.40776	9.0533	8.77511	9.33538	9.40794	9.00867	9.01967	9.1698	9.01157	8.87279	9.41722	8.92968
7893524	10.0974	10.1875	10.1149	10.3268	9.93281	10.3437	10.4	10.3487	10.7434	10.562	10.3527	11.057	10.9016	11.0175	10.5628	10.1507	10.5208	10.2569	10.9236	10.9579	10.9751	9.36974	10.9732	10.7931	10.7635	10.3139
7893525	8.12745	8.14304	7.67584	7.98962	7.87741	8.3491	8.05168	8.15145	8.49735	8.03523	8.03633	7.81754	7.98184	7.89019	7.83062	7.87669	7.99886	7.74735	8.29705	7.87362	8.13042	7.65932	7.75174	8.16151	8.42052	8.10446
7893526	7.09146	6.66237	4.90354	6.77525	6.85979	6.99935	6.57945	6.94306	7.50781	6.93455	7.40198	6.09895	5.80694	6.08769	5.27637	5.33756	5.02418	4.39215	4.61122	6.5568	3.79841	4.0928	6.05465	5.53002	4.91698	4.40332
7893527	7.55265	7.7166	7.23141	7.16384	7.65407	7.29287	7.77515	7.27122	7.35478	6.98777	7.24826	7.85489	7.49339	8.1088	7.98463	7.40354	7.1394	7.02559	7.31941	7.62273	6.98684	6.99877	7.04441	7.64106	7.73592	7.57949
7893528	8.24642	8.20828	8.06976	7.85024	7.55628	8.39985	8.31598	7.79934	8.37533	9.15907	8.38897	7.82159	7.5343	7.47877	6.87687	7.5727	8.8682	8.87896	8.00189	8.16447	8.05272	8.73975	7.4603	8.23376	8.24019	8.40281
7893529	7.20196	5.46792	7.05453	7.10976	6.01878	5.46644	6.19246	6.72445	6.72079	6.41974	6.91702	6.19093	6.17704	6.81245	6.26953	7.87003	7.27578	7.22042	6.61619	6.40784	6.82162	7.15826	7.25992	7.05532	7.12506	8.22027
7893530	12.6272	12.9166	12.7874	12.7452	12.9347	12.8684	12.4766	12.6264	12.8148	12.6429	12.6576	12.4676	12.3507	12.4409	12.4908	11.5579	11.6194	11.5731	11.6039	12.3327	11.8638	11.0291	12.1436	11.6603	11.8745	10.9502
7893531	9.17706	9.37	9.11187	8.61564	8.98813	9.65616	9.32595	9.18383	9.33182	9.38454	9.26723	9.14401	9.36054	8.33258	8.62564	8.47456	9.31147	8.29038	9.11456	9.1278	9.56274	9.3332	9.64599	9.36576	9.19815	8.52282
7893532	3.20929	1.88148	2.79415	2.70288	3.60877	2.94589	2.14521	4.24352	1.90451	2.52313	4.13534	1.80683	5.07106	3.01096	2.04774	3.82139	3.16409	2.39131	3.49034	4.28962	1.97062	1.98824	4.18385	2.2207	2.3814	3.02842
7893533	8.00233	8.20886	8.35876	7.94739	8.26505	8.11826	7.90369	8.06908	7.96208	7.9457	8.08319	8.56343	8.92299	8.54989	8.75961	8.53969	8.38695	8.18258	8.55021	8.37696	8.41246	8.57855	8.46633	8.30573	8.40919	8.60759
7893534	10.0805	10.2627	10.4746	9.87744	10.3788	9.88207	10.3049	10.366	9.97264	10.4376	10.3438	9.9115	9.92802	9.73842	9.68361	9.6678	9.24657	10.5086	10.2827	10.1577	10.1957	9.91318	10.3898	10.1392	10.6293	9.29881
7893535	5.08374	5.74995	5.85287	5.89756	5.03166	5.1694	4.74508	5.62494	5.30526	5.44353	6.03185	5.55804	5.26774	5.05706	4.76556	6.23105	6.28825	5.84541	6.40673	5.46531	5.67164	6.80608	5.89491	5.86235	5.00037	5.98212
7893536	11.88	11.7725	11.6938	11.9833	11.9735	11.7379	11.9766	11.8226	11.6945	11.4824	11.8397	11.9261	11.9493	11.9511	11.9256	11.3336	11.4561	11.7038	11.4202	11.9194	11.7658	11.6161	11.7256	11.6305	11.7606	11.5991
7893537	5.1357	6.41501	5.76913	5.44092	6.45541	5.78787	5.68882	5.29492	5.54535	5.76998	5.90174	5.60847	5.09346	4.85608	5.88239	5.80165	5.68255	6.07077	5.48418	5.06521	6.28813	5.85094	5.12135	5.84661	5.32998	5.85589
7893538	7.19975	7.15331	7.30967	7.66913	7.35281	6.60417	6.53005	7.13225	7.35655	6.67567	7.37466	7.36521	7.53886	7.22547	7.37436	6.29374	7.06389	6.97018	7.25058	7.76012	7.02348	6.76266	7.08415	6.78697	7.49135	7.11072
7893539	11.2169	11.2795	11.4675	11.4481	11.4864	11.5227	11.1857	11.5251	11.1424	11.6712	11.4485	11.643	11.336	11.5596	11.0339	12.1814	12.2751	11.8898	12.1031	11.4227	11.6352	12.43	11.5301	11.8282	11.9515	12.5458
7893540	12.5675	12.4405	12.5167	12.5157	12.4759	12.4868	12.4559	12.5631	12.4766	12.2387	12.6249	13.0204	13.1847	12.9508	13.0043	13.0155	12.8474	12.7996	12.8645	12.9029	12.9844	12.9502	12.9233	13.0497	13.1256	13.0148
7893541	3.92976	3.24139	3.98181	4.17274	2.90778	3.85586	3.50953	4.16613	3.62652	3.61493	4.20101	3.88975	3.51406	4.13959	4.52157	3.21819	3.22828	3.49869	4.175	4.32466	2.68093	3.30587	3.18152	3.00425	3.6364	3.78072
7893542	8.07729	7.87027	7.55592	7.80738	7.92488	7.41667	7.88824	8.09447	7.95989	7.59925	8.17519	7.71004	7.92363	8.47255	8.52149	7.77295	7.74588	8.07704	7.54374	8.15794	8.13294	7.59715	8.4144	8.18078	7.94903	7.51978
7893543	12.2576	12.2067	12.146	12.4214	12.3518	12.2408	12.0736	12.2424	12.3895	12.3709	12.281	11.8385	11.6996	11.864	11.4799	11.7382	11.3012	11.4357	11.4726	12.1455	11.7386	11.0495	11.8725	11.4562	11.6227	11.0541
7893544	7.99148	8.36909	8.31853	8.18307	8.33362	8.09736	8.14851	8.53777	8.40063	8.1684	8.23671	8.65851	8.31026	8.19406	8.00588	8.61204	8.89388	8.81069	8.52746	8.61234	8.25852	9.21111	8.57772	8.73515	8.60723	9.05934
7893545	10.2824	10.3317	10.1062	10.2868	10.2278	10.2931	10.5437	10.3555	10.3038	9.99715	10.3423	10.5997	10.4356	10.7767	10.4052	10.3773	10.2257	10.2256	10.0727	10.7179	10.5074	10.1595	10.4111	10.6063	10.6018	10.4191
7893546	9.42762	9.61331	9.2442	9.57953	9.53089	9.78913	9.33142	9.64907	9.46474	9.53436	9.36879	9.88653	9.79277	9.834	9.82538	9.47791	9.96971	9.79863	9.60787	9.7079	9.47603	9.55443	9.31179	9.6602	9.24071	9.71741
7893547	13.4178	13.2631	13.2746	13.0857	13.3832	13.5559	13.306	13.1769	13.4782	13.532	13.1408	12.8625	13.1694	13.0877	12.8304	13.0565	12.6897	12.7226	12.5317	12.9347	12.8822	12.3796	13.0817	12.7707	12.6712	12.2855
7893548	6.04582	5.33878	5.28153	5.47025	5.55745	5.86754	6.04267	5.60874	6.2366	6.07978	5.96229	6.60116	7.25615	7.05766	6.1369	6.54719	6.20563	6.71184	7.16746	6.50266	6.58973	5.99198	6.72623	6.40335	6.98042	6.2028
7893549	8.06597	8.48287	8.75326	7.9784	7.98298	7.71277	8.02889	8.3954	8.51742	9.20181	8.25496	7.83324	7.64703	8.14067	7.8124	7.28464	6.93927	7.66209	7.55487	8.03423	7.56434	6.70162	7.79368	7.64641	7.31849	6.32971
7893550	12.0262	11.9086	12.0185	12.0188	12.0006	12.0306	12.0401	11.8443	11.8806	11.9028	11.9175	11.6929	11.7872	11.7125	11.5867	11.6763	11.1948	11.3368	11.0111	11.9189	11.4627	10.9936	11.7593	11.8082	10.9767	11.0388
7893551	11.6541	11.8177	11.9461	11.712	11.6472	11.5672	11.6141	11.7561	11.531	12.0211	11.7909	11.4163	11.5529	11.3941	11.3727	11.2293	10.9253	11.6902	11.4862	11.5401	11.4607	11.2927	11.546	11.2647	11.4673	10.7265
7893552	7.79747	8.48557	8.1508	8.86634	7.86778	7.82115	7.86821	7.98761	8.30086	8.15176	8.09002	7.63572	7.00777	7.96014	7.67525	7.22947	7.15634	7.86415	8.19646	8.52745	7.13471	7.30117	7.72299	7.9109	7.6833	7.94134
7893553	5.88576	5.6652	5.62483	5.35516	5.61034	5.95812	5.51152	5.51786	5.7923	4.9876	5.75505	5.85129	5.96206	6.05986	5.85723	4.69463	5.3422	5.95034	5.63886	5.9302	5.71614	5.24725	5.66786	5.3231	5.26109	5.04278
7893554	11.3403	11.6316	11.4191	11.3179	11.3586	11.1734	11.1237	11.3729	11.2664	11.5363	11.3865	11.0148	11.2315	11.1693	10.9576	11.324	10.94	11.0421	11.2741	11.3104	11.337	11.2405	11.3012	11.1619	11.2402	11.0942
7893555	8.1452	8.25721	7.73453	8.31679	8.44362	8.25871	8.22096	8.22231	7.99886	9.27909	8.43425	8.88481	9.06529	8.91978	9.13084	8.26764	8.65001	8.76507	8.31667	8.49897	8.57594	8.82537	8.47085	8.4033	7.91839	8.26204
7893556	7.40263	7.54898	7.27997	7.09297	6.87815	7.48307	6.8592	7.113	7.2008	7.00915	7.41929	7.52913	7.2905	7.12949	7.42332	7.14837	7.53615	7.02974	7.38139	7.24322	6.9973	7.36303	7.00032	6.94282	7.4937	7.03679
7893557	7.79267	7.86849	8.00475	8.11247	7.9388	7.40048	8.05671	7.9651	8.05096	7.88681	7.85935	7.76404	8.19789	7.57686	7.87757	7.79385	7.85094	7.67396	7.51416	7.80051	7.7473	8.1575	7.88881	7.90064	7.40591	8.24094
7893558	9.32566	9.86308	9.29906	9.02643	9.29818	9.42005	9.28055	9.68303	9.69517	9.79811	9.36782	8.78922	9.54841	9.32482	9.21061	10.3378	10.0464	9.97846	10.2527	9.70136	10.1497	10.4638	10.0474	10.5302	9.73352	10.3766
7893559	13.4627	13.6688	13.652	13.729	13.618	13.5088	13.6763	13.5716	13.6039	13.7989	13.536	13.4961	13.469	13.4984	13.4624	13.3678	12.9293	13.3121	13.1699	13.4847	13.3756	12.695	13.3653	13.0867	13.2415	12.4659
7893560	8.41468	8.7643	8.03552	8.16144	7.89693	8.44194	8.58648	7.79878	8.46789	8.57648	8.27432	8.17467	8.17826	8.55681	8.32967	8.56417	8.71493	8.24913	8.24834	8.19236	8.62728	8.51023	8.53218	8.44936	8.33221	8.11569
7893561	11.0315	10.822	10.9437	11.0356	11.1411	11.1717	11.2674	10.9286	10.9599	11.0622	11.0599	10.5255	11.0744	10.5509	10.5048	11.3289	10.671	10.4124	10.3129	10.8564	10.8185	10.3013	10.6991	11.4162	10.4388	10.3757
7893562	7.07231	7.46704	7.54191	7.06349	6.48464	6.85751	6.42002	6.67864	6.85841	7.16401	7.073	6.22621	6.98712	7.00073	7.26884	6.9542	6.47912	6.76409	6.80349	6.31677	6.80315	7.81384	6.19117	6.99339	6.85559	7.37831
7893563	4.75477	4.05398	5.36072	4.89704	4.81729	4.72114	4.93472	5.13172	5.61037	4.39227	4.9221	4.5946	4.60647	4.58414	4.13012	4.45215	4.9624	3.8543	4.64706	5.07634	4.1773	3.09211	4.81664	4.46848	3.92134	5.01708
7893564	13.4157	13.6456	13.4904	13.5598	13.4967	13.3882	13.684	13.6134	13.5264	13.6459	13.6106	13.2579	13.3026	13.4018	13.3357	13.6205	13.5929	13.6052	13.6078	13.4401	13.6144	13.5499	13.5329	13.5301	13.5724	13.5568
7893565	6.94221	6.4421	6.67088	6.72592	6.40664	6.37005	6.18637	6.5977	7.05933	6.75853	6.84436	6.79445	5.76621	6.04264	6.1237	5.85762	5.85128	5.34098	6.12324	6.3191	6.31558	6.4356	5.85305	6.25136	6.78531	5.96806
7893566	4.0325	4.24663	5.17475	4.4544	4.8395	4.681	4.58131	4.80428	5.14736	4.7548	4.60256	3.16025	3.76914	4.22884	4.33077	3.69123	4.5459	4.05886	4.86238	3.59782	4.37437	3.91183	4.91723	4.20697	3.91866	4.63
7893567	8.04003	8.03726	8.05345	7.82687	7.45304	7.66336	7.4823	7.72257	7.91833	7.22672	7.98569	7.59528	7.44886	7.69287	7.75723	7.207	7.83506	7.71566	7.14241	7.82424	7.58661	7.62616	8.00194	6.91574	7.67025	7.55959
7893568	7.49257	7.87492	7.15502	7.77899	7.28747	7.93426	7.33628	7.93524	8.3178	7.6722	7.56715	7.35664	7.41492	6.93518	7.60088	6.64867	7.26311	6.99268	7.47331	7.09546	7.20584	6.72876	7.98587	7.01994	6.574	6.76019
7893569	3.72293	4.46873	4.31649	3.85535	4.5707	3.4465	4.61558	3.65175	4.83161	3.45106	5.24975	2.91009	4.22732	3.61878	4.67356	3.74789	5.39611	4.58183	5.09006	4.92079	3.90511	4.49521	4.23859	4.23847	4.15431	4.79664
7893570	6.68959	6.614	6.81464	6.27665	6.44405	6.92332	7.5138	6.78777	6.6912	7.18096	7.09793	6.74548	6.79078	6.38154	6.81316	7.04681	7.45493	7.57066	6.97054	7.25039	7.0081	7.16481	7.15082	7.58026	7.09874	6.7655
7893571	11.5339	11.8913	11.7592	12.0594	11.5171	11.6535	11.5642	11.6524	11.894	12.3497	11.4554	10.8454	10.7321	10.9416	10.9194	11.0141	10.8404	10.6128	10.4	11.092	10.6701	10.3497	10.9965	10.8573	10.5107	10.4607
7893572	7.99132	8.45046	8.39036	8.23916	7.87721	7.96774	7.70329	8.18131	8.12525	8.62131	8.10088	7.70571	7.69642	7.60019	7.53659	7.43395	7.43864	7.66525	7.94158	7.71957	7.5639	7.78393	7.80485	7.23635	8.05307	7.20413
7893573	11.7045	12.3225	12.0553	12.3401	11.9823	11.9251	11.8938	12.2719	11.9588	12.094	12.1115	10.8971	10.8084	10.7163	11.2986	12.0225	12.3328	12.3353	12.2214	11.694	11.9418	12.3088	11.6276	12.1872	12.1378	12.2688
7893574	10.8594	11.1321	11.3008	11.0595	10.9911	11.1682	10.6043	11.3049	10.9612	11.2783	11.338	10.9476	11.2817	11.1824	11.6041	11.303	10.8309	11.3653	11.3006	11.1448	11.1452	11.1947	11.3071	10.8474	11.4897	11.0357
7893575	6.24059	6.518	5.72815	6.55393	6.16859	5.97593	5.39481	6.31497	6.8666	6.92877	6.02068	5.7279	5.35011	6.51046	5.6449	6.08261	5.79176	5.72608	5.77546	5.89816	5.67244	6.15618	6.34	6.1377	6.07954	5.74331
7893576	5.08225	6.58689	5.54282	5.26076	5.55287	5.98177	4.04193	4.07921	5.84234	5.43625	5.27945	3.64326	5.56839	4.50325	3.80632	4.72117	4.27618	4.50835	4.41728	4.89259	4.99108	5.36671	4.48322	4.07921	5.0692	5.0212
7893577	4.99571	6.24794	5.18564	6.18292	5.87029	5.94779	5.73259	5.60726	5.93099	5.6437	5.62742	5.64106	5.60042	6.09077	5.23798	6.53397	6.12489	5.84371	5.97776	6.2138	6.09754	6.66574	6.18792	5.67834	6.75092	6.57407
7893578	3.09014	3.03049	2.74931	3.1593	3.43874	3.04167	2.73194	3.0677	3.0314	3.0195	3.43625	3.08695	3.51047	3.1213	3.79599	2.82858	2.86416	3.00612	3.59472	3.62209	3.04232	3.25484	3.00183	2.94245	3.15367	2.72378
7893579	3.71984	3.61737	3.42999	3.67238	3.71893	3.10813	3.98152	4.07619	3.77661	2.551	3.41176	2.64726	4.24179	3.18985	3.0473	3.20999	2.63732	3.33686	3.04001	3.47366	4.06905	4.19662	3.73707	3.55807	4.53532	3.48659
7893580	6.09808	6.36562	5.45146	6.03457	6.14926	5.76868	5.49003	6.18824	6.00211	5.34089	6.25832	5.32106	5.88978	5.92019	5.65772	5.46666	6.12614	6.13316	6.61653	5.29798	6.03935	6.50869	6.18076	6.06247	5.8595	6.73101
7893581	7.60252	6.79914	7.0946	7.55229	6.31372	6.62934	6.807	7.0562	7.01463	6.68423	7.09167	6.48057	6.23819	6.29859	6.75331	7.06862	6.32513	6.60777	6.19227	6.41454	5.99902	6.85321	7.15429	6.88245	7.07817	6.42268
7893582	13.3044	13.2674	13.3796	13.2527	13.3889	13.3288	13.264	13.3239	13.323	13.5184	13.3601	13.2824	13.3819	13.1369	13.2364	12.807	12.471	12.6598	12.6624	13.2055	13.0033	12.1794	13.2095	12.5953	12.8803	12.1852
7893583	9.30802	9.65585	9.19718	8.68603	9.53687	10.1062	8.57271	9.02441	9.61349	8.77327	9.27234	8.64862	8.74876	8.00648	8.76437	8.87202	9.58509	8.43727	9.33886	9.17467	9.1527	9.53506	9.3907	9.43749	8.86064	9.26541
7893584	5.20175	5.74457	5.88084	4.90249	4.8408	5.46533	4.82101	5.61773	5.50839	5.45633	5.53987	4.66635	5.57859	5.63058	5.80262	5.70068	5.05519	4.98932	5.17999	4.62329	5.0927	5.6925	5.23508	4.76463	5.30403	5.66565
7893585	9.34957	9.40997	9.12462	9.0571	9.55141	9.43896	9.33254	9.45192	9.49461	8.98727	9.39593	9.95607	9.60564	9.78195	9.8338	9.59405	9.97092	9.56993	9.60395	9.69942	9.8001	9.7745	9.83036	9.92922	9.85878	10.1199
7893586	6.78253	6.78442	6.49075	6.67675	6.52234	6.69523	7.22614	6.86381	6.86027	6.564	6.70435	7.11451	6.55558	7.23864	6.52432	6.89176	6.44068	6.46773	6.76355	6.95612	6.44002	6.67358	6.90076	7.1933	7.51243	6.54017
7893587	7.0315	7.25438	6.98528	7.25741	7.84877	7.42081	7.52593	7.27531	7.0757	7.75904	7.14748	6.5408	7.35479	6.93673	7.03008	6.97191	6.62671	7.51859	7.21282	6.81441	7.11367	7.18211	6.71974	6.90508	7.11867	7.26451
7893588	6.82224	6.58905	7.04284	6.81647	6.9517	6.90127	6.70117	6.91593	6.76622	6.47346	6.71952	6.78264	6.56835	6.45454	6.3974	6.97868	5.06446	6.8743	6.83124	7.10356	7.04941	6.31749	6.48102	6.50569	6.87213	6.02174
7893589	6.13725	6.68848	5.50323	5.54124	5.99692	6.45539	5.75053	6.27276	6.51265	6.2251	5.78355	5.96786	5.32068	6.21228	6.61801	5.87472	6.01377	6.28375	6.62294	5.45279	6.87326	6.45521	6.1836	6.31406	5.6352	5.65997
7893590	7.64979	7.72414	6.99743	7.41769	7.49614	7.56325	7.07625	7.58321	7.64839	7.11942	7.32694	7.34261	7.47055	7.38027	6.45132	7.57633	7.9408	7.19959	8.23148	7.51101	7.88588	8.39049	7.65538	7.59479	7.75062	8.06632
7893591	12.1365	12.0609	12.0438	12.1431	12.2086	12.1717	12.027	12.1908	12.3541	12.4281	12.1752	12.1396	12.0846	12.2484	12.2393	12.29	12.1083	12.4099	12.3752	12.3246	12.3158	11.9328	12.5339	12.5604	12.2579	11.8349
7893592	12.2643	12.3494	12.2512	12.3221	12.3358	12.4258	12.1734	12.339	12.4501	12.6725	12.2464	12.007	11.8442	11.9816	11.7965	12.2896	12.262	12.5105	12.5096	12.2087	12.2425	12.4953	12.1953	12.317	12.3894	12.3288
7893593	10.4058	10.186	10.2943	10.2678	10.3007	9.88043	10.5026	10.5389	10.5698	10.8863	10.5149	10.4769	10.4454	10.5373	10.5948	10.3521	9.81539	10.6782	10.5835	10.3693	10.6129	9.40373	10.4095	10.3086	10.5844	9.10867
7893594	8.12614	7.83799	8.38974	8.04698	8.60336	8.36799	8.29467	8.59254	8.49189	8.10528	8.32392	8.20046	8.32257	8.2709	8.24665	8.89378	8.73396	9.13414	9.32779	8.37779	9.07458	9.43592	8.91403	8.72256	9.61082	9.48853
7893595	5.76375	6.00532	5.06882	5.58222	6.12478	5.77645	5.90949	6.47217	6.46995	5.80197	5.89719	6.81593	6.30163	6.2733	5.81786	5.2651	5.95307	6.50458	6.75185	7.17521	7.38604	7.59562	7.05897	6.98352	7.30402	8.13127
7893596	6.31994	6.49007	5.09877	6.44535	6.34556	5.83409	6.98758	5.65582	6.60839	6.1707	7.17571	7.04778	7.22392	7.07585	6.02094	6.23179	6.32664	6.22356	7.12728	6.55119	6.53458	6.43028	6.763	6.18182	6.73628	6.26226
7893597	3.34374	3.43355	3.53301	3.39747	2.62364	3.85338	3.53095	4.08125	2.86496	3.75514	3.52365	4.0478	3.68271	3.76791	2.97783	3.00617	3.64099	4.0775	3.58083	3.75888	3.93064	3.05726	4.0731	3.29669	3.64997	2.86476
7893598	10.0536	10.087	10.0499	10.055	9.90903	10.0211	10.1516	10.0395	10.178	9.89733	10.2089	10.5963	10.7411	10.7423	10.5971	10.2412	10.5295	10.352	10.5037	10.6192	10.7209	10.3386	10.5618	10.549	10.5698	10.6045
7893599	8.79683	8.637	8.63192	8.43065	8.3614	8.68415	8.49595	8.51283	8.82547	8.50164	8.74212	8.95532	8.43297	8.89956	9.17302	9.03205	9.16945	8.85541	9.0877	9.10453	9.25542	8.85084	9.17036	9.37825	9.13069	9.18477
7893600	8.2881	9.16952	8.00819	7.98044	8.12135	9.15276	7.93718	7.75263	8.90907	7.87786	7.94307	7.6021	8.32097	8.11222	8.05738	7.84104	8.58425	7.80178	7.79594	7.98065	7.84389	8.76081	8.70023	8.0143	7.67654	7.61254
7893601	7.99936	7.75212	7.78715	8.42719	7.72567	7.87971	7.56543	7.91487	7.83429	7.48626	8.08172	8.28466	8.11322	7.92101	8.36496	8.29449	8.53288	7.84548	8.43091	8.32489	7.63712	8.51754	7.97027	8.44993	8.37451	8.45589
7893602	10.9801	10.8944	10.9211	10.8592	10.9641	10.9507	10.8692	10.9734	10.9357	11.273	10.8989	11.5113	11.0755	11.3351	11.1106	10.8702	10.4852	10.2671	10.4677	10.774	10.7664	9.92412	10.7171	10.3983	10.5468	10.0016
7893603	10.6906	11.071	11.0931	10.7669	10.819	11.0779	10.9372	11.0556	10.9794	11.1379	10.9671	11.3692	10.8539	11.6068	11.1313	11.3741	11.616	11.3427	11.3539	10.9694	11.1848	11.8821	11.1011	11.6894	11.3364	11.8032
7893604	5.6588	6.02627	5.50656	6.05985	4.77093	5.70846	4.80879	5.67155	5.6213	5.32068	5.54436	4.73122	4.83933	5.58798	4.54218	4.37097	4.0483	3.60535	4.49469	4.70054	4.20248	4.75761	5.04351	4.01507	3.71193	4.37281
7893605	12.1818	12.0109	12.0218	12.0901	12.1106	11.9802	11.9727	12.0326	12.0592	11.9207	12.1904	12.561	12.3907	12.5454	12.3412	12.3699	12.3153	12.0991	12.3253	12.4392	12.4546	12.4689	12.5185	12.5492	12.4086	12.5868
7893606	7.3023	6.84832	7.07346	6.85838	7.24385	6.84983	6.89553	6.86304	7.53551	7.03787	7.23142	7.08826	6.32522	6.75647	6.76009	6.99729	7.56825	7.00762	7.54808	7.12121	7.4859	7.65925	7.65819	7.32392	7.56415	7.80651
7893607	4.81588	5.53204	4.74473	4.68441	4.56053	4.7162	4.53381	5.29962	5.14288	4.47219	5.03147	4.9822	4.59946	4.98506	4.93031	4.29315	4.85175	4.35825	5.11901	5.42074	5.0666	4.64374	4.96474	5.33844	4.29102	4.78569
7893608	10.5302	10.1466	10.8751	10.7613	10.719	10.2267	10.2726	10.9811	10.3238	10.1348	10.645	10.2836	10.0482	10.2521	10.001	10.0708	9.52074	9.12603	9.37398	10.3287	9.9421	9.13544	9.99257	9.10275	9.9445	9.41256
7893609	11.9021	11.9458	11.7908	11.6372	11.6922	11.9773	11.6017	11.8993	11.9765	12.1732	11.8731	11.3001	11.1299	11.4676	11.3645	11.9104	11.9257	12.1469	12.1835	11.7181	11.9292	12.0925	11.9196	12.0177	12.139	11.8709
7893610	6.46483	6.63805	6.30203	6.562	6.15074	6.44394	6.77164	6.46362	6.57651	6.61373	6.35212	6.81464	7.08434	7.25518	6.60368	6.53561	6.33754	6.04768	6.3811	6.63943	6.74172	6.76712	6.47432	6.4995	7.1835	6.05643
7893611	6.11889	6.09766	5.45044	5.51034	6.59799	6.3411	6.10523	6.31443	6.79494	6.48519	6.42935	6.56513	6.82667	6.666	6.09332	6.23663	5.96109	5.63834	5.83933	6.34154	6.4037	6.06735	6.15822	5.57868	5.84278	5.92633
7893612	4.07699	4.06664	3.4791	3.64652	3.2656	3.87714	4.72686	4.02409	3.49476	4.69609	4.43688	3.45898	5.50668	3.54024	3.53499	2.00388	3.11983	3.28445	3.26205	3.51549	4.2174	3.29863	4.82971	3.71752	2.91527	3.46068
7893613	9.15565	9.28874	9.50672	9.35277	9.2311	9.17865	9.32233	9.32097	9.15667	8.94803	9.18536	9.17634	9.52271	9.17943	9.30506	9.38032	9.6706	9.33294	9.36522	9.36758	9.34236	9.58865	9.03873	9.54962	9.51355	9.62857
7893614	3.17553	4.6397	4.58228	3.60224	3.585	3.40461	4.59742	4.77985	4.67508	4.44146	4.1894	4.39329	4.6504	4.30386	3.69551	4.73757	4.22748	4.13036	3.28038	4.73892	3.44428	4.62464	4.54432	3.83912	5.13411	4.23206
7893615	6.9338	5.99804	7.15082	6.14798	7.31628	7.15043	6.96656	6.80127	6.87923	7.69717	5.99282	7.83647	8.00124	7.17904	5.94589	7.00249	6.39413	6.54496	7.68049	5.25496	6.86882	7.61407	7.3706	6.8313	6.84537	7.19769
7893616	8.68661	8.36601	8.7244	8.3896	8.6212	8.66228	8.51263	8.54868	8.62829	8.79316	8.50583	8.73554	8.52989	8.66937	9.07137	8.72619	8.83517	8.89029	8.70259	8.68573	8.41106	8.81604	8.64595	8.41178	8.6331	8.64406
7893617	6.63033	6.39082	6.39149	6.58366	5.50993	6.53482	7.54325	6.31061	5.88522	6.0848	6.43767	5.3854	6.51068	5.84041	6.26516	7.24637	6.14563	6.14798	6.51372	5.77604	6.21151	6.35263	6.40987	6.05172	6.82984	6.86406
7893618	5.35027	5.06431	5.47594	4.94597	5.40404	4.98782	4.84001	5.14689	5.44831	5.0457	4.96223	5.46317	4.98592	5.1297	4.80036	4.66427	5.50604	4.9939	5.61734	5.39257	5.72884	5.51796	5.5975	5.33011	5.4723	5.50271
7893619	10.061	10.3571	10.4998	10.3088	10.3432	10.4895	10.1335	10.5066	10.2819	10.7905	10.3083	10.1672	9.71647	10.2814	10.3002	9.80066	8.89377	10.1091	10.4547	10.3838	10.3511	9.26211	10.4659	9.86501	10.0657	9.3812
7893620	2.65594	4.07921	2.70288	2.70288	1.98824	3.8453	2.29823	4.51078	2.70288	2.83057	5.40255	4.70089	3.70268	3.69354	2.39892	2.49025	3.69354	1.94188	2.52313	4.06461	3.08586	2.07791	4.30881	2.04467	2.47937	3.18233
7893621	3.4089	3.14944	2.95217	3.55432	2.76978	2.59163	3.02568	3.64455	4.12481	1.92947	2.63222	3.49155	3.04197	2.47914	4.53103	2.54958	2.7413	3.23509	3.98965	2.69518	2.05644	4.37053	2.21644	2.87892	3.74913	5.15303
7893622	5.50383	2.46362	3.59947	4.01715	2.85444	2.61016	4.80474	5.08747	5.90665	5.25641	5.67649	2.68533	2.51175	5.03272	4.46973	6.35805	3.60535	2.47242	4.55057	3.60535	4.27841	5.31749	4.68394	4.76293	4.62081	5.68407
7893623	4.64791	4.289	4.30695	3.59533	4.05762	5.0799	4.08052	4.65937	4.67145	4.10273	4.11806	4.43458	3.96264	4.21397	4.29887	3.92044	4.19776	3.86573	4.62552	5.15202	4.61991	4.1329	5.16811	3.88877	5.07439	5.48244
7893624	3.6396	4.67822	5.14972	5.10006	5.22515	4.33077	4.77165	4.64486	5.07725	4.21491	4.44857	4.33828	2.80606	4.94116	4.77149	4.50699	4.52643	5.0993	5.04704	3.2621	4.79046	4.90639	3.94295	4.434	4.10738	5.2867
7893625	2.26667	2.25333	2.30514	2.22266	2.24571	2.29379	2.29731	2.35722	2.25334	2.23211	2.24422	2.34635	2.51175	2.3023	2.41181	2.3674	2.33744	2.24247	2.38421	2.29561	2.29467	2.39575	2.24152	2.30944	2.35124	2.4243
7893626	2.6461	3.0837	2.75663	3.73485	2.84162	2.63225	2.81374	3.48091	4.41418	2.79559	3.11635	3.80759	3.92773	3.14963	3.6534	3.64951	2.38415	2.7839	3.77039	2.99629	2.87626	2.51126	3.72334	4.08989	1.97494	2.23911
7893627	7.97745	7.91364	7.7223	7.63492	7.75852	7.69427	8.43507	8.18009	7.90079	7.7411	8.09426	7.98556	8.43059	7.51584	7.78051	8.34147	8.3716	8.49547	8.79688	8.44022	8.31286	8.59215	8.30877	8.18326	8.73751	8.75105
7893628	9.39306	9.5674	9.50479	9.58838	9.64283	9.62795	8.78742	9.67902	9.45781	9.71701	9.93854	9.20676	9.05489	9.56975	9.4613	9.5348	9.18186	9.59989	9.79391	9.50896	9.53643	9.68654	9.4447	9.43997	9.98123	9.61045
7893629	2.48514	2.62279	3.34872	2.67968	2.9691	2.73647	2.93023	3.04851	2.40815	2.91844	2.65871	3.76611	3.99803	3.34764	2.53974	2.30448	2.44199	2.15479	3.96982	2.31859	2.70872	3.01946	2.51505	2.48536	2.79946	2.51178
7893630	7.36993	7.32362	6.75012	7.32684	7.50313	7.94586	7.3244	7.58777	7.74967	7.88965	7.30053	7.35719	7.23647	7.46187	6.98912	6.22136	6.33418	6.95993	7.34557	7.23868	6.49629	6.74909	7.05729	6.97182	6.27726	6.61334
7893631	7.56244	7.49984	7.53581	7.64263	7.91731	7.88609	7.83813	8.1932	7.81293	7.80007	8.02678	7.79565	7.84247	8.11012	7.72772	8.15416	8.03356	7.98738	7.77181	8.29539	8.04777	7.83058	7.77273	7.90786	7.51339	8.25319
7893632	13.411	13.4234	13.6366	13.4679	13.2555	13.3416	13.3008	13.4636	13.455	13.7318	13.4437	13.2687	13.0532	13.3674	13.4174	12.6427	12.3204	12.5482	12.3917	13.0611	12.7017	12.0422	13.0138	12.1504	12.8404	11.8555
7893633	11.0777	10.9338	10.8961	11.0748	10.9279	10.9879	11.0607	10.9497	10.908	10.5514	11.0051	11.1977	11.0953	10.8122	10.9889	10.5111	10.5784	10.7067	10.5517	11.1026	10.7889	10.628	10.8178	10.8374	10.9315	10.8387
7893634	11.6164	11.8107	11.7043	11.6107	11.8223	11.7691	11.7069	11.7587	11.6457	11.2711	11.895	12.3654	12.245	12.2331	12.3273	12.3416	12.3419	12.2142	12.2666	12.2776	12.5036	12.341	12.4139	12.3595	12.255	12.5052
7893635	6.18439	6.27235	5.77427	6.05789	5.99589	6.08282	6.18091	6.63232	6.22421	6.23956	6.32706	5.87598	6.55759	6.45207	5.69393	6.18227	5.18226	5.3497	6.11429	6.40927	5.32505	5.08352	5.82658	5.08235	5.34491	4.0359
7893636	3.27398	3.59489	3.65145	2.79745	2.81493	3.67341	2.96162	3.58552	3.68976	2.75061	3.54435	3.34883	2.831	2.96191	2.64809	2.08304	3.16586	2.88535	3.61287	3.29296	4.02904	2.48553	3.76873	2.62313	2.28731	2.53264
7893637	8.0713	8.03119	7.44505	7.68195	7.41867	8.35979	8.00429	7.87715	8.00604	8.36917	7.92754	8.47547	7.99718	8.03795	7.8771	7.16738	7.76437	7.39392	7.81324	7.17543	7.89342	7.68756	8.08622	7.88149	7.71613	7.76231
7893638	4.39911	3.73523	3.94882	4.23593	4.14267	3.88757	4.37737	4.59667	4.30113	3.80188	3.68679	3.82872	3.76594	3.97792	3.49935	3.63594	4.10342	4.02407	4.7582	4.21991	3.82664	4.08288	3.66445	4.43509	4.56269	4.0059
7893639	10.5362	11.3402	11.2707	10.6485	10.9298	11.1702	10.7954	10.9377	11.0892	11.5874	10.7875	10.6067	10.9847	10.8162	10.7181	11.0168	11.221	10.9391	11.1146	10.6365	10.9627	11.2149	11.0138	11.0841	11.0464	11.2759
7893640	9.83154	9.95392	10.0189	9.85975	9.82159	9.6738	9.73591	9.69457	9.91386	9.97204	9.72189	9.48132	9.22521	9.23003	9.22369	10.3398	10.4429	9.70201	10.0489	9.56814	9.78476	10.2652	9.58072	9.8746	10.0231	10.2395
7893641	11.676	11.2	11.5688	11.6819	11.2858	11.4787	11.0637	11.3643	11.6821	11.9234	11.3954	11.5036	10.8974	11.8538	11.5765	11.1541	10.2943	10.5846	10.4075	11.3321	10.8734	10.2066	11.0621	10.4972	11.0788	9.87729
7893642	12.4653	11.7933	12.5207	12.4618	12.1378	12.0382	12.3905	12.179	12.2497	12.4924	12.0134	12.4136	12.2995	12.5642	12.4939	11.5859	10.9864	11.1641	11.079	11.9558	11.414	10.4967	11.4889	10.6937	11.2575	10.1505
7893643	3.23942	3.3051	3.24729	3.19822	3.263	3.23703	3.33371	3.29634	3.25085	3.30175	3.16696	3.30795	3.32542	3.35883	3.31274	3.40232	3.66186	3.44704	3.45771	3.30378	3.37582	3.6414	3.28041	3.47607	3.4321	3.59641
7893644	9.40041	9.46143	9.44381	9.64231	9.09883	9.13298	9.25634	8.83581	9.28045	8.67783	9.11569	9.40538	9.20594	9.39731	9.45575	8.52622	8.78938	8.11078	8.63984	9.12416	8.64714	8.69276	8.77477	8.30663	8.69116	8.187
7893645	8.4227	8.68606	8.44384	8.31244	8.51793	9.30058	7.81618	8.31953	8.60611	8.27218	8.6037	9.13459	8.5554	8.5301	8.54246	6.86974	6.45963	6.84901	7.89625	8.13906	6.91429	7.74217	8.14461	8.28854	8.32586	8.01844
7893646	10.1235	10.2236	10.009	9.8702	9.99674	10.2495	10.141	10.0532	10.0101	10.0119	10.2717	10.2452	10.3504	10.3912	10.9471	10.4516	10.4659	10.3892	10.3024	10.3335	10.4564	10.7261	10.4923	10.6506	10.1611	10.2808
7893647	13.1565	13.1172	13.2638	13.2959	13.1316	13.1899	13.1977	13.2315	13.1449	13.349	13.1523	13.1715	12.9678	13.1005	13.1576	13.1135	13.078	13.1063	13.1225	13.1253	13.1283	13.024	13.2627	12.9442	13.252	13.0966
7893648	6.01968	6.73076	6.00505	5.79222	6.03135	6.42523	5.8761	6.31814	6.38551	4.83458	5.91963	6.96914	6.05413	6.02199	7.143	6.10022	7.19203	5.8488	6.24549	6.18534	5.99383	6.90424	6.18971	6.10116	6.45851	6.91047
7893649	10.426	10.0488	10.5233	10.212	10.1407	10.0937	10.3418	10.0826	10.4368	10.7732	10.1898	10.0863	9.73261	9.99615	9.81928	9.8273	10.1206	10.4169	9.92882	10.2375	10.2921	10.0622	10.2383	10.4006	9.78947	10.087
7893650	12.8118	12.5567	12.6897	12.2387	12.6978	13.0981	12.7164	12.3988	12.9026	13.0331	12.3243	12.0972	12.3425	12.4848	12.1638	11.7515	11.5908	12.0283	11.7185	12.185	12.203	11.3408	12.3511	12.0013	11.9784	11.1023
7893651	9.77893	9.39921	9.59546	9.75169	9.49582	9.50352	9.45098	9.45754	9.43091	9.33878	9.47753	9.55208	9.66032	9.59343	9.8176	9.11716	9.2042	9.16351	9.10047	9.69058	9.42018	9.27369	9.56406	9.52278	9.50468	9.12265
7893652	6.49086	6.5674	6.20188	5.80217	6.57709	6.83287	6.55754	6.30678	6.59612	6.17494	6.25892	6.71274	6.93425	6.91408	6.68096	5.88132	6.60471	6.28324	6.38083	6.59325	6.84907	6.79787	6.65945	6.76435	6.83677	6.12592
7893653	7.10762	6.13698	7.21833	8.3619	7.05684	6.41963	7.40865	7.39816	8.21539	7.48621	7.33048	7.77801	7.48063	7.83015	6.53422	8.10867	7.87101	8.41489	7.89242	6.35195	7.77826	7.36354	7.07465	6.28948	8.26132	8.55794
7893654	8.04319	7.84982	8.01959	8.11416	8.31267	7.98048	8.0505	8.66553	8.38738	8.80478	8.3526	8.99895	8.23189	9.05933	8.9831	7.5646	6.68136	7.48227	7.19393	8.11209	7.4232	6.44044	8.08674	7.47105	7.67405	6.46912
7893655	6.2056	6.04794	5.39781	6.83399	5.7452	6.03992	5.82244	5.73306	6.08425	6.22674	6.42249	6.13793	5.10202	5.53657	5.57093	4.96478	5.16726	5.8932	5.67669	5.66559	6.04388	5.20571	5.63378	5.94841	5.7155	5.01183
7893656	4.45183	4.24617	3.79112	3.5748	3.91693	5.1208	4.42972	5.52208	5.30423	5.37426	4.93734	4.62369	4.78292	5.09428	3.0701	4.59851	4.28093	5.06896	5.44921	5.83318	5.47394	4.84897	5.04413	5.05763	5.89478	4.73266
7893657	8.50124	9.27505	8.49942	8.31439	8.09527	9.17314	8.29318	8.48406	8.90734	9.63175	8.53668	8.48967	8.2835	8.12651	7.97966	8.5476	8.54319	7.03917	7.91429	8.33239	8.38247	8.46452	8.74057	8.30529	8.09167	7.3605
7893658	7.91456	8.05403	7.79191	7.28775	7.70211	8.63208	6.9287	7.5934	7.80322	7.51306	7.7498	7.27626	7.60452	6.42765	7.19885	6.6856	7.21486	6.26507	7.29859	7.204	7.14446	7.41788	7.74055	7.44134	7.27815	7.3209
7893659	5.04818	5.02248	5.87625	5.08685	4.54888	4.80101	5.27615	5.02624	4.83968	5.26355	5.14264	5.15804	5.45568	5.5831	4.43854	4.8214	4.98677	4.82188	5.68311	5.71374	5.1001	4.52043	4.11837	4.03052	5.65032	5.05669
7893660	9.93075	9.66172	9.61457	9.93542	9.95337	9.70573	9.92705	9.84078	9.87907	9.44154	9.89531	10.52	10.2388	10.3444	10.3493	9.54948	9.66768	9.68268	9.59728	9.91782	9.86211	9.73534	10.1122	10.2641	9.97735	9.71007
7893661	11.2116	11.0736	11.1672	11.1051	11.2313	11.2037	11.122	11.1079	11.2	10.8022	11.2009	11.7225	11.5587	11.5824	11.6758	11.5335	11.5524	11.3208	11.5242	11.6551	11.4574	11.5634	11.6594	11.6033	11.7597	11.7279
7893662	12.5189	12.4715	12.3856	12.5152	12.3879	12.4551	12.4848	12.4387	12.5855	12.7387	12.4947	12.7013	12.4409	12.8289	12.7225	12.0193	11.8662	12.0172	11.981	12.482	12.3403	11.7493	12.3331	12.0042	12.0796	11.713
7893663	5.76338	5.95807	5.51971	5.50383	5.24074	5.03125	5.83484	5.31855	5.93898	5.69134	5.5999	5.18407	5.39386	6.60524	5.15612	5.2707	5.67162	5.99479	6.22422	5.65207	5.84365	6.83575	6.47884	5.72586	6.37216	6.59272
7893664	9.65299	9.69818	9.88933	9.19016	9.45513	10.1727	9.66563	9.64686	10.1535	10.1076	9.44231	10.0485	10.0486	10.3373	9.80973	9.00279	8.7269	9.38927	9.65242	9.47568	9.33003	9.20165	9.65363	9.41125	9.63473	8.74212
7893665	5.58789	6.79802	6.40604	6.53634	6.0935	6.71687	6.82529	6.80671	6.50319	6.27244	6.55471	6.81064	7.16972	6.88552	6.89025	6.38742	6.15969	6.3133	6.74912	6.54841	6.80173	5.96265	6.57332	6.0509	6.34021	5.93125
7893666	4.02467	5.07672	4.65637	4.57153	4.63138	5.03792	3.9585	5.10312	4.48076	3.99006	4.47612	3.54261	4.60538	4.64535	4.17965	4.31039	4.09379	3.70507	4.13877	4.72174	3.32329	3.81869	3.47555	4.28798	3.76366	3.42536
7893667	6.53067	6.68225	7.08438	6.72306	6.14954	6.5484	6.13019	6.47167	6.0794	6.65911	6.82646	6.61898	6.63505	6.06915	6.23938	6.03114	6.50097	6.3264	7.06728	6.95711	6.95146	6.53057	6.82222	6.39262	6.63997	7.13778
7893668	4.0518	3.6195	2.32163	4.01715	2.92046	3.76937	4.06461	5.68407	4.92584	4.24913	5.2506	4.93493	4.53645	3.10563	3.75895	4.63422	3.27746	4.1023	3.80187	3.50873	4.72584	3.11653	4.30881	2.99162	5.44265	2.61016
7893669	6.9234	6.98201	7.22116	7.22484	7.53898	7.0553	7.18318	7.33571	7.72969	7.21286	7.4691	7.3793	7.43346	7.29952	6.20729	7.42488	6.81304	6.47655	7.05206	7.07196	6.67997	6.61007	7.20104	6.84749	7.07916	6.70626
7893670	11.8006	11.9049	11.9169	11.9386	12.0089	11.8999	11.8203	11.9787	11.8201	11.5006	12.0299	12.3918	12.2473	12.0422	12.138	12.1163	12.0717	12.019	12.0371	12.1277	12.1302	12.0485	12.1323	11.9551	12.1348	12.2339
7893671	6.42752	6.23937	6.60644	6.21063	6.08971	6.34792	5.77811	5.30767	5.91449	6.15535	6.03896	6.68418	5.89523	6.05436	6.26015	5.97419	6.19013	5.54382	6.06781	6.35051	6.16988	6.72504	5.71993	5.43158	5.88725	6.41324
7893672	8.44003	8.19452	8.05356	8.53029	8.19755	8.32396	8.48285	8.10223	8.69023	8.29528	8.25625	7.61888	7.68751	8.64229	8.02976	8.46395	8.19868	8.94091	8.62904	8.93978	8.22042	8.18005	8.62385	8.51854	8.28179	8.64451
7893673	6.0447	6.3304	6.02215	6.63201	6.72831	6.76652	6.39992	6.5003	6.1096	6.0478	5.72171	5.49789	5.43686	6.19277	5.89301	6.82495	6.43262	5.9048	6.3166	6.16528	6.16335	7.66827	5.74401	6.55189	6.39646	6.84073
7893674	4.02534	5.10522	3.79416	4.07921	5.73719	4.40056	4.52884	5.80031	5.50586	5.93686	4.04193	4.83476	4.83414	4.70987	2.30849	2.49025	3.82211	2.94929	4.33328	2.8945	4.11237	3.45781	4.36624	2.94701	2.60591	4.17127
7893675	10.4471	10.5379	10.4337	10.4384	10.6025	10.8375	10.4971	10.4935	10.5079	10.2324	10.6102	11.0101	11.0088	10.8453	10.9897	10.7506	10.797	10.6935	10.8221	10.97	10.8852	10.8444	10.9909	10.8944	11.0418	11.0237
7893676	12.3255	12.3658	12.5013	12.3577	12.4979	12.3291	12.4092	12.3905	12.259	12.6373	12.4089	12.465	12.611	12.534	12.5632	12.2074	11.6047	12.2505	12.0531	12.4024	12.512	11.4193	12.4311	11.926	12.342	11.3247
7893677	13.2005	13.2833	13.3344	13.3761	13.4274	13.3617	13.2933	13.3037	13.2722	13.0647	13.3459	13.7304	13.5844	13.5572	13.7055	13.2657	13.231	13.2109	13.283	13.4392	13.3421	13.2531	13.4139	13.2057	13.5109	13.3708
7893678	3.2138	3.85309	3.08958	3.12078	3.74362	2.95448	3.57187	3.23526	3.45737	3.87261	3.27931	3.12863	3.37344	2.76851	3.65219	3.9533	3.32755	3.09395	3.9749	3.67816	4.13033	3.12567	3.64315	3.34712	4.25995	4.2615
7893679	3.27946	3.39315	3.47363	4.26181	4.52007	3.47828	4.33296	3.48195	3.7639	3.96501	4.16614	4.53706	3.6618	4.59627	3.44512	3.81662	4.46708	4.1493	4.46347	4.50386	3.44598	3.43232	3.93171	4.5024	3.4391	3.32663
7893681	2.07483	2.07483	1.91014	2.34496	2.13005	2.94589	2.06893	2.15166	2.61016	1.51351	1.77232	1.97062	2.21458	1.8707	2.39892	1.8707	1.95872	2.07483	1.66161	2.04467	2.98059	2.51175	1.8263	2.04467	1.72642	2.23405
7893682	9.37774	9.36013	9.55784	9.51264	9.39836	9.19638	9.36491	9.4846	9.06818	9.35083	9.43075	8.87222	8.68599	8.99624	9.25796	8.66368	8.08354	9.25523	9.01366	9.48361	8.79791	8.87625	8.73587	8.38576	9.5275	8.15078
7893683	7.52624	7.75492	7.73625	7.88228	7.45945	8.17513	7.57474	7.56091	7.75402	7.59129	7.87599	8.42951	8.36494	7.88083	8.0172	7.39971	7.47904	7.52134	7.75086	7.81785	7.76978	7.57813	7.78141	7.32838	7.44872	7.67335
7893684	10.3065	10.6	10.4481	9.97961	10.5252	10.7786	9.86234	10.1271	10.7303	10.7407	10.3831	10.4858	10.1608	10.8225	10.2419	10.1794	9.53057	9.72954	10.3851	10.0917	10.1532	9.76402	10.4441	10.3176	10.2456	9.50977
7893685	10.0071	10.0792	9.69938	10.0283	10.0111	10.1636	9.62523	10.1047	10.3686	10.3982	9.9123	9.38637	9.46153	9.43552	9.41145	8.91844	8.54189	8.76333	9.15159	9.55505	9.22861	8.51386	9.54203	9.15913	9.44078	8.53386
7893686	6.4489	6.71185	6.72136	6.26049	7.38581	6.70274	6.75794	6.92787	6.93627	6.77515	6.92129	7.01349	6.75115	7.4291	6.95005	7.33602	6.87954	6.63913	6.73764	6.54807	6.95042	7.82773	6.88452	6.674	6.79238	7.62034
7893687	2.24878	2.25614	2.26694	2.22234	2.24011	2.20572	2.20884	2.24234	2.16817	2.14202	2.21691	2.31058	2.43042	2.2627	2.35157	2.2876	2.38877	2.25708	2.31644	2.2762	2.26289	2.37278	2.19122	2.27888	2.31863	2.33672
7893688	4.12703	4.99117	5.00252	4.08601	5.08237	5.13953	4.95936	4.70331	4.67118	4.70049	4.9874	5.17727	4.65455	4.63905	4.55164	4.939	5.19244	4.86653	4.4861	4.66767	4.34801	5.45797	4.35462	3.64018	4.4016	4.81028
7893689	12.7641	12.7555	12.792	12.6382	12.8529	12.7654	12.7482	12.6912	12.7305	12.459	12.8909	13.2434	13.0878	12.9843	13.1238	12.952	12.9679	12.8922	12.9847	13.0875	13.1264	12.8556	13.1026	12.913	12.9836	13.0318
7893690	10.2576	10.4747	10.5073	10.3874	10.4568	10.549	10.4627	10.4722	10.1624	10.5825	10.4663	10.1579	10.2879	10.1897	10.0169	10.462	10.3999	10.6294	10.8666	10.2314	10.6056	10.7627	10.5639	10.3181	10.8305	10.6247
7893691	2.87056	2.93863	3.35718	3.48404	3.20886	3.16227	2.86473	2.42823	2.91377	2.97391	3.07186	2.8688	2.94632	2.64058	2.81849	2.6422	3.10281	2.76266	2.57458	2.90451	3.36212	3.18358	3.13213	3.15813	3.49112	2.83307
7893692	10.1645	9.70882	9.56966	9.93009	9.90047	9.77476	10.0406	9.6293	9.61713	9.69011	10.0494	9.47707	9.40293	9.5946	9.51884	9.59145	9.63622	9.91137	9.59289	10.0471	9.99912	9.50881	10.008	9.85132	9.97544	9.5351
7893693	7.4414	7.90768	7.70774	7.46118	7.14219	7.29195	7.23477	7.22678	7.74881	6.56614	6.99411	6.67169	7.08903	6.8898	7.37675	6.45456	5.90899	6.79121	6.5146	6.61131	6.12616	6.33116	6.96151	6.03904	6.67819	6.32402
7893694	2.02063	2.15484	2.23405	3.08586	2.05644	2.15484	2.76978	2.58717	2.09898	2.05644	1.89281	2.15484	3.38035	3.10563	2.22753	2.30501	2.13005	2.94958	2.52313	1.9646	2.05644	2.07791	2.71026	2.13005	3.91693	3.30541
7893695	7.99922	8.05068	7.63814	7.8489	7.59455	7.55778	7.86701	7.97746	7.74284	8.12206	8.42488	8.34554	8.27232	8.58158	8.58295	8.17041	8.1585	8.06009	8.24807	8.3875	8.45327	8.44363	8.65041	8.29383	8.35049	8.6625
7893696	8.44788	8.80422	8.6242	8.77772	8.49854	8.54434	8.77146	8.72583	8.61683	8.71354	8.49607	8.9018	8.74058	9.00971	8.60354	8.89748	9.05923	9.31484	9.12624	8.79629	9.07531	8.77528	8.97194	8.94482	8.81457	8.63106
7893697	6.912	7.22042	6.80172	6.66212	6.09789	6.72628	6.19862	6.53124	6.51867	6.49447	6.62607	6.8274	6.6383	6.18886	6.78454	6.47043	6.29813	5.74491	6.53384	6.72453	5.94431	7.09829	6.63104	6.59776	6.71494	6.0016
7893698	6.89965	7.08366	7.27526	7.15744	6.83822	6.98851	6.90287	7.54044	7.31211	7.28135	6.99541	7.50854	7.37651	7.75806	7.38071	6.68083	6.63574	7.20384	6.55419	7.18608	7.26207	6.78677	7.0306	7.04674	7.35911	6.72012
7893699	6.97946	7.15285	6.88019	7.33581	6.8361	7.60325	7.15675	7.42454	7.21223	7.2562	7.32515	7.59971	7.33388	7.59286	7.26188	6.51291	6.51307	6.82312	7.07889	7.43942	6.96951	6.39673	7.09135	6.56176	6.96456	7.22047
7893700	9.20263	9.45344	9.51989	9.16519	9.29591	9.49419	9.32008	9.40238	9.40927	9.73046	9.3834	9.18087	9.11226	9.3812	9.26144	9.02311	8.40953	8.87407	9.1604	9.36527	8.92261	8.32316	9.17275	9.05009	9.37195	8.14979
7893701	11.0662	10.8807	11.0203	11.0777	11.1359	10.9498	11.2078	11.0013	11.0439	10.4664	11.0522	11.6404	11.5726	11.6394	11.6879	10.768	10.8076	10.755	10.8073	11.3469	11.258	10.9062	11.105	11.2703	11.3502	10.8121
7893702	3.8781	3.60143	4.10951	3.74821	2.52014	3.14945	3.18169	4.26764	3.14638	3.88977	3.56793	3.68876	3.28844	3.01935	2.73485	3.47943	3.49474	3.28431	3.37255	3.2591	2.28651	4.08912	2.929	3.10406	3.33133	3.62193
7893703	7.61311	8.49798	7.29081	7.55653	8.38799	8.96801	7.64482	7.97805	8.28093	8.17672	8.39928	8.62073	8.92148	8.45569	8.81976	7.13812	7.59008	7.7646	8.53406	8.47754	8.35156	7.08164	8.54157	8.0253	8.03528	7.13482
7893704	7.64874	7.62744	7.7232	7.31653	7.6709	7.65596	7.85692	7.72143	7.95668	7.58412	7.86119	7.98414	7.68565	8.08709	8.35112	8.11175	7.90811	7.6465	7.74451	8.1328	8.27257	8.05635	8.30043	8.35502	8.22905	7.83109
7893705	9.70376	9.768	9.70544	9.53346	9.91499	9.5399	9.47732	9.87635	9.68538	9.37754	9.93193	10.7152	10.4255	10.3188	10.3915	10.6555	10.7475	10.2596	10.7044	10.4086	10.4258	10.8842	10.4563	10.9108	10.7665	11.1126
7893706	5.05663	6.37878	5.67109	5.81001	6.01066	6.79063	5.48127	5.87057	5.60734	5.87549	6.15231	5.61113	6.11812	5.40245	4.95201	5.23493	5.83985	6.32741	6.02457	5.39468	5.33979	5.44214	5.53571	6.04137	5.41972	6.35188
7893707	7.60312	7.88673	7.68198	7.44513	7.80506	7.6544	7.91111	7.6174	7.65947	7.57379	7.54802	7.78982	7.74313	7.88646	7.9141	8.12925	8.23621	8.03236	8.03788	7.70854	7.96793	8.01208	7.85458	7.56076	7.77479	7.72651
7893708	9.67122	9.73149	9.81815	9.51904	9.68546	9.76041	9.48977	9.60194	9.91028	9.48125	9.76684	10.5558	10.2267	10.2817	10.4195	10.4145	10.1114	9.84938	10.1037	10.1582	10.2107	10.19	10.2763	10.4176	10.4366	10.4008
7893709	10.719	11.1035	11.0146	11.1017	10.606	10.9975	10.7224	10.8404	10.8232	11.2641	10.7875	10.6948	10.1954	10.7139	10.5785	10.1712	10.2751	10.4813	10.7268	10.5391	10.2781	10.1738	10.5675	10.6103	10.4534	10.3564
7893710	10.9721	11.0042	10.9842	10.998	11.037	10.8165	11.1811	10.9795	10.934	10.6846	10.9414	11.6259	11.4879	11.4881	11.4913	10.8738	10.8307	10.6899	10.8947	11.1078	11.0686	10.9512	11.1071	11.1204	11.2501	11.1144
7893711	8.29633	8.14635	8.60067	8.236	8.40774	8.46344	8.53505	8.33052	8.44897	8.31327	8.2289	8.51457	8.86757	8.34808	8.52838	8.59038	9.08115	8.64634	8.48683	8.38132	8.80072	9.28812	8.44119	8.99166	8.3782	9.17692
7893712	6.6977	6.46848	6.30402	6.64396	6.06475	6.40527	6.52396	6.74271	6.23747	6.21303	6.79702	6.52942	6.65322	5.75669	6.11146	4.98417	6.25454	6.49317	6.23548	6.68009	6.50046	6.66537	6.7046	6.47375	6.73242	6.52539
7893713	8.35929	8.52676	8.52953	8.25217	8.48454	9.28837	7.9053	8.11124	8.69502	8.46544	8.561	7.6637	7.63386	7.61577	7.27865	7.19061	7.27543	6.76821	6.81968	7.49528	7.40361	7.04472	7.97396	6.96205	7.71413	7.26583
7893714	8.91523	8.93028	9.109	8.71379	8.80986	9.008	8.83237	8.80072	9.06979	8.95261	8.78052	8.38286	8.4739	8.50392	8.46525	8.08873	8.52076	8.85613	8.61036	8.6379	8.28354	8.38138	8.84662	8.79907	8.68815	8.44139
7893715	10.5881	10.4596	10.6078	10.9445	10.0491	10.4343	10.1445	10.4895	10.5498	11.1292	10.3772	9.789	9.60147	10.0705	9.52669	9.60436	9.31353	9.14327	9.28061	9.90786	9.26965	9.33859	9.60089	9.19597	9.25154	9.70504
7893716	6.02442	5.96518	6.49905	6.31627	6.70809	7.15967	6.25502	6.52643	7.02225	6.65614	7.02915	6.40757	7.0652	5.71686	5.88198	6.73248	6.43735	6.11617	6.58756	6.44339	6.60233	6.4462	7.45716	6.43315	5.50371	6.23324
7893717	8.01667	7.27712	7.82163	8.24729	7.85477	6.85505	8.01084	7.92717	8.21082	7.71319	7.52687	7.37362	7.54785	7.6913	7.7516	7.67594	6.94355	7.90622	7.53948	7.8985	7.39807	7.19233	7.73771	7.4711	7.32804	6.313
7893718	4.23248	3.93775	3.05209	4.97685	4.17124	4.4205	4.36915	4.08182	5.13925	3.79261	3.7392	3.811	4.04245	3.88019	2.46113	4.0926	4.22314	3.87456	3.96367	4.34699	3.70187	3.38837	4.46403	3.57395	4.45713	2.87999
7893719	4.41712	5.12427	5.05198	4.27775	4.98371	4.77322	4.49201	3.97777	4.51735	4.99485	4.31105	5.13711	4.23152	5.66724	4.3811	3.80147	3.59267	4.29352	3.94094	3.36875	4.19817	4.24124	3.84743	4.05506	3.84062	3.51125
7893720	10.1549	10.0417	10.062	10.1383	10.2489	10.212	10.0892	9.98901	9.92716	9.8989	10.1275	11.0094	10.8634	10.8094	10.9375	10.1929	10.2536	9.86756	10.2816	10.2797	10.0686	10.5697	10.0767	9.90486	10.3591	10.6598
7893721	7.62924	7.95604	8.02448	7.98069	7.70153	7.80183	8.37396	8.16618	8.18837	8.82262	7.86701	7.72984	7.80758	7.56311	7.66169	8.08564	7.83402	8.11432	8.05582	7.83777	8.2908	7.75223	7.92427	8.21051	8.28027	7.92982
7893722	6.30641	6.29373	6.28021	6.39128	6.22944	6.29644	6.41357	6.48184	5.53176	5.97705	6.27053	6.52702	6.4571	6.42507	6.55758	6.01444	6.29869	6.20174	6.31676	6.42591	6.08071	6.20576	6.14485	6.0766	6.61852	6.86382
7893723	3.26472	3.62106	4.19708	4.03252	3.47905	3.86061	4.37886	4.26514	3.9248	3.71068	4.53722	4.83378	4.47342	5.18886	3.68915	3.76362	4.10137	4.11994	3.96668	3.76482	3.66549	4.07934	3.86725	4.00909	4.29395	3.56624
7893724	8.19668	8.58289	8.37798	8.4228	8.91169	8.98283	8.23823	8.40018	7.69945	8.35321	8.53757	8.42672	8.95354	8.10533	8.45921	8.46355	8.20195	7.72233	8.23226	8.51024	8.29488	8.70146	8.02988	7.93411	8.38707	8.12755
7893725	13.1281	13.3151	13.194	13.3114	13.348	13.2764	13.118	13.3307	13.091	13.0375	13.3811	13.7408	13.6391	13.4668	13.6691	13.3451	13.2977	13.3027	13.4239	13.5177	13.4442	13.4161	13.4806	13.2114	13.3909	13.4583
7893726	9.39998	9.22458	9.30263	9.23112	9.14637	9.15361	9.07113	8.85007	9.19747	8.81472	9.19905	9.30786	9.23161	9.52252	9.5209	9.20297	9.36954	9.26469	9.39103	9.62523	9.57042	9.46766	9.84176	9.50755	9.81417	9.60163
7893727	13.4799	13.4682	13.416	13.5513	13.4069	13.3439	13.51	13.4983	13.3813	13.4756	13.4606	13.2207	13.242	13.3517	13.178	13.5622	13.5176	13.6252	13.5283	13.4928	13.5112	13.5377	13.3616	13.5699	13.517	13.4898
7893728	8.89169	8.70702	8.68992	8.99718	8.81173	8.79239	9.04709	8.70418	8.82926	8.43883	8.94006	9.30537	9.46097	9.14589	8.85924	8.72024	8.93978	8.70728	8.98759	9.14222	8.98634	8.99693	9.07832	9.03965	8.90916	9.1695
7893729	9.04347	8.42579	8.64193	8.57768	8.78323	8.47158	8.51784	8.96636	8.8118	9.22572	8.64393	8.62353	8.99342	9.0684	8.88982	9.31894	9.00597	8.69689	9.05229	9.07595	8.49388	9.69934	9.08836	9.07998	9.54658	9.47089
7893730	6.16158	7.00889	5.82046	5.8337	5.10238	5.95164	5.10235	6.79272	5.62658	6.64199	6.06101	6.35887	5.80414	6.78428	6.20604	5.51147	6.21816	5.86978	6.43278	6.40584	6.17745	5.84394	6.05471	5.89622	6.34541	6.05684
7893731	10.9209	11.0494	10.8843	10.9648	11.0151	10.985	11.0906	10.9554	11.0577	10.7204	11.0456	11.4655	11.6048	11.1761	11.5632	10.9765	11.3302	11.3181	11.0454	11.4568	11.247	11.2195	11.305	11.2539	10.9779	11.3132
7893732	11.5263	11.8452	12.0558	12.1657	11.8396	11.5237	11.7451	11.9454	11.7277	12.1681	11.6241	11.2993	11.2396	11.3225	11.25	11.0123	10.7607	10.698	10.908	11.5932	11.2455	10.3533	11.2183	10.5193	10.9779	10.2976
7893733	12.7669	12.5351	12.7461	12.7288	12.5554	12.5614	12.7241	12.6948	12.5776	12.8931	12.6639	12.5387	12.495	12.7318	12.5096	12.3377	12.1948	12.2205	12.2499	12.3666	12.3316	12.1797	12.3789	12.0882	12.3361	12.0415
7893734	12.5848	12.8713	12.6935	12.7441	12.6523	12.4776	12.6578	12.8426	12.6684	12.7932	12.6775	12.3012	12.3789	12.4682	12.4793	12.8345	12.4719	12.6018	12.7438	12.5638	12.6029	12.5685	12.6607	12.6884	12.5981	12.5201
7893735	7.14504	6.02263	7.28433	7.52428	6.3178	6.55354	6.4339	6.43035	6.48467	7.06954	6.85661	6.86394	6.96246	7.45879	7.52549	6.91305	6.59507	6.82715	7.04859	6.81927	6.62191	6.50599	6.51198	6.89171	7.13812	7.60732
7893736	8.27348	8.70905	8.34448	8.44862	8.05346	8.27241	8.26263	8.15924	8.07452	8.22964	8.62726	8.48096	8.60321	8.16452	7.66785	7.95747	7.2046	7.7266	8.42556	7.86585	7.99681	8.24227	8.6641	8.48832	8.21708	8.37437
7893737	8.25175	7.8638	8.04839	8.5231	8.30932	8.32099	8.24944	8.47933	8.7638	8.54877	8.40594	8.43474	8.56867	8.70066	8.44306	7.57148	7.74917	8.0212	8.64745	8.70748	8.53283	7.27507	8.57963	8.34057	8.20437	7.55697
7893738	10.1804	10.3255	10.4153	10.2106	10.1626	10.1919	10.2388	10.4201	10.2531	10.758	10.2337	9.83315	9.87921	9.45682	9.60321	10.5916	10.7397	10.6202	10.8141	10.4987	10.6922	10.9616	10.5356	10.5664	10.7933	10.8387
7893739	10.9433	10.461	10.8634	10.8077	10.7055	10.8765	10.839	10.6259	10.8136	10.2619	10.708	11.0231	10.9088	11.3199	11.2187	10.6286	10.569	10.344	10.5169	11.0121	10.8959	10.5207	10.7949	11.0918	11.1392	10.6085
7893740	10.7768	10.7783	11.051	10.8523	10.8314	10.9458	10.7951	10.9726	10.7793	11.0674	10.8035	11.1369	10.8542	11.1231	10.7089	11.1176	11.478	11.1237	11.2708	10.9244	11.0252	11.5151	10.8993	11.1089	11.2099	11.5174
7893741	4.10329	4.36939	4.00892	4.57295	4.63854	4.88494	4.0653	4.20964	5.0943	3.73026	4.68008	3.99196	4.73969	5.0576	4.92796	5.31832	5.32488	4.24687	4.81631	4.34895	5.20262	6.30525	5.22502	4.05643	4.06454	5.30871
7893742	2.80917	2.314	2.05114	1.9529	2.35095	3.54055	2.31884	2.0876	2.97704	2.63579	2.77143	2.74677	2.39293	2.33817	1.99916	2.12613	2.53224	2.87093	2.60022	2.66972	2.94332	2.38706	2.34587	2.82966	2.72033	2.42501
7893743	9.38551	9.77198	9.41287	9.03082	9.31895	10.2776	8.425	8.78573	9.54468	9.11611	9.3458	8.89341	9.59174	8.83682	9.084	7.3945	7.51837	7.71158	8.60673	8.75773	7.73027	7.96624	8.91035	8.21873	8.75636	7.595
7893744	8.69656	8.75864	8.73208	8.6907	8.59328	8.73588	8.91631	8.60051	9.03854	8.33241	8.64726	8.8063	9.08776	8.76558	8.77915	8.37398	8.81684	8.30695	8.67833	8.75808	8.88157	8.77889	8.98708	8.64362	8.43227	8.55967
7893745	8.35241	8.39493	8.18107	7.90388	8.21333	8.05417	8.19732	8.08031	7.80586	8.18615	8.28486	8.39612	8.08936	8.21749	7.91166	8.64554	8.13557	8.18598	8.61844	8.25928	8.57167	8.84919	8.30556	8.30199	8.45978	8.34827
7893746	5.52508	4.89866	5.70086	5.00644	5.01528	5.42373	5.72521	5.0561	6.017	5.15256	5.48529	5.58777	5.46832	5.35456	4.55687	6.27745	5.69261	5.37333	5.98999	5.60988	4.7941	5.80488	4.86326	5.86287	6.00688	5.49004
7893747	9.31909	9.14238	9.10871	9.34388	9.22585	9.28055	9.52378	9.03911	9.41776	9.4267	9.18704	8.88668	8.70181	8.97705	8.64192	8.84527	9.1934	9.3602	9.13484	8.90742	9.05661	9.12143	8.96041	9.37444	9.15891	8.91739
7893748	7.55832	8.15223	8.03751	7.82891	7.69379	7.71523	7.57218	7.61292	7.90706	8.06018	7.74477	7.86666	7.91867	7.90237	7.92884	7.54059	7.5624	7.37071	8.18349	8.20377	7.93529	8.14127	8.00715	8.30348	8.10019	7.99864
7893749	4.58239	3.89272	4.15763	4.13787	4.16432	4.71469	4.03009	3.94569	4.15546	4.64259	4.23516	5.28262	4.47104	3.42934	3.98598	4.70609	3.05373	3.90639	4.95106	4.76433	4.5838	5.6366	3.62388	4.3504	5.29625	4.75006
7893750	5.9255	6.3742	6.25665	6.13288	6.28023	5.91674	6.39663	5.82015	5.99195	5.88281	5.79516	5.66122	5.14167	4.9075	5.94589	6.28157	6.47058	5.77402	6.85276	5.93326	5.64674	6.7985	6.00497	6.93833	6.67011	6.7953
7893751	8.76225	8.60749	8.34087	8.06527	8.51334	9.0567	8.23465	8.0261	8.58097	7.74516	8.49983	9.16409	8.96294	8.81792	8.87879	6.70411	7.63033	7.83648	8.27138	8.39243	8.52785	7.38131	8.76057	7.7381	8.37769	6.67251
7893752	9.9073	9.83293	10.0314	9.93219	10.0655	10.1808	10.0103	9.90371	9.78695	10.2501	9.81486	9.53373	9.37452	9.52527	8.98166	10.0655	9.87898	10.1055	10.3512	9.64373	10.1695	10.0272	9.74144	9.72432	10.3008	9.99622
7893753	2.89243	2.72252	2.31865	3.01358	3.35253	3.34388	2.99656	3.53478	3.74544	3.40111	2.21825	3.05848	3.85215	3.02273	3.10698	3.24207	2.90233	3.27075	2.9442	3.55914	2.46361	3.24251	3.08367	3.09287	3.05059	2.40161
7893754	6.90249	7.02769	6.83499	7.16791	6.77037	6.84262	6.76299	6.92787	6.68371	6.77805	7.18555	6.17857	5.84639	6.6284	6.89606	6.31714	6.2373	6.02116	6.72582	5.46072	6.89161	5.23783	6.52945	5.98248	6.41372	6.44462
7893755	3.68177	4.04143	4.07084	5.08835	5.41548	3.6189	3.85301	4.02277	4.29488	4.02105	4.09369	3.95412	4.3819	4.01304	3.95541	3.65629	3.76419	3.17068	3.74026	3.84608	3.43106	3.82	3.41336	3.74693	3.85141	3.69279
7893756	6.04748	5.86686	5.43142	5.76518	5.75963	6.21464	6.08744	5.96269	6.13415	5.74588	5.56539	5.9563	5.61327	6.33613	5.78611	5.99	5.41763	5.86283	6.2589	4.84948	6.09553	5.28541	6.52957	5.78631	6.14259	5.56213
7893757	6.69703	6.86682	6.53489	6.11921	6.77086	6.80771	6.68519	6.7574	6.83743	6.55878	6.94554	7.27897	7.0864	6.62387	7.49675	6.29788	7.49066	6.96279	6.96303	7.08905	7.18795	7.06715	6.2428	7.24483	7.13722	7.14119
7893758	7.22934	7.18497	6.90213	6.72417	6.7975	7.46306	6.97844	6.95479	6.99472	7.12946	6.79703	7.28199	6.63443	6.53309	6.87946	6.04687	6.36132	5.72847	7.00282	7.1466	7.04545	6.86473	7.41089	6.82219	6.81071	6.34228
7893759	11.6379	11.7737	11.7711	12.0557	11.8926	11.8877	11.6614	11.7902	12.0224	12.1973	11.7181	11.6878	11.6479	11.6371	11.598	10.9919	10.6089	10.5779	10.7686	11.5472	11.1105	10.2765	11.4201	10.6428	10.9773	10.3896
7893760	4.00912	5.02844	3.36312	3.00414	2.97862	4.39161	4.23564	4.0193	4.2506	3.94356	3.2899	3.31719	3.16806	4.26507	2.91286	3.6912	3.52508	3.09947	3.86621	3.76291	4.0953	3.31297	3.8002	4.02932	3.09575	2.77989
7893761	8.82002	8.13119	8.56582	8.82812	8.36912	7.92832	8.93319	8.58425	8.77611	8.70243	8.3931	7.83769	8.32367	8.54523	8.18259	8.355	7.6685	8.84542	8.50723	8.45515	8.76501	7.66812	8.58789	8.18626	8.83122	8.26085
7893762	13.5727	13.5134	13.5929	13.2795	13.5983	13.8395	13.5222	13.4506	13.6974	13.651	13.3523	13.4348	13.4945	13.5688	13.3591	13.2297	12.8022	13.055	12.8284	13.3102	13.237	12.691	13.3743	13.1066	13.0445	12.4748
7893763	13.5003	13.4641	13.4095	13.237	13.4124	13.618	13.3616	13.3526	13.565	13.6947	13.3941	13.193	13.265	13.5083	13.2415	13.1941	13.0841	13.2025	13.3191	13.3157	13.3865	12.855	13.4223	13.2337	13.3667	12.8207
7893764	8.22764	8.08616	8.00893	7.56303	8.05968	8.08654	8.00461	7.90102	7.92408	8.08216	8.55536	8.47221	8.04537	8.68124	8.08259	8.45346	8.80657	8.19125	8.0767	7.95977	8.70745	8.23936	8.07858	8.42095	8.07465	8.31414
7893765	7.79812	7.69101	7.77956	7.78204	8.06353	8.03601	7.7115	7.57881	7.99592	7.68267	8.01923	7.45941	7.61673	7.74678	7.07011	7.1418	7.36365	7.30438	7.98303	7.77744	7.7344	7.42277	7.87861	7.42341	7.83893	7.25725
7893766	9.89253	10.3742	9.71977	9.82016	10.1245	10.068	10.0663	10.2612	10.1214	10.166	10.4389	10.491	10.2952	10.4551	10.5175	10.7712	10.7397	10.1769	10.6001	10.4831	10.6541	10.7192	10.4705	10.9183	10.5433	10.9721
7893767	6.86687	6.81041	6.6789	7.02051	6.35744	6.52728	6.9694	6.70589	6.48276	6.9116	7.00833	6.90066	7.03013	6.8593	6.6449	6.63617	6.7354	6.86652	6.96885	7.26561	6.87955	6.90968	7.17135	6.93634	6.70915	6.90392
7893768	8.05346	7.52952	8.02327	8.67957	8.33933	7.88086	8.52837	8.29368	8.83389	8.24722	8.30726	8.61619	8.59935	9.09666	8.09956	8.22705	7.80524	8.49177	8.27857	8.32735	7.906	7.90394	7.95157	8.11594	8.29325	8.54673
7893769	9.23337	9.11301	9.15139	8.81566	9.15279	9.99931	9.00765	9.09612	9.39005	9.5882	8.81668	8.51282	8.85113	8.14284	8.81688	8.44589	8.32805	8.15884	8.058	8.37584	8.52533	8.15658	8.92533	8.91217	8.46947	7.97193
7893770	6.91664	6.87517	6.47247	7.10118	6.41075	7.43662	6.85244	6.78048	5.85303	6.5982	6.30613	7.25036	6.64266	6.68238	6.73434	6.21945	6.2204	6.87658	7.36752	6.72756	7.27006	7.06386	7.71297	6.45348	6.73356	6.39329
7893771	8.52591	8.77458	8.60917	8.33037	6.93051	8.22058	8.59394	8.46816	8.47095	8.11036	8.56605	9.04394	8.99311	8.24473	8.88404	8.13291	8.97554	8.55215	9.32346	8.8219	8.8976	9.06434	9.25945	9.04213	8.98131	9.74086
7893772	5.85562	6.36539	5.66026	5.28913	5.34102	5.57978	5.52113	5.30911	5.10446	5.49847	5.43677	5.02301	4.45826	4.79623	5.84677	5.31525	4.67514	5.26783	6.19522	5.16075	5.61393	5.99103	5.78302	6.05598	5.85257	6.2848
7893773	12.5337	12.8856	12.6958	12.9187	12.7519	12.5974	12.8435	12.75	12.7107	12.7678	12.7208	12.3858	12.4813	12.4458	12.4245	12.9496	13.142	12.9447	12.8329	12.661	12.6797	13.1066	12.5791	13.0248	12.754	12.9249
7893774	9.91439	9.61571	9.67999	9.47953	9.58711	9.53286	9.72082	9.57905	9.67715	9.48857	9.52462	10.2227	9.88486	9.8308	9.85005	9.82377	10.114	9.93322	9.82617	10.1581	9.55566	10.0542	10.7179	10.117	9.70099	10.4529
7893775	3.3256	3.15911	3.28687	3.23189	3.28321	3.30124	3.3872	3.56287	2.97184	3.13169	3.26768	3.11961	3.17849	3.46349	3.74447	2.83048	4.75759	3.18561	3.13918	3.46128	3.6747	3.73106	3.32794	3.9425	3.41769	3.45244
7893776	4.37764	3.54796	4.14529	4.23017	3.97784	4.11655	3.60713	4.88948	4.56808	3.97634	4.36694	4.25406	3.84257	2.88603	4.16145	3.30017	4.5076	4.01724	3.97945	4.34274	4.68365	3.17137	4.60816	4.1181	4.18759	4.76534
7893777	8.57978	8.00032	8.20798	8.40693	8.38804	8.08715	8.90266	8.29663	8.44981	8.49426	8.2347	8.09557	8.32635	8.80427	8.02271	8.60026	8.68631	8.73424	8.36744	8.09123	8.27518	8.77216	8.17663	8.60878	8.47658	8.37276
7893778	9.35683	9.45778	9.28395	9.09182	9.17208	9.51398	9.02485	9.47396	9.31516	9.74426	9.43225	8.59037	8.77652	8.87484	9.0993	9.66448	9.69488	9.46026	9.86528	9.43477	9.42425	10.3107	9.50192	9.75896	9.67311	10.5827
7893779	9.72111	9.7169	9.54774	9.52949	9.56036	9.74517	9.39411	9.63451	9.78944	10.2923	9.62137	9.31594	8.91061	9.51896	9.12636	8.93021	8.28923	8.43095	8.70685	9.26893	8.69716	8.21088	8.91102	8.40644	8.87153	7.83182
7893780	4.84047	4.33678	3.71743	3.71269	4.53571	4.42859	3.62754	4.227	3.7781	4.20284	4.49505	4.12277	3.10722	3.99312	2.56015	3.72068	3.76738	3.36094	4.80411	4.15325	3.64753	4.83025	4.35053	4.08522	3.35199	4.7601
7893781	9.87631	9.76062	9.61201	9.49051	9.72697	9.78159	9.49382	9.78093	9.72815	9.61799	9.64905	10.1214	9.77638	10.0874	10.2404	10.1585	9.9821	9.73022	10.2487	9.98223	9.8669	9.90576	9.86504	10.6157	10.5446	10.4738
7893782	10.7644	10.8604	10.9628	10.7011	10.383	10.7554	10.8743	11.0152	10.8238	11.5501	10.786	10.639	10.4708	10.7847	10.6399	11.0208	11.2931	11.0167	11.3158	10.8522	10.9064	11.4236	11.1177	11.1074	11.293	11.8135
7893783	11.7952	11.8063	11.6553	11.7442	11.8366	11.6607	11.6026	11.7539	11.7858	11.38	11.9257	12.1209	12.0051	11.9297	12.1087	11.989	11.868	11.9245	11.913	12.123	11.9331	11.8891	12.0916	11.9493	11.9147	11.9335
7893784	10.1122	9.9376	10.1934	10.1148	10.286	10.7504	9.72676	9.86997	10.1991	9.85632	10.0264	10.6652	10.4733	10.459	10.4713	8.84489	9.6185	9.14307	9.81705	9.99832	9.35921	9.97515	10.0222	9.8121	9.65457	9.89782
7893785	12.3526	12.6585	12.497	12.5821	12.5967	12.6578	12.579	12.6246	12.8528	13.1274	12.724	12.7495	12.4236	12.7753	12.702	12.7599	12.6684	12.8956	12.8606	12.6079	12.7981	12.4001	12.6205	12.8401	12.6323	12.4232
7893786	8.04063	7.594	7.81748	7.76729	7.50657	7.73822	8.00441	7.79703	8.06172	8.07291	7.69654	8.29904	7.31639	8.41112	8.40093	8.14794	8.08148	7.71654	7.82158	8.07997	8.0969	8.10242	7.82598	8.21652	7.90758	8.24132
7893787	6.12862	5.82601	5.6601	5.32929	5.88733	6.54798	5.96404	4.94359	5.84145	5.69498	6.12609	4.64771	5.35865	5.20827	4.56895	4.7814	4.23876	4.56119	5.11004	5.53825	5.21262	4.94786	5.03466	5.06521	4.83591	3.79398
7893788	9.10114	9.12668	8.90594	9.05338	9.04205	9.32433	9.20877	9.34222	9.00484	9.47025	8.96598	8.74053	8.95785	9.18913	8.9834	8.48378	7.45493	8.20415	7.78608	8.56338	8.16486	7.22687	8.19016	8.9225	8.24532	8.0782
7893789	10.7415	10.4855	10.3978	10.3472	10.3983	10.4269	10.3521	10.414	10.6914	9.79502	10.6646	11.2345	11.0203	11.0983	11.1695	11.4958	11.1769	11.1017	11.1891	11.4012	11.1697	11.5287	11.4504	11.756	11.59	11.7188
7893790	8.89569	9.38668	9.21609	8.77269	9.33379	9.223	8.65357	8.88311	9.49447	9.02272	9.02516	8.48062	8.08167	8.81651	8.88859	8.22484	8.3392	7.45315	7.87904	8.53314	8.19813	8.19889	8.8124	7.80962	8.10072	7.35958
7893791	8.85002	9.99278	8.86718	8.41648	8.33397	9.59775	8.1632	8.46508	9.5374	9.05185	9.0398	7.42804	8.04449	6.92217	7.84249	8.14002	8.83559	7.72433	8.32311	8.00184	8.19438	8.95085	8.81588	8.86896	8.33256	8.79829
7893792	10.5688	10.7507	10.3109	10.5553	10.4607	10.4952	10.8355	10.4448	10.5285	10.7012	10.5874	9.59782	9.72639	9.80552	9.34507	11.0183	10.6219	10.4553	10.4021	10.2727	10.3841	10.5606	10.1987	10.7576	10.5621	10.4811
7893793	7.35126	7.31732	6.9254	7.10956	7.41544	7.79303	7.03652	7.29866	7.57998	7.37754	7.36413	7.91606	7.32923	7.67301	7.6855	7.1492	7.06079	7.79269	7.26523	7.36553	7.16119	7.56267	7.07616	6.98032	6.87363	7.09111
7893794	9.14208	8.71294	9.15777	8.80913	8.68358	8.97951	8.79179	8.95735	9.19748	8.75881	9.03636	9.38536	9.10898	8.73248	8.68815	8.4276	9.39925	8.75546	9.51101	9.14406	8.96677	9.15873	9.243	9.16135	9.26705	10.0464
7893795	6.17846	6.091	6.32727	6.32778	6.35619	5.95113	6.28309	6.91797	6.53354	6.23764	6.36237	5.9801	6.39163	6.17548	6.61295	6.24093	6.44663	5.74237	6.10107	6.19807	5.66391	6.36307	6.48994	6.21609	6.57229	6.17925
7893796	6.77645	7.00014	6.45476	6.33219	6.47304	6.95028	6.68929	6.64156	6.82626	7.0109	6.77993	6.35025	5.74157	6.17961	5.25469	4.85587	5.44124	6.23934	6.06451	6.67371	6.26036	6.51863	6.60298	6.79421	6.50805	6.44597
7893797	7.65324	7.71322	7.46232	7.40936	7.45169	7.58387	7.14893	7.47233	7.4517	7.18165	7.39004	7.30201	7.32592	7.57585	7.04206	7.88129	8.01654	7.29881	7.12751	7.35206	7.9932	9.02782	7.85204	6.94191	8.04477	8.08111
7893798	5.07389	5.35803	5.3532	5.3816	5.00881	5.76795	4.85684	5.46904	5.11687	5.52803	5.2137	6.27494	5.16559	5.73215	5.15712	5.98283	5.60048	5.67138	5.79184	5.20485	5.15754	6.29383	5.19185	5.67836	6.22245	5.81137
7893799	5.02236	4.61018	4.95693	5.06741	4.77064	5.6165	5.29689	4.1873	5.08475	4.22955	5.47061	5.59919	5.56283	3.84352	4.70798	4.04104	5.32364	5.00606	5.97312	4.00783	5.18976	5.26362	4.38519	5.80493	5.63506	5.75501
7893800	10.5665	10.3757	10.3358	10.486	10.4502	10.5173	10.4965	10.3488	10.6906	10.048	10.5636	10.9437	10.9805	11.0839	11.1687	11.0558	10.8898	10.565	10.8531	10.8157	10.9517	10.8186	11.0182	11.2584	11.1626	11.1789
7893801	5.52512	5.88693	4.69966	5.68057	6.12366	5.88101	5.47181	5.38465	5.87247	5.08268	5.4885	6.4337	6.49409	5.4312	4.25411	4.733	5.07879	5.16696	5.95183	5.95264	5.60976	5.59606	5.43455	6.39332	5.3225	4.26836
7893802	11.93	11.9218	11.7919	11.8731	11.7974	11.8931	11.7416	11.9475	11.9281	11.6546	12.0032	12.565	12.4715	12.5306	12.5598	12.345	12.1727	12.1584	12.1496	12.3105	12.2406	12.3325	12.4108	12.3573	12.3346	12.4067
7893803	7.08197	7.315	6.73347	6.86336	6.95261	7.64517	6.98773	7.26555	7.08916	7.55359	6.84205	7.07348	7.07599	6.90834	6.75045	5.14091	6.60095	6.26298	6.9171	7.29323	7.18805	6.68715	7.52515	6.68871	6.9357	6.41288
7893804	5.63409	4.77184	6.34397	6.09706	5.38278	5.20081	5.85608	5.64403	5.61782	5.51425	5.64192	5.94704	4.66819	5.50449	4.79776	4.53075	4.30535	4.30375	5.29784	5.57129	4.91904	5.1289	4.74796	4.82406	5.51282	4.53155
7893805	7.96435	8.62333	8.2888	8.32244	8.47503	8.42747	7.81093	8.63853	7.99605	8.23487	8.37844	8.92816	8.57316	8.25778	8.6616	8.25494	8.09702	8.90172	8.7186	8.46202	8.0674	8.57363	8.31527	8.23605	7.70736	8.74205
7893806	6.27554	6.40517	6.69106	6.5869	6.7366	6.06279	6.52173	6.6623	6.45168	6.93694	6.46721	6.90132	6.41227	6.39985	6.10543	6.15014	6.14041	6.10905	7.29815	6.26323	6.16191	6.11232	6.32133	6.14969	6.38995	6.29002
7893807	8.22162	8.57016	8.59647	8.11129	8.13355	8.45589	8.04908	8.16072	7.85376	7.8861	8.40186	8.54035	8.4839	8.83943	9.28874	8.13796	8.71498	8.66273	8.34811	8.44677	8.58407	8.3621	8.19161	8.37007	7.90555	8.84841
7893808	13.4375	13.3945	13.53	13.3494	13.2942	13.2924	13.3268	13.4106	13.3436	13.5448	13.3902	13.3228	13.2511	13.3932	13.4312	13.4055	13.5806	13.5297	13.5571	13.4288	13.5554	13.6274	13.5214	13.3539	13.5438	13.6476
7893809	7.74266	8.81526	8.18523	8.59631	8.63854	8.72628	8.39196	8.65509	8.30885	8.5201	8.52925	8.49992	8.3798	8.18058	8.60144	8.52601	9.04049	8.95399	8.75814	7.83416	8.22729	9.02718	8.18949	8.34876	7.62569	8.96586
7893810	7.73958	8.01825	8.08394	8.21109	8.3004	8.3964	7.9956	8.28447	7.3952	8.20922	8.35937	9.00203	8.54433	8.18559	8.5544	8.48378	8.48378	8.43411	8.64715	8.64327	8.3165	8.83286	8.3765	8.34391	8.52623	8.81017
7893811	7.38959	7.24776	7.36914	7.49773	6.81402	7.22868	6.84774	7.68438	7.38901	7.24019	7.17203	7.95621	7.45833	7.35876	7.74631	7.02628	7.22074	7.07884	7.80154	7.63687	7.72768	6.81255	7.54923	7.38072	7.61389	7.99208
7893812	8.42487	8.60348	8.08026	8.17862	8.70003	9.3426	7.81675	8.26969	8.81289	8.32874	8.64617	8.16444	7.88169	7.58095	7.8947	7.07926	7.58798	7.49221	7.82938	8.05503	7.2401	8.03297	8.34259	8.09222	7.46786	8.02907
7893813	7.4689	7.55657	7.803	7.3516	7.2933	7.66345	7.10004	7.48759	7.75103	7.79819	7.66197	7.42586	7.17321	7.57068	7.56411	7.84978	7.67188	7.41896	7.73287	6.90535	7.46033	7.42348	7.48737	7.64542	7.80606	8.03748
7893814	8.96353	7.68751	8.49858	8.69238	8.33861	7.72811	8.31598	8.34135	7.93884	7.91122	8.7665	7.41289	8.04644	8.41147	7.4323	7.86484	6.12113	7.55628	7.94268	8.76853	7.90614	6.98813	7.57852	7.59726	8.00535	7.74632
7893815	12.2574	12.205	12.3616	12.2571	12.2125	12.2801	12.2208	12.2151	12.3128	12.3286	12.3353	12.4367	12.3468	12.2255	12.3993	12.4738	12.4531	12.5407	12.519	12.4124	12.4935	12.4591	12.4826	12.4794	12.5713	12.4434
7893816	10.6188	10.6628	10.8574	10.3702	10.54	10.6993	10.6743	10.7129	10.5329	11.2714	10.6246	10.8273	11.0021	11.3414	11.2481	10.5327	9.83267	10.747	10.9507	10.8206	10.7968	9.83489	10.8684	10.4362	10.7895	9.41744
7893817	6.39272	7.18884	7.14154	7.14453	7.09815	7.65141	7.4853	7.12283	7.74886	7.49825	7.54792	7.70932	7.92292	7.8034	7.80037	7.40182	7.44478	7.27001	7.79828	7.5572	7.50484	7.18439	8.03901	7.8083	8.01301	7.70065
7893818	7.00167	7.3802	7.39684	7.24756	7.27095	7.17826	7.28779	7.24097	7.18639	7.67456	7.69897	7.2392	7.30403	7.58036	7.93808	7.23776	7.66356	7.63763	7.76448	7.47535	7.67689	7.91528	7.50871	7.49505	7.23527	7.60882
7893819	6.67166	6.59013	7.00783	7.00768	5.99835	6.6974	6.63261	6.72165	6.6878	6.72102	6.59414	6.58849	5.68907	6.88738	6.38486	6.34925	6.56029	6.03108	6.42102	6.6637	6.12703	6.15404	6.6595	6.05122	6.77354	6.85719
7893820	12.0097	11.886	12.0308	11.8083	12.1038	11.9792	11.9361	11.9876	11.9564	11.579	12.067	12.435	12.4644	12.4951	12.5483	12.2087	12.1488	12.1438	12.1331	12.3927	12.2736	12.2723	12.4271	12.4025	12.2375	12.2576
7893821	9.2838	9.50011	9.39964	9.38917	9.21728	9.16493	9.39658	9.45987	9.31113	9.64434	9.23368	8.61932	8.91704	8.55403	8.50484	9.29455	9.07274	9.30474	9.23336	9.03381	9.21317	8.53651	9.17508	9.15611	9.51569	8.85211
7893822	6.20198	6.74757	6.94007	6.56746	6.57305	6.74175	6.32014	6.48618	6.50075	6.60194	6.65791	5.75133	6.49695	6.16784	5.91449	7.15655	6.73176	7.00835	7.33396	6.06107	6.96634	6.51009	6.66991	6.92195	7.27251	6.86963
7893823	6.71115	7.38873	6.53172	5.99829	6.57168	7.19511	6.26107	5.15191	7.30548	6.68638	6.1433	5.71484	5.81081	5.97645	5.69283	6.3901	6.01249	4.66328	5.04681	5.07551	5.74335	5.05924	6.29299	5.3799	4.83933	4.64354
7893824	8.25973	8.18836	8.24451	8.34508	8.67684	8.41531	8.17758	8.46438	8.24466	8.06709	8.55504	9.0112	8.70072	8.56842	8.76586	8.58517	8.63534	8.23564	8.53847	8.56755	8.69436	8.82388	8.49075	8.46972	8.76108	9.18862
7893825	7.59049	8.34095	7.7963	7.80076	7.92727	7.32899	7.72756	7.58252	7.70718	8.00733	7.84943	7.24263	8.60594	6.7662	6.15205	5.58965	5.0032	5.35715	5.78066	6.91739	6.38787	5.8967	6.32311	5.08143	6.57501	4.47817
7893826	5.44818	4.61447	4.00177	4.84574	5.82501	6.83265	3.43523	5.46088	6.0389	5.53198	5.50207	4.63338	5.00994	3.6987	4.19642	4.50379	4.10049	3.79595	5.31777	5.55688	4.65919	5.82758	5.14231	5.50995	5.11707	4.92882
7893827	10.3508	10.265	9.7067	9.70108	10.1356	10.3869	10.0256	9.99094	10.2654	10.5104	10.0613	10.0711	10.1198	10.725	9.85203	11.0871	10.4612	10.2647	10.5892	10.456	10.501	10.9392	10.3841	11.0091	10.6449	10.9116
7893828	6.74288	7.11868	6.87064	6.91871	7.36558	7.13111	7.46734	7.31225	6.76334	6.96296	6.92683	7.29652	7.0607	7.39266	6.96577	7.21699	7.50411	7.30324	7.68385	7.35764	7.62225	7.47493	7.09516	7.59825	7.1392	7.66715
7893829	4.30672	3.34678	2.6547	3.43151	3.25839	4.05894	4.09272	3.66231	3.95943	3.31197	4.14186	3.57833	4.25045	3.57166	3.95862	4.30311	3.77998	3.58403	3.56994	4.03022	3.65687	3.4039	3.91616	3.92481	3.54851	2.93818
7893830	6.06932	5.7352	5.47185	5.44092	3.5931	6.52346	4.80696	5.15199	5.58065	5.61653	6.13788	4.80202	5.60367	5.91692	5.04438	6.25087	5.34931	5.0915	6.10027	5.20429	5.67304	6.72173	5.68823	6.01213	5.65419	6.1485
7893831	8.29338	8.19177	8.3896	8.01993	8.09879	8.19939	8.40727	8.80669	8.62317	8.28121	8.47041	8.95604	9.18051	8.66716	8.72467	7.97193	8.05952	8.69499	8.75016	8.45459	8.72186	8.53502	8.6616	8.7581	8.72559	8.69843
7893832	6.47445	6.38524	6.13515	6.2559	5.97186	6.65883	6.90219	5.76561	6.79752	6.55844	6.63386	6.91358	7.02354	7.00734	6.84335	6.1515	6.58611	6.67539	6.88395	6.83823	6.69768	5.19278	7.48142	7.27367	6.85119	6.79174
7893833	10.2191	10.3011	10.1979	10.1261	9.93796	9.92044	10.043	9.36629	9.97038	9.38739	9.93048	9.95278	9.91748	10.0071	10.1312	9.25151	9.75424	9.11626	9.38627	9.77443	9.26875	9.61888	9.97901	9.0391	9.42221	9.19993
7893834	9.14016	8.57198	8.85315	8.9395	8.8499	8.80689	8.84356	8.79083	8.89063	8.40555	8.6243	8.0594	8.33079	8.66157	8.44986	8.67255	7.87391	8.38706	8.32504	8.84292	8.54031	8.59416	8.21632	8.35473	8.96466	8.31223
7893835	9.88432	9.44677	9.58099	10.0417	9.85538	9.55172	9.8447	9.74464	9.7042	9.13981	9.74847	9.92639	9.59276	9.92215	10.05	9.482	9.07023	9.51418	9.15359	9.85253	9.68738	9.45423	9.60044	10.1408	9.90522	9.27297
7893836	10.3568	10.1966	10.182	10.4216	10.3772	10.2188	10.4985	10.2552	10.1995	10.1704	10.3568	10.652	10.4843	10.6135	10.5427	9.99882	9.88128	10.0077	9.93366	10.461	10.2104	9.92985	10.0324	10.2545	10.2605	9.91869
7893837	6.80601	6.44734	6.89404	5.98101	6.18599	6.67334	6.37143	6.1864	6.59187	5.94475	6.56775	6.87576	6.33318	5.82518	5.75222	3.89887	6.03365	5.87788	6.75206	6.2604	6.60824	5.77438	7.11402	6.36298	6.96717	6.22764
7893838	12.3764	12.3958	12.4057	12.296	12.4835	12.2868	12.3667	12.3998	12.387	12.0822	12.5828	12.9286	12.8561	12.903	12.8609	13.0454	12.7117	12.7029	12.7423	12.8639	12.7835	12.8201	12.7851	13.0069	12.7572	12.7932
7893839	6.55172	5.86106	6.28806	6.60624	5.71801	6.33363	6.42886	6.42032	6.62846	5.93783	6.14305	6.37215	6.71272	6.40636	5.36118	6.69427	7.02905	6.52067	6.99707	6.833	6.89477	7.08535	6.98963	6.99061	6.77016	7.46162
7893840	8.92023	8.81379	8.65646	8.78619	8.8293	8.78749	9.0596	8.78865	9.26197	8.88863	8.71757	8.47394	8.08795	8.45328	8.46887	8.14381	8.04057	8.62027	8.42029	8.73737	8.48073	7.53854	8.59839	8.31057	8.57143	8.03612
7893841	9.15573	8.95852	9.47168	9.30034	8.81458	8.75836	9.13672	8.27628	8.80575	7.97507	8.79279	8.38005	8.80217	8.68258	9.15314	8.73864	8.682	8.61799	8.55709	8.79628	8.68885	8.84118	8.60159	8.61615	8.76254	8.82966
7893842	8.05539	8.62929	7.78907	7.66564	7.49526	7.808	7.6807	7.50525	8.41295	7.98547	7.83216	7.16183	7.15185	7.58044	7.17128	7.23115	6.98655	6.99403	7.12293	7.43506	7.09579	6.98514	7.59205	7.22758	7.47647	7.16731
7893843	7.34759	6.98983	7.11839	6.84432	6.65892	7.32142	6.77005	6.18395	6.88489	6.02745	6.75844	6.844	6.455	6.54361	6.0812	4.95445	4.81333	6.05915	6.1878	6.86758	6.35758	6.14568	6.27548	6.10027	6.4843	5.44108
7893844	2.79056	2.91581	2.54332	2.86452	3.37043	2.81694	2.87378	3.21749	3.25278	3.08852	2.85131	3.12444	4.06876	2.89709	2.97495	3.42667	2.81167	3.23275	3.06811	3.42137	2.64362	3.202	3.7319	3.01988	3.75098	3.75179
7893845	5.09184	5.6938	4.91919	5.94137	5.18037	5.4355	5.18089	5.7647	4.51738	4.44655	5.35258	4.3162	3.75688	4.82123	5.14936	4.79977	4.25962	4.36059	5.69362	4.72031	5.34913	5.52086	5.07998	5.54362	4.82691	3.89819
7893846	2.23313	2.95789	2.15766	2.68556	2.61767	2.44914	2.68668	2.05078	3.10775	2.2838	2.38053	2.66978	2.60312	2.42312	2.50019	2.30309	2.01732	2.57315	2.45837	2.41298	2.97949	2.3811	2.48071	2.09273	2.58353	2.80315
7893847	7.01786	6.67874	6.58198	6.96463	7.09362	7.76692	6.49413	6.85641	7.27225	6.9066	6.70618	7.89955	8.67856	7.92286	7.64403	6.77781	6.21716	6.29568	7.14671	7.12507	7.06707	6.13287	6.77278	7.15725	6.66717	6.72079
7893848	7.59513	7.68426	6.76013	6.64703	6.69858	7.03234	7.25165	7.01093	7.51794	7.77305	7.26327	7.1593	6.70942	6.99253	7.28503	6.59465	6.3961	6.54967	7.12528	7.21866	6.55021	6.63269	7.35908	6.81722	7.31839	6.85024
7893849	9.18045	9.27848	8.39625	8.10885	7.91669	8.50596	8.61427	9.17733	8.68208	8.7179	8.78586	8.83051	7.11321	8.39902	8.41777	8.48745	7.69335	9.26346	9.15267	9.23676	9.39593	8.26015	9.84624	9.06579	9.54796	8.53613
7893850	12.9053	13.172	13.1266	13.041	12.9099	12.9178	13.0376	13.169	13.0153	13.1381	13.0201	12.0673	12.571	12.0466	12.1661	13.1342	13.1699	13.0664	13.1804	12.9096	13.0105	13.223	13.0384	13.1062	13.0789	13.3001
7893851	7.04032	7.67461	7.36967	7.38465	7.11997	7.79686	6.48268	7.32702	7.63416	6.58633	6.8958	7.44325	7.27147	6.603	6.87184	5.60098	6.83577	5.11595	6.33966	6.11744	5.54512	5.77176	6.51351	6.45087	6.03063	5.97265
7893853	9.09092	8.49982	8.75631	8.92954	8.82127	8.83556	8.79696	8.94109	8.78325	8.29103	8.94756	9.41621	9.15641	9.45324	9.23567	8.90975	9.048	8.64089	8.50887	9.09341	8.92484	9.00647	8.96895	8.61496	9.01862	8.74747
7893854	3.40284	3.45816	3.66049	3.14843	3.2684	3.82494	3.35045	2.7972	3.5232	2.87916	4.14253	3.026	3.54703	2.86361	2.3535	2.77676	2.80996	3.84606	3.52239	3.6011	3.13394	3.0333	3.80259	3.12726	3.54806	2.77008
7893855	10.3279	10.3179	10.278	10.413	10.2584	10.2924	10.6026	10.2136	10.4168	10.3889	10.2926	10.2129	10.2905	10.3584	10.364	10.8459	10.9051	10.9128	10.8959	10.5112	10.5705	11.0255	10.3991	10.7847	10.6933	11.0217
7893856	11.1131	10.9135	11.4449	11.2999	11.2016	10.8216	11.3946	11.3117	11.3787	11.5	11.239	11.6818	11.8568	11.7127	11.6976	11.3824	11.1598	11.6403	11.506	11.5325	11.6631	10.8154	11.3882	11.3106	11.6163	10.7789
7893857	9.2292	9.10546	8.65586	8.76975	8.90129	9.20407	6.9071	8.70218	9.2259	8.69435	9.12837	9.23061	8.71859	9.07076	8.87298	9.26067	9.49364	9.21581	9.38183	9.46819	9.37744	9.48556	9.37372	9.70076	9.02366	9.58698
7893858	2.95918	2.92571	2.95227	3.53668	2.36846	3.33966	2.68106	2.26489	2.76077	3.46451	3.70594	2.37252	3.79172	2.63463	2.51645	3.12676	2.36365	2.45635	2.37164	2.60543	3.73498	2.81703	2.78956	3.11785	2.81029	2.5017
7893859	6.20954	6.03678	5.76853	5.35909	6.20124	6.07713	6.40635	6.56565	5.93563	6.17609	6.09166	6.43854	5.77168	5.77375	6.32094	5.66167	5.85567	4.7052	5.91052	6.24452	5.42376	5.64392	6.13179	5.28268	5.71296	5.67898
7893860	7.15463	8.02294	6.92399	7.10413	7.2679	7.81221	7.38903	7.16564	7.69723	7.86352	7.35955	7.1192	7.48732	6.99918	6.67991	5.31331	7.86693	6.80048	7.31272	6.94947	7.14508	7.13329	7.58602	7.01015	7.29322	7.72544
7893861	8.34952	8.14397	8.10261	8.36592	8.40599	8.29248	8.40223	8.51316	8.20776	8.10588	8.26575	8.41054	8.55488	8.53344	8.29346	8.09708	7.94337	8.11194	8.20835	8.28984	8.07764	7.95738	8.27749	8.47527	8.26688	8.06451
7893862	7.16055	6.46179	7.19087	7.50589	6.87072	4.13849	7.28815	7.38892	7.02907	7.63012	7.29347	6.50946	6.89236	7.12878	6.43703	6.51129	6.23084	6.62191	7.09874	6.94149	7.10157	5.97264	7.49023	6.64427	7.02524	6.57728
7893863	2.80507	3.04478	2.51985	2.57219	3.27128	3.54548	2.92876	2.90527	3.32996	2.65287	3.53286	3.24693	3.19866	2.59994	3.34236	2.64669	3.2042	2.98039	2.07439	3.02175	2.84657	2.74473	3.56185	2.90197	2.98613	3.10481
7893864	5.34393	5.50588	5.68566	4.74376	4.34127	4.92329	4.78042	4.82027	5.07929	4.6382	5.16443	5.19696	3.73438	4.51573	4.28772	5.6465	5.89679	5.49	4.99499	4.64311	5.1365	4.99423	5.3834	5.8929	4.58624	5.76208
7893865	2.92216	3.08505	3.40726	2.80866	3.1656	3.80107	3.84644	3.16998	3.85704	4.01234	3.12892	3.49855	3.41592	3.44257	3.16364	3.56439	2.93356	3.41509	3.87831	3.67248	3.16606	4.11883	2.97276	2.7224	3.11372	3.19891
7893866	12.8866	12.665	12.7318	12.6691	12.6404	12.7685	12.9745	12.6898	12.8054	12.5324	12.7347	12.9524	12.8486	12.9293	12.8554	12.8689	12.9682	12.9911	12.7314	12.9859	13.0217	12.7204	12.9234	12.9395	12.8543	12.8741
7893867	8.39975	8.30022	8.38074	9.03885	8.72043	8.55384	8.37083	8.43259	8.52552	8.57254	8.45429	8.97651	9.11698	8.99607	8.71755	8.31244	8.26105	8.768	8.3435	8.74707	8.42786	8.01967	8.58355	8.62203	8.16104	8.04885
7893868	6.61431	6.38035	6.91808	7.02712	6.67946	7.57922	6.91228	6.87111	7.30443	6.98465	6.49024	7.2466	7.40773	6.67902	6.85595	6.65123	6.06706	6.1848	6.37879	6.62364	6.85363	5.84684	7.24836	6.82052	6.69506	6.31371
7893869	7.73368	8.58596	7.83283	7.75773	8.0891	8.6584	7.44681	7.59449	8.4592	8.18432	8.06294	8.71545	8.29593	8.4197	8.37685	7.06528	7.67656	6.32431	7.48623	7.56675	6.94229	7.27146	7.27267	7.30208	7.49628	6.68247
7893870	8.73343	8.92499	8.91478	8.60353	8.6133	8.3261	8.75687	8.94195	8.67201	9.18654	8.83537	8.12239	8.68544	8.23182	8.65112	8.91739	8.95505	9.09358	9.58706	8.83709	8.97304	9.34455	9.3097	9.4541	9.44992	9.17237
7893871	7.77088	6.96781	7.73773	7.28106	7.39233	7.27936	7.08574	7.29527	7.22317	7.10873	7.30074	7.77464	7.73037	7.61465	7.4528	7.7105	7.22997	7.48987	6.80105	7.23652	7.39036	7.288	7.57111	7.25614	7.35551	6.99105
7893872	8.66616	8.77978	8.32966	7.99617	8.63435	9.75364	7.9162	8.30017	8.99198	8.84214	8.46084	8.62248	8.44176	8.25349	8.41122	6.63003	7.10117	6.34071	7.57373	7.47399	6.26399	6.64878	7.4028	7.15735	7.36535	6.56556
7893873	7.39925	7.58718	7.94951	6.33272	6.84342	7.63448	7.08133	7.24135	6.50188	7.03545	7.78332	6.62422	6.68346	6.47931	7.74408	7.58805	7.2616	7.59228	8.03207	7.40671	8.02679	7.46639	8.17686	8.24337	7.65332	7.25889
7893874	5.42676	5.84507	6.12305	6.41595	5.69789	4.64037	5.89711	5.26019	5.76923	5.75075	5.0217	4.03762	5.61264	5.79176	5.48677	6.39546	5.13901	6.07039	6.36112	6.16897	5.47292	5.4509	5.14964	6.39368	5.75621	7.17859
7893875	9.36957	9.22254	8.90088	9.2938	9.24935	9.19615	9.46523	9.18976	9.30508	8.8414	9.36211	9.583	9.1737	9.40368	9.54614	8.97252	8.77359	9.32021	8.85948	9.52614	9.14426	9.16669	9.11047	9.27094	9.05705	9.18199
7893876	8.89448	9.27186	8.67537	8.20725	9.07527	10.0599	8.07304	8.77785	9.44953	9.28773	8.44927	9.27964	8.99983	8.83886	9.17748	7.14629	7.3906	7.56277	7.65625	8.00486	7.11017	7.16883	7.89374	7.90622	7.36711	7.56444
7893877	6.74467	6.80667	7.08362	6.8701	7.13814	7.2662	6.98753	7.16	7.20431	7.13634	7.61812	7.88147	7.80834	7.55505	7.3962	7.24161	7.55539	7.35276	7.95588	7.36626	7.47116	7.33731	7.48893	7.27255	7.69767	7.63745
7893878	8.08912	8.32234	8.07423	7.85109	6.98302	7.92713	8.15166	8.27043	8.22346	8.32355	8.10864	8.22979	7.90717	7.77478	7.62741	7.72433	7.94223	7.61663	8.25223	8.22618	7.86253	7.68235	8.61496	8.23731	7.97464	7.88227
7893879	6.87729	6.60567	7.09878	6.83091	7.3269	6.41533	6.88303	6.3941	6.45192	6.61059	6.81352	6.38234	7.31512	6.14495	5.80288	6.61643	6.16503	6.51426	6.79103	6.55289	7.26356	7.46247	6.72715	6.20836	6.92962	6.7186
7893880	12.2704	11.8125	12.3728	12.4487	12.0649	11.9879	12.2142	12.1022	12.2243	12.4783	12.0421	12.429	12.1229	12.4777	12.3373	11.2171	10.535	11.0149	10.7415	11.864	11.2747	10.0411	11.2852	10.511	11.0405	10.0235
7893881	7.55374	7.89668	7.52494	7.82925	8.12035	7.40247	7.85238	7.65921	7.99127	7.79493	7.66635	7.78137	7.89047	7.58921	7.91876	7.64925	7.81963	7.86133	7.41837	7.89886	7.53977	7.8019	7.53876	7.66693	7.13081	7.74966
7893882	6.2863	7.85247	7.47681	6.5862	7.3279	7.15938	6.157	6.34058	7.75051	7.15739	7.18423	6.23011	6.37913	6.62541	6.32033	6.73197	7.04597	6.70212	6.90844	6.50222	5.24768	7.13031	6.4819	6.87551	6.84536	7.34864
7893883	10.5861	10.953	11.1256	10.6458	10.4621	10.6112	10.6481	10.9531	10.7689	11.9559	10.7881	10.708	10.4839	10.7525	10.8172	9.67938	8.74623	9.24828	9.35034	10.1289	9.43778	8.9265	10.1573	9.083	9.73137	8.55711
7893884	7.47157	7.62492	7.13501	7.83633	7.84626	7.3037	7.65926	7.77958	7.82819	7.81506	8.00791	8.5639	8.04014	8.24525	8.12618	7.77497	7.77223	7.98221	8.24577	8.16485	8.12932	7.19534	8.40687	8.3582	8.10219	7.46908
7893885	3.76565	3.93621	2.23405	3.17086	2.05644	2.94589	2.51551	3.27746	4.30603	4.00239	4.87784	3.36698	3.70268	4.7115	5.57423	4.51258	2.13005	4.95098	2.83815	5.25496	3.29438	2.62069	3.04711	3.09798	5.00881	4.10506
7893886	10.6432	10.326	10.604	10.6797	10.6928	10.6268	10.655	10.4607	10.2837	10.4859	10.556	10.1446	10.4994	10.2303	10.3884	10.3082	9.04342	10.3669	10.0734	10.4394	10.223	10.1011	10.3509	9.8698	10.3343	9.64182
7893887	4.65792	4.35364	4.69757	4.23973	5.04671	4.49472	5.19434	3.63837	5.18966	5.05046	4.29508	5.00149	4.31993	4.4931	4.28201	3.913	4.266	4.26778	4.19547	4.35713	4.0816	4.50223	3.51239	3.75393	4.569	3.82514
7893888	8.94883	8.97162	8.99443	8.54505	8.83546	9.02793	8.88248	9.04547	8.96203	9.28648	9.05432	8.64744	8.32966	9.20709	8.90175	9.25574	9.68831	9.21453	9.24252	8.955	9.29081	9.89887	9.08774	9.5594	9.21972	9.8876
7893889	10.7221	10.6241	10.5546	10.278	10.6389	11.2563	10.1919	10.2856	10.8534	10.3335	10.6771	10.3635	10.399	10.0431	10.347	9.48831	10.1074	9.70523	10.3049	10.2698	10.1724	10.1837	10.5417	10.302	10.2165	10.3262
7893890	6.26161	6.84445	6.30355	6.68689	6.00917	6.90397	5.80132	5.86878	7.10278	7.2827	6.01402	6.92533	6.42922	6.22014	6.49043	5.40274	6.21484	5.79432	6.19844	7.19775	5.27279	5.51194	6.77813	5.94815	5.83008	5.10492
7893891	3.24413	4.50139	3.08729	4.22609	3.33359	3.47589	2.51795	3.06302	2.32667	2.81365	2.83161	2.47362	2.61897	2.54044	2.66609	3.00264	2.57843	2.95212	2.73417	2.82601	2.09945	2.06846	2.38073	2.52601	2.65018	2.85187
7893892	10.3378	10.7194	10.3572	10.0635	10.4585	10.6436	10.3652	10.2909	10.8925	10.9089	10.3909	9.67597	9.87131	9.6919	9.66455	10.2187	9.75026	9.95368	10.1059	10.0545	10.34	9.31505	10.4024	10.1246	10.2581	9.2326
7893893	9.83403	9.74459	9.85889	9.91485	9.65267	9.91066	9.8687	9.76324	9.9499	9.65044	10.0283	10.227	10.0626	10.0888	9.69237	9.97314	10.4502	10.0331	10.0301	9.99466	10.2531	10.0003	10.2465	10.2575	10.3856	10.014
7893894	4.32236	4.95316	3.85713	4.72113	3.87302	4.56139	3.97206	4.35387	4.86684	5.05626	4.57999	4.78443	3.82836	4.84975	3.65579	4.18727	3.75787	4.36965	4.99529	4.31527	4.42779	4.40498	4.47279	4.6523	4.20201	3.31389
7893895	3.98211	4.87934	4.40684	3.92655	3.72521	4.05288	4.19497	4.83377	4.50291	5.06156	4.96671	3.64704	4.14035	3.53825	3.80734	4.20251	3.52169	4.97064	4.61403	5.32175	4.95605	4.59214	4.27481	4.64869	4.26887	4.05943
7893896	8.75038	8.23287	8.34424	8.4167	9.1329	9.0023	8.47202	8.59421	9.14111	8.78298	8.63098	9.00079	9.9868	9.48498	9.1565	8.89725	9.01387	8.997	9.18502	9.05458	9.20432	8.55484	8.76269	9.39743	9.24771	9.33434
7893897	3.4378	3.05072	3.52339	3.47089	3.40414	4.23032	3.56134	4.18086	3.35829	3.08951	3.17702	3.02373	3.41871	3.25656	3.13544	3.12089	3.17204	3.23171	3.85825	3.46745	3.19842	3.28881	2.96627	2.55132	3.02388	3.26837
7893898	5.78254	5.91539	6.34961	5.75848	5.71415	6.38664	5.7471	5.99236	5.96688	5.93903	6.11028	6.45099	5.71807	6.17692	5.77691	5.67312	5.48378	6.0803	5.51522	6.08263	6.04055	5.87085	6.22745	5.6004	4.75885	5.55973
7893899	5.92521	7.0141	6.31334	6.55466	6.54147	6.70027	6.06722	6.13274	6.85822	6.67067	6.26994	6.3347	6.61991	6.38138	5.68192	6.1971	6.74759	6.00467	6.66092	6.14302	6.466	6.55786	6.83274	6.58995	6.98443	6.59757
7893900	9.03257	8.53849	8.89086	8.85916	8.42126	8.52562	8.87592	8.69958	9.20774	8.62396	8.80485	8.80766	9.04868	9.38744	9.07635	8.9255	8.90876	9.13457	9.02167	9.18692	9.12794	8.91495	9.17489	9.19915	9.40093	9.39615
7893901	10.6221	10.5979	10.501	10.5247	10.5772	10.5164	10.6858	10.6222	10.4981	10.3903	10.8138	10.8557	10.9078	10.8197	10.9662	10.8367	10.7575	10.6267	10.9602	10.819	10.8605	10.8132	11.2596	10.806	11.1628	10.8694
7893902	8.57019	8.76673	7.7325	7.71295	7.75555	7.84805	8.2058	8.55656	7.97103	8.23104	8.059	8.3563	6.8508	7.76279	7.89789	7.98511	7.63983	8.5707	8.61442	8.72562	8.95305	7.14872	9.23756	8.73127	9.27209	8.04463
7893904	13.4587	13.8202	13.5389	13.7354	13.6022	13.5451	13.5872	13.7071	13.5563	13.7664	13.5613	13.5404	13.4392	13.5944	13.5357	13.3586	12.884	13.4025	13.2875	13.2359	13.3057	12.7953	13.4705	13.203	13.2071	12.4569
7893905	9.76646	9.71139	9.80667	9.57429	9.75955	9.8094	9.98179	9.82152	9.79174	9.93664	9.64942	9.20811	9.45351	9.49619	8.95879	9.94345	9.89657	9.99553	9.93011	9.60704	9.78854	9.83667	9.49394	9.83455	9.62954	9.74815
7893906	6.83318	7.07386	6.75446	6.7927	6.7692	7.10234	7.33603	6.66027	6.73945	6.69338	6.95878	7.23717	6.80629	7.083	7.18275	6.68145	6.95144	7.21449	6.76473	6.94346	6.30911	6.7604	6.61289	6.5031	6.45212	6.70977
7893907	7.26957	7.76964	6.55325	7.55628	7.16093	7.30404	7.34591	7.46313	6.74858	7.17252	7.69422	7.2471	7.04681	6.61456	7.78104	7.447	7.20334	7.12163	7.26381	7.3201	7.70224	7.42812	7.47565	7.40538	6.54911	7.18401
7893908	8.50785	8.51406	8.45457	9.00382	8.78468	8.32823	8.75276	8.93718	9.10482	8.89763	8.90279	9.17906	8.91149	9.59833	9.51145	8.75876	8.37098	8.91987	8.75258	9.16551	9.01324	7.95909	9.09359	9.11635	8.98773	8.27992
7893909	5.57826	5.1724	5.55847	5.65408	5.25467	5.2728	5.29413	5.6479	5.43265	4.82408	5.71341	5.54132	5.46624	5.22086	5.09827	4.75307	5.1706	5.34144	4.91292	5.39209	5.09976	5.43746	5.41571	4.8855	5.3177	4.74534
7893910	7.14316	7.64224	7.34608	7.3872	7.52603	7.20938	7.87796	7.52876	7.69048	7.68297	7.6889	7.76633	7.67203	7.79171	7.98708	7.71912	7.98197	7.69542	7.5532	7.69187	7.61095	7.70262	7.61328	7.62246	7.25908	7.33706
7893911	5.69599	5.44398	5.25947	5.40913	4.78848	5.24578	4.74721	4.64292	5.37733	4.71323	5.42098	5.19443	4.67068	5.50105	4.90828	4.76004	4.52664	4.36971	5.14008	4.87207	4.9731	4.65002	5.30428	4.86932	4.46991	4.03526
7893912	6.17273	6.07863	5.37474	6.5969	5.90248	6.34036	6.08318	6.28022	6.87819	6.63815	6.37345	6.62555	5.51236	7.60012	5.71717	7.18941	7.06347	7.38076	6.7126	6.59805	6.89276	7.34223	6.36615	6.84354	6.41378	6.84765
7893913	8.71682	8.54716	8.63609	9.10295	8.79885	8.66306	7.8834	8.97924	9.08054	9.06725	8.4579	8.18943	8.22435	8.07543	8.29292	8.69361	8.83477	8.52527	8.8045	8.86968	8.39511	9.04981	8.74302	9.0538	8.83097	9.46268
7893914	10.0027	10.126	9.81415	10.0327	10.0791	10.1206	9.90372	9.96296	9.97442	9.6235	9.91356	10.4028	10.2915	10.4452	10.3923	9.85716	9.71558	9.83299	9.72481	10.1956	10.0258	9.83257	10.0034	10.3324	9.7826	9.61712
7893915	6.04442	6.80168	6.66905	6.43408	6.66753	6.44793	5.72072	6.39967	6.66475	6.67332	6.6566	5.38571	6.10029	5.07829	4.97045	5.54754	5.50874	5.60482	6.04536	5.84643	6.02873	6.31994	6.21114	6.73748	6.44215	6.21027
7893916	8.55525	8.35868	8.44457	8.35324	8.39351	8.45019	8.69086	8.20962	8.4658	8.18922	8.42538	8.8907	8.71531	8.71598	9.11049	8.55209	8.70661	8.56223	8.21125	8.78085	8.58975	8.71347	8.78029	8.9058	8.7959	8.70974
7893917	3.65491	3.89567	3.15343	4.49014	3.49384	4.93003	3.76643	3.11937	4.27478	4.31576	3.88957	3.52556	4.79871	3.71502	4.60344	4.4392	3.59458	3.22861	4.36379	4.66649	3.97936	3.72358	3.92986	3.41395	4.64771	2.68829
7893918	5.28971	4.43105	4.77946	5.40713	4.47619	5.13538	4.01895	6.03435	5.11621	5.71986	5.52627	5.70167	3.46484	5.27353	4.16804	6.3359	5.98001	4.41189	5.66059	5.52972	3.6442	6.05208	5.42919	5.09179	6.41443	6.54823
7893919	11.341	11.3162	11.0374	11.2713	11.3306	11.4101	11.6917	11.3452	11.3723	11.4299	11.4918	11.1195	11.2712	11.3082	11.1037	11.6542	11.5694	11.4714	11.365	11.5135	11.6122	11.4069	11.3526	11.7558	11.4194	11.503
7893920	6.40754	6.37162	6.62147	6.58079	6.64041	6.93117	6.64808	6.45072	6.77833	6.36893	6.60507	6.46757	6.99764	6.5823	6.45194	6.64137	6.80503	5.78922	6.76829	6.23581	6.29827	6.51835	6.34612	6.11162	6.87962	6.92434
7893921	8.46519	8.17786	8.4259	8.3185	8.38914	8.31629	8.67227	8.28894	8.75658	8.29435	8.26994	8.05873	8.22951	8.26361	8.08008	8.56981	8.30035	8.57428	8.34944	8.60271	8.64706	8.17791	8.52497	8.23632	8.69595	7.79361
7893922	9.47223	9.62923	9.68963	9.44464	9.56736	9.53117	9.47134	9.71707	9.71834	9.32303	9.85754	10.1767	10.2086	10.052	10.1079	10.1717	10.0413	9.81023	10.1526	10.0385	10.1238	10.0459	9.90986	10.2176	10.2291	10.3257
7893923	13.543	13.5466	13.4214	13.3904	13.4472	13.5005	13.6831	13.4624	13.5197	13.6207	13.4875	13.0616	13.0661	13.1893	13.1418	13.7066	13.4827	13.4624	13.4171	13.3918	13.4641	13.4101	13.4601	13.4602	13.5069	13.2554
7893924	7.03797	7.85361	7.79884	7.52409	7.24564	7.98491	6.59862	7.59497	8.14225	8.0621	7.97392	8.37717	8.67348	8.36746	7.9066	7.61123	7.26885	5.57772	7.86627	7.45176	7.53789	5.64579	7.47565	6.80425	7.65236	6.33418
7893925	7.35989	7.42611	7.55064	7.46475	7.83372	8.18056	7.80545	7.55307	7.64468	7.26039	7.72693	8.10544	8.1995	8.16142	8.35363	8.16539	8.02306	7.81567	8.30369	8.04327	8.44725	8.16258	8.58298	8.4897	8.30632	8.30619
7893926	11.7525	11.5465	11.6417	11.669	11.5549	11.9067	11.745	11.5931	11.7367	11.7121	11.6393	11.6972	11.6818	11.5537	11.5981	11.7412	11.5236	11.5826	11.67	11.5384	11.5413	11.49	11.4568	11.6023	11.4605	11.4628
7893927	5.20046	5.99368	4.76741	5.14616	6.08278	5.23024	4.84787	5.86181	5.23793	5.92717	5.01774	3.85034	4.8465	4.99804	4.62522	4.82957	5.0565	3.4226	4.34772	5.51016	5.25143	4.2417	5.00296	5.59681	5.42163	4.93785
7893928	10.6845	10.9672	10.7247	10.7053	10.8068	10.9307	10.7837	10.6784	10.8259	11.1314	10.8711	10.8533	10.8644	10.9114	10.8389	10.8112	11.2192	10.9239	10.8608	10.7417	10.8288	11.0622	10.8889	10.9059	10.6852	11.093
7893929	9.39135	9.68981	9.12857	9.30436	9.32251	9.52776	9.48132	9.2935	9.54248	9.11044	9.3284	9.5924	9.34538	9.15075	9.59177	9.21397	9.44711	9.53486	9.51284	9.31684	9.48248	9.3823	9.44495	9.313	9.31583	9.19352
7893930	5.91394	5.9933	5.52092	5.87673	6.34816	5.93095	5.78539	5.19341	6.23477	6.25338	6.25836	6.05844	6.31292	6.33834	5.88594	6.87726	6.88006	6.59841	6.72408	5.85266	6.87644	7.33163	6.4254	6.76452	6.47176	6.64144
7893931	2.92427	3.06898	3.62704	2.31512	2.99414	4.06619	3.02985	2.57244	3.17543	3.52277	3.29765	3.50941	4.22358	3.23428	3.89496	3.67177	3.47049	3.07515	2.80909	2.79471	3.43398	3.87805	3.5008	3.43751	3.01535	2.80201
7893932	7.93217	8.02273	7.55358	7.62807	7.91211	7.83974	7.68594	7.94628	8.04721	7.81135	7.72201	7.88288	8.11815	8.18122	8.12467	7.79499	7.71902	7.68812	7.66797	8.04719	8.01999	7.93558	7.97175	7.81388	7.88945	7.5386
7893933	9.26439	9.51225	9.31083	9.14647	9.12434	8.85999	9.25771	9.12297	9.61891	9.97474	9.22852	8.47988	8.39842	8.94668	8.27994	9.13061	8.28085	9.10205	8.91685	8.98537	8.71351	8.31087	9.20451	8.56205	8.54435	8.5059
7893934	7.24341	7.56854	7.18937	6.86967	7.44895	7.70871	7.10575	6.72124	7.54657	6.84544	7.10011	6.55196	6.49947	6.76659	7.12552	6.40798	6.27884	5.92265	6.29132	6.74243	6.47938	6.03319	6.58683	6.33603	5.55421	5.9042
7893935	2.27536	3.10147	3.49353	2.86524	2.65846	2.6997	2.46818	3.05861	3.1802	2.6439	2.54288	4.08356	3.78575	2.74014	2.76432	2.70288	2.40879	2.08017	2.8584	2.66618	2.85754	3.14215	2.6067	2.84663	2.78219	2.95063
7893936	7.25742	6.76253	7.22988	7.36385	7.78095	7.41035	6.92311	6.99284	7.12205	7.55968	7.03421	7.18696	7.09816	7.02117	6.55332	6.61037	6.41507	6.90102	7.18624	7.2052	7.37696	7.13231	7.32738	7.23533	7.2075	6.76
7893937	10.8531	10.7794	10.7461	11.0139	10.9702	10.8862	10.8029	10.7624	10.9642	10.5809	10.9324	11.5707	11.4365	11.5356	11.5487	11.3525	11.311	11.1607	11.3723	11.3582	11.4138	11.5659	11.4794	11.4245	11.6045	11.6986
7893938	8.61662	8.62375	8.78004	8.62148	8.50668	8.63141	8.47606	8.72381	8.7029	8.48048	8.88491	8.93116	8.80933	8.87183	9.22595	9.04391	9.06659	8.86663	9.21379	8.88593	9.15452	8.76377	9.14268	9.19474	8.78805	9.26562
7893939	8.55354	8.84443	9.01454	8.86906	9.02239	8.76235	8.93644	8.92803	8.63319	8.5981	8.68775	8.86754	9.07599	8.76527	8.77369	8.84516	9.10035	8.83468	9.11784	9.06766	8.98701	9.28821	8.56925	8.97758	9.17101	9.33421
7893940	5.09949	4.70857	3.77543	3.35984	4.09225	5.20455	4.24677	3.71665	3.92351	4.40592	5.21632	3.34337	4.0921	3.92254	3.59027	2.66493	2.53831	2.11484	3.40823	3.50396	4.25897	3.67426	4.56498	3.87156	4.15216	3.14231
7893941	10.0804	9.87017	10.1201	9.89722	9.876	9.96987	9.8252	9.85901	10.0612	10.124	9.79217	10.111	9.8849	10.1232	10.0831	9.77239	9.66493	9.78509	9.49862	9.87012	9.71572	9.63345	9.85613	9.57175	9.73671	9.63282
7893942	6.90609	6.40255	6.37319	7.24019	5.81715	6.57547	6.28852	6.53023	6.68414	6.01475	6.38973	6.40856	6.20824	6.4921	5.78287	5.65733	6.56909	5.35492	6.8077	6.60893	6.47525	6.50138	6.36114	6.17112	5.68143	6.7473
7893943	5.91554	5.81578	5.63823	4.81336	5.54475	5.15168	5.06436	5.60139	5.88994	5.2595	5.87494	4.01569	4.97553	5.35678	4.47577	4.72018	5.66658	4.91416	6.24199	5.09	5.28412	6.17212	6.11965	5.43917	5.47302	5.34016
7893944	1.89591	1.90241	2.70779	1.8263	1.76946	1.90875	2.04828	1.85158	1.82034	1.95763	1.92656	2.34097	1.9529	1.7749	1.95763	1.95763	1.88148	2.77716	1.79498	1.90076	1.98984	2.44827	2.10228	1.88428	1.80119	2.02063
7893945	6.92451	7.53732	6.80981	6.79304	7.92745	8.33177	6.45139	7.21992	7.3554	6.89017	7.35857	6.52465	7.10149	6.73552	6.34705	6.30232	7.01507	6.40781	6.58735	7.19765	6.73203	6.9825	6.96148	6.76342	7.26436	7.02419
7893946	9.25167	9.92594	9.43785	9.0511	9.3669	9.768	9.46463	9.06903	9.94086	9.85334	9.33883	8.99038	9.01207	8.99014	9.14899	8.51735	8.77972	9.06924	9.16273	9.08733	9.09414	8.47696	9.42162	9.07452	9.38374	8.26661
7893947	7.71939	7.8173	7.45005	7.76525	7.92089	7.43866	7.3872	7.75617	7.80196	7.95525	7.72604	8.0149	7.83958	8.23352	7.46186	7.70512	7.29621	7.40851	7.63194	7.94666	7.88222	7.11552	7.41298	7.30122	7.49781	7.51268
7893948	10.243	10.1033	10.1213	10.346	10.1201	9.73317	10.1697	10.2381	10.4266	10.605	10.1196	9.80227	9.73324	10.1096	9.95506	9.9306	9.49771	10.3636	10.1013	10.1253	10.1419	8.98443	10.2295	10.143	10.3339	8.82233
7893949	10.8284	10.6859	10.5313	10.7358	10.5434	10.7956	10.6366	10.6267	10.6799	10.3168	10.8035	10.9749	10.8864	11.1743	10.9774	10.9592	10.966	10.8033	10.8721	10.9741	11.1608	11.1205	10.964	11.1228	11.1166	11.3362
7893950	6.56375	7.26614	6.82667	6.41541	6.55678	6.97858	6.09585	6.70206	7.20737	6.91832	6.78811	6.15424	5.13683	6.13193	5.53119	4.80977	5.61688	5.17924	5.66693	5.67039	5.10649	5.9781	6.48284	5.6653	5.89505	5.55812
7893951	6.5558	7.45509	6.39598	6.58425	6.77187	6.76801	6.27266	7.04374	7.26889	6.73555	7.01809	7.17574	6.29345	7.19172	5.77492	7.17206	6.81182	6.22648	6.85636	7.09142	6.49152	5.68753	7.10621	6.9155	6.43098	6.53853
7893952	10.0732	9.99128	9.90955	9.99672	9.70722	9.75518	10.1882	10.2334	10.0349	10.5666	10.1008	9.39359	8.888	9.36911	9.07795	10.1338	9.84739	10.122	10.1445	10.2461	10.074	9.41615	9.96439	10.1009	10.1672	9.89756
7893953	5.86331	5.85718	5.81296	5.94885	5.91595	5.8206	5.95943	5.97916	5.94493	5.71199	5.82336	6.38814	6.24262	6.18109	6.36581	5.87418	6.11494	5.91873	6.00089	6.27805	6.0285	5.97936	6.04983	6.0856	5.8043	6.02916
7893954	8.28671	8.45467	8.42785	8.36852	8.37032	8.35122	8.19696	7.80535	8.18849	8.28215	8.21708	8.57148	8.73102	8.68588	8.66589	8.35939	8.53789	8.51692	8.70623	8.54529	8.49275	8.5818	8.42566	8.57795	8.68074	9.19224
7893955	6.01315	6.14252	5.66234	5.75225	5.88056	5.65115	5.66367	5.57445	6.2717	6.33797	5.73588	6.00837	5.54199	5.46524	5.756	5.71361	6.09089	6.05477	5.63527	5.53918	5.81798	5.98536	5.81605	5.7702	5.2881	5.31947
7893956	12.7504	12.8965	12.735	12.918	12.8742	12.727	12.7705	12.9443	12.8295	12.8145	12.8359	12.6278	12.4028	12.6954	12.572	13.1092	13.0233	13.1208	13.0478	12.9507	13.0254	13.1599	12.9177	13.1208	13.0161	13.1562
7893957	5.92994	6.66519	6.78046	6.65561	6.40659	6.68077	6.94958	6.22068	6.76273	6.9102	7.19494	7.20895	6.89633	6.68993	6.87605	7.11424	7.2036	7.15166	7.60667	6.90887	7.28987	6.87064	7.41027	7.40535	7.70042	7.58302
7893958	8.82013	9.39694	8.29132	8.52623	8.42488	8.56224	8.52491	8.60944	9.24729	9.19794	8.29562	7.94548	7.75469	8.41144	7.99777	8.73833	7.71369	7.99628	7.88778	8.1757	8.00932	8.0341	8.59197	8.17227	7.68526	6.98279
7893959	9.29053	9.13549	8.8342	8.49366	8.5105	8.99378	9.443	8.68107	8.99802	9.13252	9.06927	9.47244	9.2718	9.66354	9.67709	8.6275	9.65538	9.50998	9.1223	9.00948	9.72882	8.73546	9.45087	9.26577	8.80236	8.81017
7893960	9.1276	8.8802	8.73123	9.11122	8.88602	8.87594	9.13247	8.72194	8.91198	8.80317	9.01211	9.39719	9.21703	9.17466	9.1224	8.35931	8.48097	8.56072	8.60634	8.9681	8.92844	8.85369	8.83568	8.89399	8.85181	8.6897
7893961	8.56237	8.45419	8.3835	8.04929	8.17789	8.36508	8.11696	8.16607	8.07956	8.24491	8.27124	8.33981	8.38811	8.11076	8.81698	8.03896	8.97609	8.79258	8.46358	8.36318	8.53639	8.79711	8.65995	8.77381	8.25559	8.50923
7893962	4.94822	4.91589	4.61407	4.86754	4.58709	5.2819	5.55679	4.80541	5.42178	4.99789	5.15949	5.77586	5.11543	5.52366	4.90599	5.12216	4.69056	4.70386	4.67765	5.36319	5.1777	4.04119	5.76117	4.63891	5.3188	4.54853
7893963	5.95904	5.49259	4.14794	5.41886	5.21143	6.38375	4.64893	5.35024	6.38377	6.25915	5.58028	4.26256	4.49791	5.2041	3.98368	5.29812	4.92362	4.32205	4.91202	5.30784	4.52144	5.27021	5.92461	5.8746	5.90626	5.33177
7893964	5.06501	5.77307	4.84408	5.76693	4.90339	6.00749	5.23428	5.1482	6.11603	7.11741	5.79277	5.86205	4.95737	4.70631	5.29411	5.3439	5.3589	4.98253	6.22847	5.80628	4.92568	4.09323	5.50308	5.31523	5.09471	4.84248
7893965	6.07251	6.67611	5.63153	6.46794	5.33784	6.57804	6.18341	6.75072	5.62507	6.58873	6.23728	6.26478	6.73178	5.89681	6.05807	6.16174	6.03053	6.08248	6.43928	6.22614	6.17734	4.96108	6.38206	5.73353	6.06985	6.1926
7893966	10.6717	10.8391	10.8054	10.6669	10.7203	10.9529	10.6082	10.6005	10.9238	11.1185	10.6561	10.521	10.0766	10.547	10.2214	9.58327	10.1233	10.5476	10.4627	10.6164	10.3221	10.1	10.4008	10.4279	10.3894	9.84952
7893967	7.611	7.9368	8.16906	7.7171	7.71192	8.05323	8.16229	8.00718	7.80784	7.88892	8.35265	8.03977	7.91898	7.90339	7.99463	8.60091	8.29394	8.35178	8.45748	8.28092	8.49514	7.93723	8.21288	8.41805	8.60652	8.27366
7893968	9.70953	9.13275	9.12118	9.20628	9.22254	8.90767	9.77307	9.15176	9.29983	9.01221	9.34684	9.18731	9.36587	9.1935	8.9453	9.5172	8.7018	8.98525	8.96058	9.61708	9.19076	8.62761	9.26249	9.17437	9.32868	8.32061
7893969	3.08163	3.55228	3.04491	2.2709	2.14125	3.4982	3.74563	4.04476	4.14465	4.07092	3.99318	4.25048	3.27476	3.61754	3.91009	4.23995	3.9113	3.34482	3.62857	3.46209	3.87717	3.82244	3.50155	3.45642	3.15048	2.51904
7893970	5.9048	6.49164	6.38881	6.20102	6.19527	5.87837	6.63533	6.9258	6.0111	6.26843	6.6625	6.0722	6.3712	6.10685	6.02299	6.56923	6.5965	6.7096	6.6655	6.27175	6.97647	6.55907	6.74964	6.50276	7.1143	6.63285
7893971	5.30371	5.6802	5.77396	4.79744	5.38999	5.81123	5.84782	5.19145	5.44223	4.19882	6.08064	5.65954	5.09097	5.16755	5.32116	4.84731	5.72523	5.13674	5.41776	4.96936	5.14563	4.7539	5.49307	5.66828	5.6554	5.55728
7893972	11.7662	11.6707	11.7323	11.7596	11.7287	11.7672	11.6539	11.7306	11.7051	11.3109	11.8635	12.0334	12.1001	11.913	11.9603	12.0787	12.0469	11.9608	12.1252	12.3077	12.0856	12.1989	12.1518	12.2496	12.2628	12.3842
7893973	10.9029	11.244	10.8414	11.1248	10.9347	11.012	11.0876	11.0954	11.2913	11.3478	11.1467	10.9697	10.9711	10.9136	10.707	10.5425	10.4085	10.678	10.5734	11.0027	10.7709	10.1825	10.8608	10.4449	10.6186	10.0837
7893974	3.80472	4.07514	4.39175	3.86434	4.14224	3.30973	3.94571	4.92756	4.36524	4.83654	3.57621	4.93653	4.98981	4.79102	4.32598	2.44078	4.25976	3.02589	5.67912	4.25189	3.44277	4.84369	4.55113	3.90376	4.47961	3.98099
7893975	2.28904	2.60494	2.85417	4.02468	2.35491	2.78581	2.99577	2.34785	2.84179	3.25541	2.46446	2.49565	2.44655	2.28172	3.44808	2.21458	2.60971	2.14076	2.49859	2.67671	3.07892	2.93666	3.00937	2.35182	2.26758	2.99393
7893976	5.47384	4.89556	5.45686	5.32001	5.36156	5.11238	5.61145	5.18571	5.21121	5.45424	5.74818	4.63994	5.15579	4.90434	5.38392	5.21044	5.14182	5.14205	5.48808	4.3296	6.03465	5.51943	5.21333	5.06244	5.11129	5.81326
7893977	2.34851	2.97969	2.10603	2.4827	2.32077	2.31905	2.25467	2.32846	2.25928	2.36987	2.06195	2.19246	2.6055	2.11642	2.06166	2.27975	2.37358	2.58367	1.97036	2.46689	2.51019	2.3431	2.79067	2.49056	2.26007	2.43509
7893978	5.72092	5.4106	5.37484	5.09451	5.73829	5.85499	5.02451	6.20304	5.6356	5.92687	6.24893	5.69096	5.73664	6.32308	5.21122	5.68813	4.8606	4.97946	5.87777	5.46556	5.72048	5.25259	6.42611	5.17001	5.13798	4.45276
7893979	10.1424	10.7024	10.475	10.6007	10.476	10.2874	10.3805	10.4736	10.0833	10.525	10.2995	9.33271	9.66282	9.34014	9.48296	9.96852	10.3291	10.2451	10.2826	9.88117	9.94837	10.4504	9.86892	9.76443	10.0656	10.463
7893980	3.5146	4.17985	4.3584	4.86083	3.98911	4.33324	4.05831	4.77344	4.35207	3.87169	3.91663	4.34757	4.4341	3.79934	3.75018	4.12236	4.15162	4.2333	5.07736	3.91269	5.23355	4.68974	4.13872	3.73993	4.00911	4.08099
7893981	9.88454	9.76149	9.70912	9.68235	9.75543	9.97167	9.69633	9.6991	9.83402	9.93991	9.82467	9.49992	9.3753	9.37392	9.35476	9.64122	9.74569	9.90534	9.67552	9.6943	9.53609	9.98807	9.69321	9.74133	9.7022	9.88736
7893982	3.58962	4.84764	4.21701	4.20534	4.94711	4.98112	4.13432	4.99857	4.69475	5.02594	3.73279	5.31527	4.92218	4.67021	3.76113	4.37924	3.54442	3.00779	4.67021	3.39888	3.25345	2.92591	3.02227	3.08003	3.3907	4.70257
7893983	6.00293	6.87072	5.4521	5.80706	5.79167	6.25765	5.88768	6.5176	6.26992	5.63708	5.86187	6.82259	6.30756	6.72161	6.34145	6.10746	5.55992	6.26223	6.70606	6.57114	6.71334	5.98425	6.57796	6.3382	6.29553	4.93439
7893984	4.16659	4.89766	4.53376	4.59233	4.62047	4.30188	4.56849	4.2415	4.34067	4.81237	4.27666	5.05612	4.52781	4.8509	4.66326	4.53279	4.48977	4.2443	4.37458	4.12991	4.39678	4.97183	4.29567	4.22127	4.30279	4.48457
7893985	7.25798	6.87969	6.9481	6.62612	7.10605	6.75217	7.02273	6.95163	6.68867	6.61004	7.22503	7.15387	6.29481	7.49493	7.2515	7.42663	7.37743	6.87092	7.64173	7.38213	7.81021	7.34407	7.47117	7.77224	7.70298	7.64725
7893986	8.82818	8.9367	8.4409	8.65476	9.03971	9.19949	8.89576	9.03041	9.21651	9.0934	9.12051	9.22349	9.54353	9.37066	9.14657	8.759	9.18067	9.16479	9.77055	9.43142	9.4433	8.47681	9.78689	9.5744	9.33842	8.87087
7893987	6.46572	6.3903	6.33577	6.48304	5.60635	6.42287	5.95141	6.13448	6.44759	5.9434	6.30806	6.15672	5.68708	4.83217	5.73651	5.23766	5.72333	6.2575	6.58111	6.10443	6.04635	5.5287	6.03969	6.20194	6.44036	6.58161
7893988	2.02477	2.02035	2.03294	1.97189	1.97606	1.98494	2.00338	2.0643	1.99766	1.97186	1.99949	2.12451	2.24883	2.04692	2.09536	2.08185	2.06819	2.03174	2.04587	2.03777	2.00907	2.11907	1.96881	2.04181	2.06145	2.14288
7893989	7.75224	8.0259	7.76656	7.48199	8.0519	7.81289	7.82123	7.42505	8.45752	7.95529	7.90925	7.189	7.7744	7.55445	7.41369	6.8352	7.86374	7.25258	7.92266	7.60562	7.74791	7.78018	8.29151	7.47715	7.92587	7.63981
7893990	6.91966	7.1848	8.35327	6.55791	7.06349	7.31538	7.13087	6.72741	7.34902	6.95999	6.6098	7.09934	7.32695	6.9864	6.32779	5.35686	7.34159	6.75562	6.8286	6.46607	7.03102	7.07236	6.95707	6.61046	7.01533	7.04652
7893991	10.1532	10.7712	10.5791	10.1723	10.3409	10.7837	10.2384	10.2778	10.7577	11.0819	10.5837	9.68665	9.88761	9.74908	9.53002	10.1105	10.3597	10.4275	10.3646	10.1355	10.2858	10.491	10.3732	10.3858	10.5002	10.4457
7893992	8.60131	8.25421	7.97551	8.1116	7.87959	8.24731	8.22877	8.85211	8.0014	8.46411	8.18342	7.46522	7.45714	7.33039	6.85287	8.65691	7.76202	8.0829	8.43477	7.62872	7.82799	7.67463	7.9591	8.43784	8.02073	7.43576
7893993	12.1526	12.1953	12.1479	12.4553	12.2962	12.1878	12.3801	12.2598	12.1377	11.8802	12.2629	12.264	12.3563	12.2841	12.3018	11.7904	11.8539	12.0321	11.8562	12.3186	12.0454	11.8908	12.0208	12.0458	11.9456	11.8932
7893994	5.16439	4.50537	4.82303	5.02488	5.1608	5.10637	4.78227	4.82968	4.64871	4.7621	5.44321	4.29243	4.69218	3.88915	4.44665	4.77206	4.64564	4.69927	4.40733	4.54524	4.22376	4.59682	4.50403	4.1134	4.73561	4.97951
7893995	5.65723	5.4647	5.38838	5.29797	5.79876	5.61133	5.39197	5.13168	5.25019	4.86914	5.63261	5.21645	5.21349	5.17413	5.36709	5.07138	5.65146	5.74283	4.8733	5.83234	4.72299	5.23478	5.6107	5.33388	5.38478	5.08147
7893996	4.47486	5.86831	4.23116	5.87598	4.47434	4.31526	4.57864	4.5024	5.33069	5.68223	4.75495	4.38838	5.14759	5.04746	4.41579	4.24476	4.28272	4.51543	4.56129	4.62758	3.68534	4.38912	4.596	4.32174	3.35532	5.20784
7893997	7.65905	7.5186	7.66123	7.8269	7.45545	7.37352	7.80867	7.33466	7.47592	7.1206	7.23784	7.1874	7.59654	7.44014	7.34104	7.00966	7.37039	7.37413	6.99053	7.10561	7.07864	7.23621	7.41716	6.93502	7.04674	7.02044
7893998	8.60919	8.90482	8.71045	7.98218	8.6735	9.23631	8.4007	8.43589	8.7667	7.9702	8.55095	8.83054	8.68704	8.57576	8.37932	8.1246	8.21636	8.0575	8.30388	8.03727	8.31292	8.78106	8.53354	8.35123	8.39771	8.48392
7893999	4.61403	4.40653	5.02238	4.11744	4.32454	4.60134	4.18861	4.17229	3.64536	4.09675	4.40589	4.44782	4.40054	4.40877	4.6585	3.80507	5.39163	3.97397	4.54176	4.77171	3.24625	4.84856	3.75824	4.47747	4.48363	4.73266
7894000	12.3558	12.8758	12.6616	12.7018	12.9035	12.7719	12.7647	12.7591	12.8814	12.5755	12.8114	13.1959	13.1295	13.1875	13.2351	12.9959	13.1357	13.0376	13.0964	12.8286	13.1315	13.1329	13.098	13.0678	13.0633	13.1952
7894001	8.63449	8.63439	8.82206	8.42183	8.86864	8.88281	8.86029	8.66697	8.73841	8.31643	8.77356	8.85987	8.89444	8.95016	9.25329	8.90973	8.53974	9.02167	9.27382	8.65115	9.09469	8.71983	8.68721	9.03391	9.10972	8.75362
7894002	6.23139	6.13126	5.49315	5.96348	5.68905	5.90399	6.18586	5.62059	6.09585	5.87692	5.56372	5.42182	5.97702	6.06054	6.56077	5.81111	5.81303	6.00488	5.23079	5.97464	5.92598	5.74063	6.29187	6.56306	5.92481	5.99995
7894003	2.08359	2.57242	2.43001	1.8896	1.86387	2.33485	2.3816	2.11984	2.04934	2.15788	2.06236	1.91095	2.03002	2.31891	2.0226	2.26131	1.83035	2.55297	2.01932	1.99238	1.90266	2.10759	2.01575	3.31128	2.27715	2.30471
7894004	2.71833	2.62049	3.85769	3.05044	3.95548	4.13589	3.1804	3.81143	3.51797	2.94606	3.77778	2.67478	2.99144	3.1317	3.23377	3.65089	3.31486	3.48356	3.79352	3.34539	3.43591	3.21632	3.37787	3.46233	4.55033	5.08278
7894005	10.6301	10.0737	10.3014	10.3327	10.3379	10.2971	10.6899	10.0039	10.3214	10.0499	10.2615	10.4901	10.5262	10.5639	10.4274	10.2814	10.2502	10.2557	10.2156	10.5407	10.4527	10.2467	10.3168	10.675	10.4325	10.0972
7894006	4.59211	6.0844	6.10154	5.30024	5.55377	5.57207	5.25578	5.68531	5.66695	5.46148	4.9656	5.85039	4.48482	5.88647	5.22223	5.38092	4.7644	4.57527	5.91313	5.71796	5.23519	4.37642	5.20747	5.26601	5.62273	3.52107
7894007	11.6997	11.7257	11.6481	11.6612	11.9259	11.8014	11.897	11.8647	11.815	11.5689	11.9702	12.524	12.4227	12.4392	12.3811	12.3891	12.1842	12.0924	12.1282	12.2559	12.2881	12.2843	12.3044	12.3599	12.2868	12.3705
7894008	7.41172	7.7995	7.13089	8.0296	7.91631	7.91104	7.52821	7.90607	7.98469	7.91647	8.19431	8.46937	8.11753	7.76926	8.54919	8.61465	7.81214	7.707	8.10483	7.91859	8.19317	8.13231	8.15575	8.03854	8.03634	8.46459
7894009	6.43403	5.92942	5.86288	6.40217	6.22734	6.21433	5.63304	6.33696	6.78518	6.0111	6.45819	6.26236	5.69187	6.67163	6.02387	6.67925	7.0645	6.51671	7.87959	6.75672	6.06341	8.01953	6.72427	7.69625	6.2911	7.56441
7894010	6.83375	6.07087	6.14467	7.01981	6.91744	6.6019	6.3576	6.83426	6.65229	6.3649	5.76	5.721	4.96233	5.5667	5.2385	5.79104	4.85863	4.91769	5.41938	6.42126	5.57131	4.73107	5.92802	7.02642	5.76496	4.58348
7894011	10.0424	10.0697	9.70068	9.59134	9.97127	10.1942	9.38229	9.926	10.036	9.58362	10.1445	9.37335	9.40417	10.0062	9.81313	9.99541	10.0355	9.94717	10.4101	9.91123	10.1377	10.6173	10.1433	10.3976	10.0428	9.86609
7894012	13.022	12.9382	12.9666	12.6432	12.8488	13.3509	13.0293	12.8528	13.0844	13.4268	12.636	12.9376	12.9197	13.2558	12.9619	12.0577	11.7092	12.1532	11.869	12.2895	12.1835	11.6007	12.6577	12.062	11.8958	11.4148
7894013	6.82231	7.356	6.58756	6.36503	7.07939	7.92099	6.02164	7.2219	7.55034	7.28701	6.41982	6.40932	6.45361	5.45391	6.05595	6.39423	6.06023	6.09503	6.08967	6.00407	5.76467	5.7295	6.43257	6.22524	6.65981	4.91892
7894014	4.30362	4.04358	3.57567	3.65221	4.37117	4.44219	4.25257	3.32608	4.15843	4.1202	4.35528	3.82291	3.76754	3.87089	3.27251	3.06524	3.69992	3.44442	3.80702	3.95593	3.73969	3.61362	3.80934	3.45654	4.63935	3.34917
7894015	8.77034	8.57274	8.4777	8.4202	8.53969	8.53551	8.74857	8.49475	9.05844	8.48847	8.85415	8.88509	8.88648	9.09784	9.43271	9.15559	8.98519	9.11371	9.18143	9.0806	9.09869	9.09916	9.29455	9.23169	9.32723	9.41617
7894016	7.95452	8.19169	8.4853	8.46321	8.23266	8.27286	7.8494	7.87471	7.53005	8.00571	8.33083	7.44298	7.35069	7.32362	7.47729	8.30779	8.15461	7.27307	7.8481	8.13187	7.79565	8.35855	7.84043	7.65154	7.81477	8.01923
7894017	7.23352	7.19881	7.19548	7.65806	7.08662	6.71802	6.98886	6.98634	6.61515	7.13564	6.96785	7.00973	6.8807	6.547	6.97741	6.21689	6.30837	6.6364	6.88496	7.10076	6.80926	6.93051	6.65215	6.35013	6.85535	7.12129
7894018	7.16404	7.36166	7.20312	7.73988	7.13766	7.19236	7.3062	7.16254	7.31458	7.39747	7.36623	7.12083	7.43895	6.87476	7.13429	7.17337	7.73554	7.54763	7.04096	7.29364	7.12349	7.21577	6.66351	7.06654	7.21382	7.58155
7894019	12.282	12.6214	12.277	12.5167	12.2413	12.2336	12.499	12.2935	12.4746	12.7658	12.349	12.2013	12.2261	12.4057	12.2758	11.9074	11.5076	12.0559	11.8007	12.2499	12.2015	11.5035	12.2929	11.9304	11.9764	11.437
7894020	7.96417	8.07251	7.58004	8.01157	8.31065	7.89405	7.5623	7.88904	7.89125	7.87064	7.93644	8.45566	8.11737	8.34686	7.79021	7.04885	7.56886	7.89838	7.94715	8.50619	8.052	7.65715	8.27448	8.4068	7.96591	7.55966
7894021	5.86468	5.55666	6.06597	6.54512	6.48298	5.98235	6.31711	6.04397	6.59472	6.17498	6.58059	6.27452	6.0911	5.95612	5.67936	6.10609	5.91256	6.12558	5.30828	6.41977	6.15916	6.2376	5.2035	6.44977	6.02608	6.39348
7894022	6.96975	6.20141	7.28032	6.98959	6.5565	7.19128	6.51284	6.99093	6.73125	7.08531	7.02542	7.25746	7.52349	7.22314	7.82126	7.41597	6.77855	6.59823	7.20541	6.9586	7.05895	6.37968	6.96401	6.71362	7.19902	7.83744
7894023	3.40463	2.31468	2.90814	2.64797	2.28143	3.07252	3.15583	3.73337	3.72132	5.00979	3.08725	3.9663	2.91783	3.88312	3.4846	3.4378	3.12819	3.36387	4.56427	3.21688	2.83169	2.30446	4.13314	4.80418	3.14375	3.22574
7894024	3.21271	2.91522	3.23712	3.27027	3.58914	4.46267	3.00887	3.17995	3.12052	2.99595	3.32204	3.05263	3.00577	3.27578	3.00937	3.77756	2.67829	3.35976	2.6521	3.58101	3.15054	3.26209	3.29891	3.75693	2.80089	2.87361
7894025	4.28601	5.19188	4.90731	6.07089	4.85694	4.6937	4.22425	5.30963	5.43605	4.17328	4.75118	3.60806	4.54431	4.48702	4.03373	3.5523	4.39633	5.02826	5.29643	4.88777	3.74008	4.35782	5.20709	3.93183	5.46251	4.36115
7894026	9.45681	9.58265	9.62708	9.30425	9.49512	9.53557	9.41373	9.414	9.25049	9.73778	9.56303	10.4162	10.598	10.4556	10.6563	9.98425	9.62431	10.2567	9.95872	9.81858	9.90129	10.07	9.73244	9.77225	10.062	9.65885
7894027	7.33883	7.53361	7.38183	7.56968	7.71835	7.31169	7.5598	7.36193	7.71045	7.31124	7.44219	7.78492	7.7858	7.50967	7.72552	6.87595	7.705	7.23809	7.283	7.27726	7.58881	7.02276	7.12259	7.06622	6.89214	6.93121
7894028	6.41151	7.27685	6.9708	6.82378	6.93681	6.52538	6.92887	7.15577	6.9603	7.20065	6.89295	6.62387	6.86765	6.96225	7.60675	7.07284	6.91758	6.46119	6.63769	7.235	6.4989	6.24775	6.32471	6.7117	6.77467	6.33495
7894029	11.1264	11.1354	10.7796	11.1163	11.0012	11.2335	11.2118	11.1164	11.0702	10.8382	11.1536	11.2792	11.3441	11.0586	11.267	11.3386	11.334	11.3817	11.259	11.5329	11.2601	11.3588	11.2869	11.4531	11.1089	11.2407
7894030	7.31371	7.49524	6.91047	6.7515	7.55842	7.06203	6.70525	7.12563	7.01876	7.34769	6.93454	7.35005	7.04176	6.76389	7.1312	6.55539	7.03162	7.33707	7.5877	7.67358	7.12501	7.30222	7.06439	7.49327	7.01735	6.86196
7894031	8.95887	8.83949	9.04014	9.0642	8.82434	8.94462	9.25104	9.15304	8.88707	8.94691	8.93882	9.36504	9.29686	9.51169	9.2719	8.77835	8.60466	8.69762	8.8338	8.97295	9.00041	8.66566	8.92622	8.66424	8.50951	8.37073
7894032	3.75938	3.69026	3.79626	3.52041	4.38578	4.33386	4.23012	4.3716	4.1712	4.374	3.59736	4.70396	5.54344	4.27848	4.42093	4.26546	3.93274	3.58822	4.20811	3.95364	4.37092	4.28407	4.28412	3.66343	3.93446	4.48468
7894033	13.3108	13.5203	13.3733	13.4327	13.3174	13.2196	13.3778	13.3871	13.2899	13.502	13.4502	13.2201	13.1344	13.2349	13.2423	13.3557	13.1716	13.3623	13.2493	13.2963	13.2279	13.0866	13.2977	13.2556	13.3145	12.9808
7894034	6.20814	5.35678	5.4679	5.89594	5.1278	5.78031	5.7709	5.95211	5.92488	4.93837	5.55126	4.57259	5.59406	5.59972	5.11053	5.43403	5.53472	5.39903	5.70034	6.13253	5.7597	5.67726	6.02215	4.81263	5.61894	5.33518
7894035	6.22258	6.29216	6.68847	5.70394	5.32093	5.54969	5.5273	5.94362	6.03677	6.1368	5.36711	5.11842	5.05179	5.34948	5.46723	4.51669	5.09908	5.55698	5.30993	5.16952	4.99832	4.84848	5.83107	5.70314	5.22735	5.36923
7894036	13.4213	13.3653	13.4591	13.4568	13.4887	13.4865	13.4124	13.4597	13.3046	13.2504	13.5304	13.5787	13.6797	13.5358	13.6252	13.5014	13.4465	13.4539	13.4966	13.5708	13.5496	13.5296	13.5406	13.3394	13.5885	13.5542
7894037	10.6599	10.8213	10.6466	10.7797	11.0893	10.9038	10.7263	10.7534	10.4871	10.3307	10.9174	11.7365	11.704	11.4386	11.6383	10.8404	11.193	10.9712	11.3065	11.2411	11.2356	11.1998	10.9757	10.9832	11.1607	11.3542
7894038	6.56678	5.78765	7.02652	6.83296	5.92061	6.30924	5.83166	6.21226	6.51101	6.52555	5.17745	5.83877	5.87934	5.98988	6.31131	5.89434	6.07496	6.47122	6.86549	6.84238	6.48055	6.23089	6.1649	5.63243	6.15111	6.76543
7894039	7.68565	7.99398	7.66414	7.78466	8.00126	8.79606	7.46821	7.56498	8.10588	7.70354	7.80729	7.87403	7.97446	7.42689	7.97898	6.65178	5.68026	6.13395	6.78095	7.28784	6.98306	6.11995	7.1828	7.21752	7.24649	6.41955
7894040	4.39896	4.77775	3.76843	4.52744	4.36504	4.74854	4.16614	4.96437	5.311	3.95507	4.25852	4.68601	4.38687	4.22314	4.81533	4.6286	3.54634	3.87658	4.81719	3.49859	3.92807	4.82578	3.60084	4.16246	4.22135	5.72681
7894041	9.87185	9.75101	10.1236	9.64951	9.45874	9.86332	9.73869	9.93745	9.98356	10.1021	9.98167	9.51718	9.54544	9.30648	9.63946	10.2739	10.1987	10.1835	10.1332	10.2702	10.0356	9.74292	10.2686	9.96196	10.1241	10.2853
7894042	9.83461	9.77954	9.62193	9.37436	9.89586	10.6657	9.04762	9.38414	9.9375	9.99182	9.46764	9.74717	9.43315	9.97521	9.81076	9.42094	9.43698	9.24567	9.58408	9.48913	9.31164	9.31496	9.6222	9.57717	9.59788	9.2419
7894043	12.8287	13.0694	12.9878	13.0291	13.0002	12.8799	12.99	13.0294	13.0173	12.9374	13.0661	12.4845	12.4492	12.6852	12.5258	13.009	13.0311	13.0926	13.123	12.9714	13.0951	13.1118	12.9997	13.1195	12.9783	12.9682
7894044	10.0071	10.1535	9.9585	10.3102	10.1506	10.0608	9.73529	10.1222	10.3278	10.3515	10.0379	9.2599	9.00786	9.01062	8.81992	9.35815	8.56243	8.60333	8.88267	9.94188	8.99518	9.03919	9.70233	9.30721	9.36958	8.68274
7894045	5.28513	6.72846	6.01864	5.73377	5.5682	6.28514	5.41439	6.07469	6.88916	6.0817	5.67186	5.32642	5.03867	5.60714	3.41594	5.32888	5.04194	4.46833	5.64741	5.55108	4.8396	6.59	6.01455	6.33413	6.24798	5.60595
7894046	9.16664	9.27389	9.39131	9.28875	9.21381	9.30064	9.05616	9.38757	9.34577	8.94418	9.48986	9.7986	9.81534	9.74637	9.8401	9.65663	9.76414	9.5577	9.65521	9.86276	9.68092	10.0371	9.78968	9.93252	9.74055	10.1414
7894047	5.43537	4.7379	5.55521	5.27924	4.65688	4.73307	5.4301	4.84735	5.04284	5.25711	5.57013	3.98238	5.15886	4.4795	3.89662	5.34107	4.49647	5.20414	4.80132	5.54053	5.46033	4.62322	4.40949	5.1372	5.71339	5.56731
7894048	9.93612	9.97742	9.83787	10.0813	10.0235	10.269	9.722	9.94324	10.0171	9.64683	10.082	10.4312	10.652	10.1977	10.567	10.071	10.2353	10.2043	10.3977	10.3753	10.2104	10.5502	10.1966	10.435	10.1761	10.5927
7894049	7.61765	7.77087	7.70593	7.59067	7.60137	7.71746	7.90496	7.56896	7.61367	7.3659	7.5751	8.12795	7.98076	7.59256	8.01931	7.83601	7.70617	8.09241	7.82289	7.8807	7.95695	8.29449	7.81867	7.63878	7.57945	8.2245
7894050	6.23789	6.18882	5.90474	6.1775	6.42774	5.95801	6.21489	6.02766	6.00069	5.68394	6.00116	6.43196	6.06551	6.02879	5.91108	6.22075	5.48129	5.82727	6.20336	6.31729	6.4176	5.10666	5.86808	6.11907	6.83874	5.59682
7894051	13.1895	13.5442	13.4098	13.5323	13.3006	13.3141	13.4929	13.4331	13.3125	13.6666	13.3226	13.2183	13.2491	13.2962	13.2241	13.1005	12.5591	12.9606	12.8389	13.1271	13.0413	12.2497	13.0242	12.6248	12.8587	12.0084
7894052	8.16371	9.03048	8.20466	8.52251	8.38362	8.42977	8.20069	8.40768	8.51525	8.1285	8.20958	8.7405	9.02938	7.99872	8.75978	8.27719	8.86866	8.78295	8.24359	8.22389	8.35271	8.53763	8.1844	8.28485	7.71496	8.12865
7894053	4.92443	4.25002	3.7723	4.21126	3.40797	4.57601	4.73681	4.62713	4.13124	3.9858	4.85348	5.23774	4.41582	4.74635	3.10273	3.90852	4.29095	4.65447	4.64397	3.90908	4.82986	4.27346	4.57923	4.95177	4.62626	4.01064
7894054	5.99118	5.46542	5.51115	5.08271	4.90356	5.09962	4.5011	5.59006	5.34607	5.74725	5.01351	6.41313	4.99715	6.54079	5.48833	6.39624	5.0578	4.92427	5.13819	4.73622	6.05673	6.74909	5.99956	4.95395	5.70443	5.46165
7894055	10.9944	10.9064	10.6035	11.0849	11.3158	11.1455	10.8024	10.8448	10.9571	10.5181	11.0788	11.3826	11.0243	11.4296	11.1413	10.2027	10.1523	9.60933	10.1245	11.0327	10.464	9.80708	10.6095	10.6042	10.2173	9.65466
7894056	9.99172	10.4292	10.5883	10.3078	10.4107	10.5746	9.62066	9.87277	10.4954	10.277	10.1222	9.74912	9.70205	9.34829	9.40632	9.17367	9.09046	8.9199	9.21643	9.56482	8.85003	9.59895	9.80499	9.05098	9.31016	9.28482
7894057	11.819	12.0366	12.2482	12.256	12.1194	11.9061	11.8337	12.3497	11.889	12.2622	12.196	10.4449	11.0127	10.3587	10.5063	12.501	12.3181	11.7364	12.0286	11.0611	11.4979	12.327	11.3703	11.8809	11.7908	12.5076
7894058	12.186	12.1925	12.0673	12.4261	12.2638	12.2666	12.0579	12.2679	12.4106	12.4129	12.2853	11.7036	11.6067	11.8608	11.9738	11.6643	11.069	11.3254	11.4329	12.0288	11.6321	10.9527	11.8476	11.1868	11.4237	10.9606
7894059	6.60031	6.14016	5.97453	7.06325	6.89618	7.76942	6.52139	6.70933	7.26316	7.28346	6.84023	7.94858	8.43504	7.77636	6.83177	6.34903	5.61475	6.10882	6.78662	6.84754	6.62601	6.27028	6.66246	6.9077	6.71417	6.63306
7894060	7.13666	7.20249	7.31433	7.06282	7.36171	7.456	7.46556	6.84498	7.39092	7.00624	7.53112	7.35705	7.53278	7.6666	7.68996	7.6755	7.37779	7.69609	7.31126	7.40599	7.03413	7.4827	7.44466	7.57594	7.57038	7.5759
7894061	11.2815	11.5231	11.2921	12.0577	11.3846	11.1179	11.6129	11.5488	11.3396	11.7333	11.4036	10.2903	10.6103	10.5329	10.5111	11.5021	11.4674	11.0298	11.2849	11.199	11.1861	11.6562	11.0615	11.3376	11.2101	11.3243
7894062	11.3454	11.4448	11.5231	11.3104	11.4327	11.5845	11.2297	11.3223	11.3926	11.0634	11.6039	11.7135	11.7388	11.5627	11.6962	11.3699	11.6561	11.3478	11.4489	11.5769	11.6014	11.5018	11.569	11.3721	11.6205	11.5121
7894063	8.8469	9.40251	9.28683	9.41313	9.3499	9.37342	9.2672	9.28188	9.49737	9.02094	9.36624	10.3506	10.0707	9.96007	9.88123	9.66251	9.65172	9.44328	9.60172	9.82242	9.6438	9.60875	9.67215	9.52332	9.27252	9.98402
7894064	7.44891	7.03234	7.03712	6.76178	7.09102	7.24513	7.09821	7.02917	7.03544	7.00756	6.90102	6.79102	6.83041	7.13906	7.10503	6.52624	7.06888	7.04521	7.61993	7.68886	7.38119	6.81612	6.5825	7.02439	6.3328	6.92745
7894065	6.7334	6.50677	7.15712	7.10469	6.55765	6.78653	6.92933	6.70174	7.03919	6.40145	7.32601	6.64972	6.8796	6.79835	6.66059	6.96535	6.76318	6.74438	7.1634	6.5597	7.04128	7.47069	6.85745	6.99449	6.77288	7.17863
7894066	5.80002	6.51569	6.48525	5.86869	6.28484	6.68692	6.45743	5.71809	6.46148	6.62071	6.33386	6.32572	6.6187	6.8045	6.12192	6.56112	7.38567	6.74982	6.7774	6.63045	6.92934	6.31175	6.95368	6.99305	6.56115	7.04261
7894067	9.6556	9.73489	10.0066	9.69728	10.0034	9.69551	9.80415	9.8798	9.5915	9.8906	10.0379	9.4132	9.627	9.33537	9.3912	10.6046	10.8899	10.6132	10.7663	10.0033	10.4766	11.0321	10.2034	10.2022	10.2519	11.374
7894068	9.87792	9.91305	10.0367	9.65833	10.0474	9.78789	10.3368	10.164	9.84221	10.3464	9.9005	9.69045	9.2718	10.261	9.75436	10.8208	10.49	10.7142	10.6997	10.2413	10.2802	10.921	10.1183	10.611	10.3794	10.7666
7894069	4.98773	6.37237	4.58652	3.80336	3.53656	5.35543	4.02495	4.68765	4.25832	4.51712	5.51695	4.81839	4.58428	4.68955	3.95772	4.93146	2.61023	4.7759	5.20462	5.33101	4.75864	4.94388	5.40482	3.7101	4.96892	5.38265
7894070	12.9415	12.8833	12.7424	13.0077	12.8662	12.7864	13.0595	12.9285	12.809	13.0756	12.9555	12.7551	12.8378	12.8898	12.6408	13.1515	12.9963	13.0729	12.936	12.8962	13.0353	12.918	12.7328	13.2147	12.9122	12.901
7894071	4.3443	4.90736	5.99603	4.53908	5.15649	4.70415	5.57598	4.32543	4.85477	5.4441	4.39926	5.23096	4.97745	4.52057	4.71621	4.51053	5.35372	5.37378	5.39171	4.2297	4.45118	5.24643	4.32772	5.545	4.19242	4.3032
7894072	9.70709	9.76939	9.89184	10.0505	9.69263	9.71273	9.84898	9.70457	10.0475	9.7445	9.56224	9.35229	9.52223	9.41972	9.26141	9.20873	8.78304	9.34212	8.95061	9.65635	9.4402	8.32013	9.36303	8.94161	9.22362	8.81361
7894073	6.99972	7.31483	7.7413	7.3174	6.97369	6.9266	6.42135	6.72856	7.06588	6.70828	7.16082	7.04602	7.39927	6.13948	6.15065	6.10198	6.57135	6.72311	6.96927	7.01714	6.7086	6.3044	7.45927	5.52748	6.99999	5.83654
7894074	11.7161	11.3317	11.7488	11.2371	11.4049	11.4719	11.542	11.4985	11.7381	11.7987	11.5125	10.8604	11.0345	11.1676	10.8689	11.9969	11.6565	11.2892	11.1662	11.4317	11.6913	11.3571	11.6292	11.4501	11.539	10.9518
7894075	7.24931	6.44242	6.36237	7.07416	6.95067	6.93806	7.15921	7.30067	7.08464	7.02276	7.25791	7.14287	7.72919	7.33922	7.1636	6.25046	6.50042	7.00446	6.74392	6.87503	6.85568	7.41791	7.66742	7.02577	7.17409	7.06309
7894076	11.4169	11.7688	11.5098	11.6892	11.7164	11.3498	11.7537	11.6429	11.8172	11.6899	11.6307	10.5169	11.211	10.9625	10.4928	12.2367	11.8886	11.6423	11.4877	11.2205	11.8374	11.7843	11.2353	11.66	11.3472	11.739
7894077	4.39489	5.98542	5.08897	5.55586	4.9671	5.47008	4.17362	5.19005	5.56512	4.21108	5.08464	5.2798	4.44328	4.26387	4.95252	3.73668	5.13797	5.02166	5.24821	4.33896	4.33855	5.66616	5.38743	4.81191	5.02213	5.42621
7894078	7.92765	7.68978	7.88829	7.33394	7.37262	7.48788	7.50022	7.63138	8.09938	8.11447	7.66527	7.50313	7.64641	7.77601	7.14381	8.16916	7.6682	7.65785	7.81263	7.76323	7.75458	7.86785	8.1757	8.33929	8.41093	8.1459
[truncated: 31,728 more rows]

## Sheet: DEGs
ID	adj.P.Val	P.Value	t	B	logFC	Gene.symbol	Gene.title
8176253	3.71e-10	1.86e-14	-14.6047	22.8903	-1.67741
[truncated: 759 more rows]
